# Supplementary material for: Cell-Autonomous Sex Differences in Gene Expression in Chicken Bone Marrow–Derived Macrophages
Source: J Immunol. 2015 Jan 30;194(5):2338–44. doi: 10.4049/jimmunol.1401982 (PMC4337484; doi:10.4049/jimmunol.1401982)
Supplement: Data Supplement [file JI_1401982.zip]

Archive with 5 entries (5 files):
- JI_1401982_Supplemental_Material_1.pdf
- JI_1401982_Supplemental_Table_1.xlsx
- JI_1401982_Supplemental_Table_2.xlsx
- JI_1401982_Supplemental_Table_3.xlsx
- manifest.xml
