# Supplementary material for: Cell-Autonomous Sex Differences in Gene Expression in Chicken Bone Marrow–Derived Macrophages
Source: J Immunol. 2015 Jan 30;194(5):2338–44. doi: 10.4049/jimmunol.1401982 (PMC4337484; doi:10.4049/jimmunol.1401982)
Supplement: Data Supplement [file JI_1401982.zip › JI_1401982_Supplemental_Table_1.xlsx]

## Sheet: 4a
Table S1a. Expression of candidate CASI genes in male and female macrophages derived from newly-hatched chicks and cultured +/- LPS
Gene Symbol	Representative Public ID	Probe Set ID	Chromosome	Female Control 1	Female Control 2	Female Control 3	Female LPS 1	Female LPS 2	Female LPS 3	Male Control 1	Male Control 2	Male Control 3	Male LPS 1	Male LPS 2	Male LPS 3			Female Mean Resting	Male Mean Resting	Ratio Male Resting: Female Resting	p value (T-test: Male Resting: Female Resting)		Male Mean LPS	Female Mean LPS	Ratio Male LPS: Female LPS	p value (T-test Male LPS: Female LPS)		Ratio Female LPS / Female Resting	p value (T-test- Female LPS: Female Control)		Ratio: Male LPS / Male Resting	p value (T-test: Male LPS /Male Control)
ACAA2	ENSGALT00000022003.1	GgaAffx.11719.1.S1_s_at	Z	1445.41	1790.27	1500.86	1462.75	1921.54	1611.23	2634.82	2414.44	2725.11	2432.8	2553.85	2685.6			1578.84	2591.46	1.64136	0.00200317		2557.42	1665.18	1.53582	0.00437175		1.05468	0.642713		0.986865	0.786717
ADFP (PLIN2)	ENSGALT00000003820.1	GgaAffx.9584.1.S1_at	Z	2018.28	1768.47	2637.29	2928.93	2109.32	3352.43	3671.95	4107.63	4303.84	4986.91	4888.41	5370.24			2141.35	4027.81	1.88097	0.0040791		5081.85	2796.89	1.81696	0.00437055		1.30614	0.216405		1.26169	0.0113718
ALDH7A1	ENSGALT00000025057.1	Gga.17829.1.S1_at	Z	2071.26	2440.5	2264.03	2108.37	2178.7	2202.83	2650.02	2683.61	2478.15	2184.14	2242.28	1935.28			2258.6	2603.93	1.1529	0.0497596		2120.57	2163.3	0.980248	0.686282		0.957806	0.436421		0.814372	0.0131203
AMACR	AJ721010	GgaAffx.11974.1.S1_at	Z	552.509	556.735	596.89	493.86	423.963	537.552	952.793	898.704	895.47	809.76	786.925	806.871			568.711	915.656	1.61005	0.000119659		801.185	485.125	1.6515	0.000732488		0.853025	0.0808361		0.874985	0.00455373
ANKRA2	NM_204689.1	GgaAffx.12965.1.S1_at	chrUn_random	369.326	392.529	406.911	303.025	332.794	295.301	620.26	653.59	660.821	573.783	533.849	518.365			389.589	644.89	1.65531	0.000104544		541.999	310.373	1.74628	0.000322512		0.796669	0.00746523		0.840451	0.0076503
ANKRA2	BU339150	GgaAffx.8605.1.S1_s_at	chrUn_random	79.8466	97.2767	112.4	74.9412	83.9545	84.2744	153.112	173.1	150.408	132.716	140.609	133.478			96.5076	158.874	1.64623	0.00618166		135.601	81.0567	1.67292	0.00016092		0.839899	0.193258		0.853516	0.037351
ATG10	AJ721068	Gga.11793.1.S1_at	Z	127.854	147.351	117.647	131.661	143.933	103.005	221.988	176.236	214.489	199.285	187.659	249.812			130.951	204.238	1.55965	0.0116341		212.252	126.2	1.68188	0.0189932		0.963717	0.766261		1.03924	0.752859
ATP5A1	AI982095	Gga.9720.1.S1_at	Z	4739.37	5359.68	4841.27	5408.19	5351.81	5752.33	8131.52	6908.71	7018.22	7543.61	7360.51	7783.05			4980.11	7352.82	1.47644	0.00550338		7562.39	5504.11	1.37395	0.000299162		1.10522	0.0842458		1.0285	0.635639
BTF3	ENSGALT00000024494.1	Gga.11922.1.S1_at	chrUn_random	1417.99	1772.28	1268.26	1219.12	1468.05	1220.5	2297.95	2105.46	2255.23	1655.23	1782.01	1765.71			1486.17	2219.55	1.49346	0.0102511		1734.32	1302.56	1.33147	0.00929699		0.876452	0.342938		0.781384	0.00235413
C18orf10	BX930117.1	GgaAffx.25482.1.S1_at	Z	115.542	120.621	148.954	115.165	96.5205	115.139	241.728	278.638	212.308	229.871	212.621	188.36			128.373	244.224	1.90247	0.00605148		210.284	108.941	1.93025	0.00170743		0.848634	0.183822		0.861028	0.208423
C18orf32	BU280457	Gga.4786.1.S1_at	Z	1339.89	1212.42	1366.5	1411.18	1116.53	1291.46	2036.36	2075.9	1847.42	2061.39	2068.57	2048.55			1306.27	1986.56	1.52079	0.00132387		2059.5	1273.06	1.61776	0.000784957		0.974577	0.751459		1.03672	0.360752
C5orf13	ENSGALT00000024097.1	Gga.2184.1.S1_at	Z	1035.72	1133.39	969.024	1177.29	1613.08	1040	1437.96	1338.12	1551.18	1759.28	1635.21	1915.65			1046.05	1442.42	1.37893	0.00703491		1770.05	1276.79	1.38633	0.06104		1.22059	0.267377		1.22714	0.0323677
C5orf21 (FAM172A)	CR353136.1	GgaAffx.12343.1.S1_s_at	Z	718.139	759.783	731.686	785.403	812.337	848.902	1360.96	1297.6	1394.91	1410.98	1481.69	1481.44			736.536	1351.16	1.83448	3.83836e-05		1458.04	815.548	1.7878	2.76293e-05		1.10727	0.0233114		1.0791	0.0445221
CCNH	NM_204561.1	Gga.11839.1.S1_s_at	Z	733.9	781.372	804.755	862.206	971.268	954.981	1171.36	1138.01	1239	1356.55	1384.43	1611.29			773.342	1182.79	1.52945	0.000351662		1450.76	929.485	1.56082	0.00398973		1.20191	0.0172764		1.22656	0.0356228
CENPK	BU353408	Gga.12212.1.S1_a_at	Z	364.212	345.955	413.715	255.881	308.871	352.071	434.477	404.566	476.705	369.651	395.669	651.597			374.627	438.583	1.17072	0.092991		472.306	305.608	1.54546	0.151381		0.815766	0.115284		1.07689	0.733506
CEP78	ENSGALT00000020574.1	GgaAffx.9663.1.S1_at	Z	99.2122	81.7044	96.6911	83.1015	85.2538	78.8899	120.468	133.45	164.301	153.624	157.585	153.071			92.5359	139.407	1.50651	0.0292707		154.76	82.4151	1.87781	6.61154e-06		0.890628	0.154571		1.11014	0.305477
CHD1	CR523149.1	Gga.4301.1.S1_at	Z	113.932	110.452	134.074	97.2215	91.5563	91.897	140.027	169.197	162.14	165.273	160.666	145.055			119.486	157.121	1.31497	0.0304152		156.998	93.5583	1.67808	0.000576851		0.783004	0.0268534		0.999216	0.99137
CLTA	AJ719616	GgaAffx.13170.1.S1_s_at	Z	4497.73	4945.09	5026.23	6887	6595.61	6536.13	7708.9	7248.62	8559.79	9904.3	9710.64	10021.3			4823.01	7839.1	1.62535	0.0019516		9878.74	6672.91	1.48042	2.23383e-05		1.38356	0.000714687		1.26019	0.00665708
DCTN3	BX950351.2	GgaAffx.12368.1.S1_s_at	Z	869.954	998.662	932.287	899.688	939.564	902.407	1664.76	1604.31	1742.58	1560.3	1493.67	1719.9			933.634	1670.55	1.7893	0.000174539		1591.29	913.887	1.74124	0.000581515		0.978849	0.641926		0.952555	0.367819
FXN	AJ721067	Gga.15983.1.S1_s_at	Z	129.837	149.389	179.308	131.435	124.86	193.067	226.897	260.342	255.46	228.679	240.422	232.11			152.845	247.566	1.61972	0.00596197		233.737	149.787	1.56046	0.0188473		0.979996	0.91224		0.94414	0.276999
GNE	BU129410	GgaAffx.24652.1.S1_at	Z	102.576	158.565	209.072	97.4418	94.3248	132.788	296.72	314.398	200.316	246.038	163.584	133.788			156.738	270.478	1.72567	0.07249		181.137	108.185	1.67433	0.110978		0.690228	0.216735		0.669691	0.141247
GOLPH3	ENSGALT00000002668.1	Gga.12332.1.S1_at	Z	1641.65	1498.22	1416.37	1630.43	1495.57	1599.9	2147.6	2133.98	2137.52	2076.34	2050.06	2023.69			1518.74	2139.7	1.40886	0.00070985		2050.03	1575.3	1.30136	0.000402712		1.03724	0.505806		0.958093	0.00469035
HDHD2	BU122176	Gga.12875.1.S1_at	Z	208.788	236.208	212.724	182.594	242.361	215.48	436.055	360.922	385.717	339.045	313.966	361.236			219.24	394.231	1.79817	0.00179442		338.083	213.478	1.58368	0.00481121		0.97372	0.780011		0.857574	0.0967581
HINT1	AJ720217	Gga.229.1.S1_at	Z	3163.03	3684.44	3526.89	3488.45	3610.84	3596.11	6006.34	5642.62	5547.57	6178.41	5726.03	6111.45			3458.12	5732.18	1.6576	0.000399638		6005.3	3565.13	1.68445	7.53933e-05		1.03095	0.53815		1.04765	0.240921
HNRNPK	ENSGALT00000025410.1	Gga.4811.2.S1_a_at	Z	1931.29	2030.64	1926.88	1971.35	2040.02	1931.75	2554.01	2404.95	2489.12	2477.52	2567.38	2537.53			1962.94	2482.69	1.26479	0.000692448		2527.48	1981.04	1.27583	0.000187026		1.00922	0.715998		1.01804	0.426123
KIAA1797	NM_204286.1	GgaAffx.9574.1.S1_s_at	Z	177.462	215.705	195.101	178.541	195.556	171.801	287.168	265.871	309.737	292.82	255.271	253.533			196.089	287.592	1.46664	0.00552879		267.208	181.966	1.46845	0.00432857		0.927977	0.342259		0.929122	0.321155
LOC427447 (RICTOR)	ENSGALT00000005961.1	GgaAffx.2347.1.S1_at	Z	165.352	142.738	176.138	131.321	142.543	150.634	160.672	179.642	192.794	170.841	200.609	184.502			161.409	177.703	1.10094	0.295701		185.317	141.5	1.30967	0.0129634		0.876651	0.153509		1.04285	0.580697
LOC768709	AJ720265	Gga.11290.1.S1_at	Z	238.955	331.57	281.12	274.373	383.634	348.911	557.622	464.288	500.681	517.955	481.652	562.443			283.882	507.53	1.78782	0.00422103		520.683	335.639	1.55132	0.00967264		1.18232	0.284318		1.02592	0.732109
MAK10	CR338815.1	GgaAffx.7995.2.S1_s_at	Z	288.202	340.773	366.199	247.522	262.934	268.076	489.594	508.166	510.708	469.473	451.918	448.791			331.725	502.823	1.51578	0.00201842		456.727	259.511	1.75996	2.477e-05		0.782307	0.0385325		0.908326	0.00760372
MAMDC2	AJ455713	GgaAffx.24614.1.S1_at	Z	221.568	339.797	158.062	258.532	348.35	121.402	289.415	299.788	318.984	314.009	360.206	246.957			239.809	302.729	1.26238	0.308296		307.057	242.761	1.26485	0.432361		1.01231	0.973893		1.0143	0.904834
MOCS2	AJ720240	Gga.9572.2.S1_s_at	Z	189.744	268.414	237.385	193.334	192.264	236.073	425.945	368.385	480.092	403.621	390.205	428.362			231.848	424.807	1.83227	0.00816177		407.396	207.224	1.96597	0.000392544		0.893793	0.414117		0.959014	0.636845
MRPL50	ENSGALT00000025119.1	GgaAffx.11916.1.S1_s_at	Z	710.867	713.528	636.13	670.056	718.663	656.567	1366.97	1303.88	1458.15	1279.49	1178.83	1411.22			686.842	1376.33	2.00386	0.000179533		1289.85	681.762	1.89193	0.000960198		0.992604	0.880115		0.937163	0.344873
NDUFS4	ENSGALT00000024770.1	Gga.3232.1.S1_at	Z	116.341	122.796	145.003	124.87	92.3553	136.587	222.205	189.286	221.671	227.046	242.234	264.098			128.046	211.054	1.64827	0.00397359		244.459	117.937	2.07279	0.00176003		0.921053	0.557681		1.15828	0.0944098
NIPBL	AJ720798	Gga.6053.1.S1_at	Z	513.862	512.07	659.836	636.402	495.23	580.482	647.779	829.295	703.425	1016.28	912.782	818.788			561.923	726.833	1.29348	0.0857678		915.951	570.705	1.60495	0.00796767		1.01563	0.897305		1.2602	0.0732059
NIPSNAP3A	BU314223	Gga.8503.1.S1_at	Z	1494.36	1545.51	1289.62	1732.96	1770.57	1686.12	2534.37	2382.5	2679.61	2683.5	2817.36	3070.46			1443.16	2532.16	1.75459	0.000718737		2857.11	1729.88	1.65162	0.00062915		1.19867	0.0248838		1.12833	0.0843597
NUP155	BU438132	GgaAffx.2307.1.S1_s_at	Z	328.061	343.787	334.475	288.937	312.085	305.176	467.227	419.727	495.462	342.221	389.159	435.032			335.441	460.805	1.37373	0.00513696		388.804	302.066	1.28715	0.034977		0.900504	0.0154759		0.843749	0.106844
PELO	ENSGALT00000022350.1	GgaAffx.12386.1.S1_at	chrUn_random	2056.05	1867.83	1906.3	1376.34	1409.9	1494.37	2971.51	2841.41	2636.8	2182.61	2114.37	2125.64			1943.39	2816.57	1.4493	0.0015142		2140.87	1426.87	1.5004	6.36781e-05		0.734215	0.00154945		0.760099	0.00247217
PIGG	AJ720862	GgaAffx.24658.1.S1_at	Z	152.257	169.427	153.754	180.936	175.469	177.158	262.709	229.415	293.014	266.957	277.955	313.333			158.479	261.713	1.6514	0.00574805		286.081	177.854	1.60852	0.00154226		1.12225	0.0276546		1.09311	0.350741
PPIC	ENSGALT00000024341.1	Gga.11468.1.S1_a_at	Z	214.796	481.975	304.98	354.617	971.618	427.788	534.397	524.791	781.658	814.921	931.601	1232.49			333.917	613.615	1.83763	0.0718161		993.004	584.674	1.69839	0.151822		1.75096	0.29811		1.61828	0.0648714
RPL17L	AJ719285	Gga.13567.1.S1_s_at	Z	11276.7	12533.8	11183.1	8488.59	10996.4	8627.76	15304.2	15149.1	16178.2	12091.5	11721.3	12522.6			11664.5	15543.8	1.33257	0.00199729		12111.8	9370.91	1.29249	0.0316806		0.803367	0.0678337		0.779207	0.00096822
SECISBP2	BU114530	Gga.9717.2.S1_s_at	Z	172.021	237.908	256.554	169.636	150.35	165.921	258.538	283.38	308.253	265.354	262.995	198.261			222.161	283.39	1.27561	0.105577		242.203	161.969	1.49537	0.0243403		0.72906	0.0840829		0.854663	0.191748
SMAD2	BU339888	Gga.161.1.S1_at	Z	452.17	559.706	500.538	612.496	642.443	607.223	787.538	735.537	801.621	980.733	986.464	998.524			504.138	774.899	1.53708	0.00185971		988.574	620.721	1.59262	7.10402e-06		1.23125	0.0241054		1.27575	0.0005034
SNX2	BU365815	GgaAffx.3339.1.S1_at	Z	885.078	905.178	1121.98	842.09	763.325	831.461	1205.83	1165.4	1169.12	1403.35	1291.37	1216.62			970.745	1180.12	1.21568	0.0528972		1303.78	812.292	1.60506	0.00118001		0.836771	0.117879		1.10479	0.0908914
SRP19	ENSGALT00000024596.1	Gga.9993.1.S1_at	Z	159.304	171.714	216.766	148.268	202.456	168.356	317.056	333.528	313.288	400.189	337.442	340.455			182.595	321.291	1.75958	0.00170389		359.362	173.027	2.07692	0.00196024		0.947598	0.705397		1.11849	0.149219
STARD4	ENSGALT00000024745.1	GgaAffx.12320.1.S1_at	Z	605.205	707.371	587.621	425.672	344.644	397.704	1065.46	988.371	1200.58	654.215	687.204	658.912			633.399	1084.8	1.71267	0.0033691		666.777	389.34	1.71258	0.000430368		0.614684	0.00527591		0.614653	0.00265599
TARS	NM_205202.1	GgaAffx.11726.1.S1_at	Z	912.622	913.387	912.369	813.2	1058.47	768.577	1425.37	1455.22	1456.44	1336.3	1305.59	1505.51			912.793	1445.68	1.58379	7.92177e-07		1382.47	880.081	1.57084	0.010114		0.964163	0.734985		0.956279	0.372377
TMEM157 (FAM174A)	BU445612	GgaAffx.9704.1.S1_at	Z	962.363	968.972	947.577	878.323	943.901	857.576	1664.45	1723.33	1722.68	1711.6	1811.45	1813.47			959.638	1703.49	1.77513	3.45572e-06		1778.84	893.266	1.99139	3.1389e-05		0.930837	0.0682878		1.04424	0.124642
TMEM167	NM_204941.1	GgaAffx.12901.1.S1_at	Z	2088.48	1924.54	1873.2	1629.77	1658.17	1620.1	2617.46	2489.84	2546.98	2460.64	2546.38	2429.07			1962.08	2551.43	1.30037	0.00139398		2478.7	1636.01	1.51508	2.16884e-05		0.833818	0.00778003		0.971495	0.226205
TOPORS	BX935560.1	GgaAffx.10043.1.S1_at	Z	122.895	115.59	124.626	107.452	123.348	127.078	150.952	145.041	164.757	156.35	161.219	144.632			121.037	153.583	1.2689	0.00730981		154.067	119.293	1.2915	0.0110502		0.985593	0.805356		1.00315	0.952519
UBE2R2	BX931336.1	GgaAffx.12938.13.S1_at	Z	357.713	387.612	379.871	436.074	407.955	433.045	574.969	560.514	622.01	645.722	668.024	685.688			375.065	585.831	1.56194	0.000515643		666.478	425.691	1.56564	7.912e-05		1.13498	0.0160457		1.13766	0.0210667
VCP	CR353236.1	GgaAffx.11388.1.S1_at	Z	4140.67	4516.25	4108.97	4690.19	4664.64	4875.32	5750.33	5272.97	6044.72	5793.14	5888.81	6321.06			4255.3	5689.34	1.337	0.00528414		6001	4743.38	1.26513	0.00200484		1.1147	0.0291705		1.05478	0.324047
WDR36	BU457329	GgaAffx.13113.1.S1_at	Z	374.748	435.998	469.486	298.038	329.894	335.637	693.543	646.269	726.694	694.205	674.299	701.538			426.744	688.836	1.61417	0.00194094		690.014	321.19	2.14831	1.32264e-05		0.752652	0.0247472		1.00171	0.964259
YTHDC2	NM_205014.1	GgaAffx.21466.1.S1_at	Z	557.454	581.29	669.019	466.133	498.501	471.854	724.014	909.868	752.936	762.288	932.38	732.796			602.588	795.606	1.32031	0.0449055		809.155	478.83	1.68986	0.00632362		0.794622	0.0248899		1.01703	0.880894
ZCCHC7	BX935947.2	Gga.13352.1.S1_at	Z	295.251	263.016	268.661	306.011	279.124	288.087	370.212	349.964	388.098	409.221	368.773	405.729			275.643	369.424	1.34023	0.00320473		394.574	291.074	1.35558	0.00240888		1.05598	0.291114		1.06808	0.212989
																									86.2815
BTF3	ENSGALT00000000540	Gga.3078.1.S1_at	W	252.954	313.371	255.18	364.031	311.523	283.788	0.86218	14.3873	3.74069	2.84456	0.86218	4.65211			273.835	6.33007	0.0231163	0.000187944		2.78628	319.781	0.00871311	0.000176374		1.16779	0.209292
CHD1	ENSGALT00000023599	Gga.8463.1.S1_s_at	W	14.6479	13.523	42.0205	23.44	12.9741	19.7834	0	0	0	0	0	0			23.3972	0	0	0.0659771		0	18.7325	0	0.00363516		0.800631	0.659201
HINTW	ENSGALT00000028320	Gga.9713.2.S1_a_at	W	12512.2	11975.7	12804.8	10760.2	11583.1	11546	13.7721	9.18961	27.0487	20.4203	23.1571	28.3128			12430.9	16.6701	0.00134102	8.76118e-07		23.9634	11296.4	0.00212133	1.91974e-06		0.908736	0.0350102
HNRPK	ENSGALT00000023210	GgaAffx.12834.1.S1_at	W	530.88	530.423	597.02	658.706	534.036	563.507	0	0	0	0	0	0			552.774	0	0	1.52313e-05		0	585.416	0	9.95566e-05		1.05905	0.496066
LOC426615	ENSGALT00000023516	Gga.11630.2.S1_at	W	33.2091	29.3096	46.3083	40.8382	36.6656	24.3501	0	0	0	0	0	0			36.2757	0	0	0.00212756		0	33.9513	0	0.00236476		0.935925	0.760972
NIPBL	ENSGALT00000029579	Gga.12737.1.S1_at	W	55.4022	40.8055	69.155	40.9829	38.3018	44.5953	0	4.69194	2.92375	2.42116	8.05078	-0.0885414			55.1209	2.53856	0.0460544	0.00317625		3.46113	41.2934	0.0838182	0.00023339		0.749142	0.174501
PCM	ENSGALT00000023322	Gga.7309.1.S1_at	W	34.8684	16.8037	24.5777	20.8618	16.2976	16.8819	0	0	0	0	0	0			25.4166	0	0	0.00829002		0	18.0138	0	0.00023108		0.70874	0.244084
SpinW	ENSGALT00000023597	Gga.1845.1.S1_at	W	172.621	159.288	166.871	159.371	131.121	124.052	0	0	0	0	0	0			166.26	0	0	1.73898e-06		0	138.181	0	0.000214249		0.831117	0.0704292
																									172.563

## Sheet: 4b
Table S1b. Analysis of autosome genes expressed at higher levels in female macrophages than in male macrophages
Gene Symbol	Ensembl Transcript ID	Representative Public ID	Probe Set ID	Female Control 1	Female Control 2	Female Control 3	Female +LPS 1	Female +LPS 2	Female +LPS 3	Male Control 1	Male Control 2	Male Control 3	Male +LPS 1	Male +LPS 2	Male +LPS 3		Resting Female mean	Resting Male mean	Resting Female:Male ratio	p-value (Female:Male)		Resting female mean	Mean Female +LPS	Resting Female/ Female+LPS Ratio	p-value (Female Resting:+LPS)		Resting male mean	Mean Male +LPS	Resting Male/ Male+LPS Ratio	p-value (Male Resting: +LPS)
ZNFX1	ENSGALT00000007763	ENSGALT00000007763.1	GgaAffx.26344.1.S1_at	2042.47	952.954	1481.93	1323.76	619.772	1217.39	436.104	487	504.863	498.371	653.503	628.202		1492.45	475.989	3.13548	0.0321438		1492.45	1053.64	1.41647	0.316179		475.989	593.358	0.802194	0.0881336
ZC3HAV1	ENSGALT00000022552	ENSGALT00000022553.1	Gga.17993.1.S1_at	830.979	531.294	746.123	571.018	357.4	499.525	343.054	370.229	336.705	299.83	360.814	296.889		702.799	349.996	2.00802	0.0171039		702.799	475.981	1.47653	0.10606		349.996	319.178	1.09655	0.255363
USP18	ENSGALT00000021310	CR389337.1	Gga.1111.1.S1_a_at	5026.44	2156.64	4541.3	2383.71	1013.55	2104.42	945.082	1109.9	988.355	1470.72	1199.21	864.793		3908.13	1014.45	3.85247	0.0311465		3908.13	1833.89	2.13106	0.101846		1014.45	1178.24	0.860983	0.41912
TRANK1	ENSGALT00000019695	ENSGALT00000019695.1	GgaAffx.23767.1.S1_at	542.595	150.196	487.091	219.707	86.1211	141.502	51.346	64.205	54.0072	72.2414	77.5199	63.8818		393.294	56.5194	6.95857	0.0516115		393.294	149.11	2.63761	0.130374		56.5194	71.2144	0.793651	0.0579322
STAT1	ENSGALT00000012390	ENSGALT00000012390.1	GgaAffx.22313.1.S1_s_at	1507.82	657.036	1088.62	889.962	545.751	689.359	386.575	385.788	450.938	432.121	432.475	440.733		1084.49	407.767	2.65959	0.0516541		1084.49	708.358	1.531	0.228968		407.767	435.11	0.937159	0.277459
SOCS1	ENSGALT00000011595	BU313956	Gga.10606.1.S1_at	407.442	245.779	348.225	631.552	419.83	550.755	190.648	176.411	110.766	418.069	539.788	404.187		333.815	159.275	2.09584	0.0305561		333.815	534.046	0.625069	0.061494		159.275	454.015	0.350815	0.00402334
SMCHD1	ENSGALT00000023912	BU374696	Gga.12925.1.S1_at	486.903	251.73	512.452	241.453	144.673	233.026	120.358	177.248	161.966	197.437	198.371	165.512		417.028	153.19	2.72228	0.0357011		417.028	206.384	2.02064	0.0761146		153.19	187.107	0.818733	0.167459
SLBP	ENSGALT00000025338	AJ719644	GgaAffx.11747.1.S1_at	224.871	147.09	200.327	73.5326	47.4022	106.009	89.8954	79.6461	104.319	48.5442	51.5972	82.7044		190.763	91.2867	2.08971	0.0144141		190.763	75.6479	2.52172	0.0156838		91.2867	60.9486	1.49776	0.0807237
SAMD9L	ENSGALT00000015431	ENSGALT00000015431.1	GgaAffx.5967.1.S1_at	228.029	58.8801	258.815	129.345	19.148	86.3277	8.49741	8.31284	8.06664	14.1572	11.6035	14.8683		181.908	8.2923	21.937	0.0491426		181.908	78.2736	2.324	0.212513		8.2923	13.543	0.612295	0.00627317
RNF213	ENSGALT00000011319	BG712752	Gga.17642.1.S1_at	292.925	96.7756	168.626	197.443	102.637	142.061	47.666	45.7385	46.263	70.3968	64.0085	62.188		186.109	46.5558	3.99754	0.071547		186.109	147.38	1.26278	0.57517		46.5558	65.5311	0.710439	0.00175368
PML	ENSGALT00000002125	CR387790.1	Gga.16084.1.S1_at	324.945	172.907	254.121	238.062	141.379	225.07	111.781	99.6642	111.004	119.73	102.727	118.204		250.658	107.483	2.33207	0.0314721		250.658	201.504	1.24394	0.409072		107.483	113.554	0.946539	0.41587
PECAM1	ENSGALT00000005557	BX275850	Gga.5541.1.S1_at	725.206	492.954	512.31	414.009	311.435	292.519	292.18	343.459	247.895	218.956	244.542	154.951		576.823	294.512	1.95858	0.0236417		576.823	339.321	1.69993	0.0465439		294.512	206.149	1.42863	0.0826769
PARP9	ENSGALT00000019729	ENSGALT00000019729.1	GgaAffx.7658.1.S1_at	306.263	163.853	259.371	258.128	135.871	248.71	109.658	107.038	121.177	124.985	147.452	145.909		243.163	112.624	2.15906	0.0362644		243.163	214.236	1.13502	0.640972		112.624	139.449	0.80764	0.0336794
PARP14	ENSGALT00000019721	ENSGALT00000019721.1	GgaAffx.7654.2.S1_s_at	1200.49	594.275	1207.21	1072.59	476.107	970.694	334.209	414.388	415.358	428.779	538.455	516.205		1000.66	387.985	2.57912	0.0403759		1000.66	839.796	1.19155	0.589033		387.985	494.479	0.784633	0.0681861
PARP12	ENSGALT00000020864	ENSGALT00000020865.1	GgaAffx.8109.1.S1_s_at	163.057	118.348	162.419	149.273	85.1983	137.603	61.0117	68.0488	72.4415	67.7979	86.4605	85.3945		147.942	67.1673	2.20258	0.00598355		147.942	124.025	1.19284	0.386705		67.1673	79.8843	0.840807	0.139375
OASL	ENSGALT00000029324	NM_205041.1	Gga.536.1.S1_a_at	4049.67	933.032	2780.21	1427.72	209.669	982.037	88.6445	79.3123	100.807	106.41	114.454	93.2424		2587.64	89.588	28.8838	0.0508122		2587.64	873.143	2.96359	0.152614		89.588	104.702	0.855645	0.15999
MX1	ENSGALT00000025999	NM_204609.1	Gga.131.1.S1_at	928.27	80.7335	287.299	282.098	31.3246	121.839	25.3915	19.5045	25.1373	23.5941	20.7222	30.5789		432.101	23.3444	18.5098	0.184419		432.101	145.087	2.97821	0.340467		23.3444	24.9651	0.935084	0.667505
MRGPRH	ENSGALT00000018987	CR385967.1	Gga.15061.1.S1_at	458.874	453.945	280.164	534.084	344.895	531.874	181.003	192.833	202.657	362.171	402.286	490.944		397.661	192.164	2.06938	0.0254163		397.661	470.284	0.845575	0.44563		192.164	418.467	0.45921	0.00420772
MPEG1	ENSGALT00000044004	CK611416	Gga.6064.1.S1_at	5463.46	2718.92	2865.86	3917.81	2529.12	2765.63	1572.2	1484.2	1723.68	1162.84	1471.51	1707.31		3682.75	1593.36	2.31131	0.0796533		3682.75	3070.85	1.19926	0.569683		1593.36	1447.22	1.10098	0.444503
MOV10	ENSGALT00000002368	BX262438	Gga.1182.1.S1_s_at	540.615	266.245	365.034	407.148	250.121	355.589	162.539	162.046	174.438	172.016	173.18	200.426		390.631	166.341	2.34837	0.0492122		390.631	337.619	1.15702	0.597592		166.341	181.874	0.914596	0.199881
LYG2	ENSGALT00000027062	ENSGALT00000027062.1	GgaAffx.25059.1.S1_at	597.429	126.725	435.438	382.259	94.5842	379.871	10.3384	9.16634	9.93962	83.737	83.5768	59.0002		386.531	9.81479	39.3825	0.0525208		386.531	285.571	1.35353	0.579991		9.81479	75.438	0.130104	0.00133827
LXN	ENSGALT00000015715	BU418485	Gga.12534.1.S1_at	185.824	219.28	230.537	238.89	318.363	300.166	86.3099	129.454	72.6588	99.3729	184.364	94.6679		211.88	96.141	2.20385	0.00600478		211.88	285.806	0.741342	0.0549543		96.141	126.135	0.762208	0.42501
LOC770777	ENSGALT00000018245	BX271857	Gga.990.1.S1_at	924.179	279.014	369.542	424.842	145.763	300.797	119.166	82.0003	94.2419	98.2007	74.9013	93.7878		524.245	98.4693	5.32395	0.102701		524.245	290.468	1.80483	0.342419		98.4693	88.9633	1.10685	0.50709
LOC770612	ENSGALT00000043563	BU405376	Gga.4832.1.S1_at	9179.88	3075.11	5514.75	3223.74	1470.54	2313.43	608	462.158	475.239	462.392	422.785	363.869		5923.25	515.132	11.4985	0.0381277		5923.25	2335.9	2.53574	0.123742		515.132	416.349	1.23726	0.145109
LOC430910	ENSGALT00000000540	BX932129.1	Gga.3078.1.S1_at	272.954	333.371	275.18	384.031	331.523	303.788	20.8622	34.3873	23.7407	22.8446	20.8622	24.6521		293.835	26.3301	11.1597	0.000187944		293.835	339.781	0.864779	0.209292		26.3301	22.7863	1.15552	0.451919
LOC426615	ENSGALT00000023516	BX933221.1	Gga.11630.2.S1_at	53.2091	49.3096	66.3083	60.8382	56.6656	44.3501	10.3579	10.4061	12.4579	10.4137	10.549	10.0224		56.2757	11.0739	5.08181	0.00095532		56.2757	53.9513	1.04308	0.760972		11.0739	10.3284	1.07219	0.352856
LOC426324	ENSGALT00000011310	CR523440.1	GgaAffx.21175.1.S1_at	131.727	99.8073	119.282	46.3621	41.066	28.6819	50.9207	57.8949	53.2965	32.2348	33.2157	24.9581		116.939	54.0374	2.16403	0.00271048		116.939	38.7033	3.02141	0.00183767		54.0374	30.1362	1.7931	0.00195676
LOC425502		CR523017.1	GgaAffx.21598.1.S1_s_at	260.276	214.494	222.671	221.565	164.102	233.097	13.7794	11.7965	13.2632	11.9708	12.8666	9.15602		232.48	12.9464	17.9572	9.96168e-05		232.48	206.254	1.12715	0.363093		12.9464	11.3311	1.14255	0.271011
LOC424265	ENSGALT00000043260	CR523878.1	GgaAffx.20737.1.S1_at	396.697	206.831	326.47	426.164	235.943	376.097	105.941	139.335	111.403	266.327	307.396	274.143		309.999	118.893	2.60738	0.0275419		309.999	346.068	0.895775	0.673393		118.893	282.622	0.420679	0.000551566
LOC420108		BU432919	Gga.1746.1.S1_s_at	4627.8	1229.76	2865.7	1594.61	466.6	1281.71	397.183	335.406	417.996	332.288	312.168	398.738		2907.75	383.528	7.58158	0.0618554		2907.75	1114.31	2.60947	0.158834		383.528	347.731	1.10294	0.376856
LOC417192	ENSGALT00000006704	BX930151.1	Gga.11337.1.S1_at	347.104	87.2233	156.21	229.822	81.8139	173.587	32.1189	25.2944	19.302	51.2919	63.244	75.496		196.846	25.5717	7.6978	0.0925362		196.846	161.741	1.21704	0.713054		25.5717	63.344	0.403696	0.00879705
KIF5C	ENSGALT00000020366	CN231455	Gga.8075.1.S1_at	323.276	147.54	245.179	143.216	87.7616	101.827	98.7136	100.216	104.831	60.4026	69.5248	70.5472		238.665	101.254	2.3571	0.0540214		238.665	110.935	2.15139	0.0753391		101.254	66.8249	1.51521	0.000752369
K123	ENSGALT00000010244	NM_205019.1	Gga.4035.1.S1_at	963.439	682.377	542.139	3175.59	2270.29	3037.84	267.46	231.597	231.121	1761.21	2250.34	2586.4		729.318	243.393	2.99647	0.0174718		729.318	2827.91	0.2579	0.0024152		243.393	2199.32	0.110667	0.00123128
ISG12-2	ENSGALT00000022096	BX275358	Gga.6201.1.S1_at	1888.56	147.288	874.897	477.126	57.0054	308.514	26.7043	23.0821	32.7812	38.7401	34.3873	41.2658		970.248	27.5226	35.2528	0.135291		970.248	280.882	3.45429	0.255166		27.5226	38.1311	0.721788	0.0377682
IRF7	ENSGALT00000039023	NM_205372.1	Gga.1087.1.S1_at	728.598	471.334	512.871	495.766	418.891	411.564	184.165	164.45	216.427	181.288	227.075	215.621		570.935	188.348	3.03128	0.00921442		570.935	442.074	1.29149	0.200502		188.348	207.995	0.905541	0.391373
IRF1	ENSGALT00000002244	NM_205415.1	Gga.791.1.S1_at	806.095	373.537	763.56	677.288	317.768	763.056	89.8144	71.5021	133.628	326.824	330.89	367.69		647.731	98.3149	6.58832	0.0167305		647.731	586.037	1.10527	0.766137		98.3149	341.802	0.287637	0.000417466
IFIT5	ENSGALT00000010311	ENSGALT00000010311.1	GgaAffx.21915.1.S1_at	8684.58	2781.87	8615.27	5862.5	1455.56	4628.82	93.9686	65.5699	129.068	449.971	684.049	580.287		6693.91	96.2022	69.5816	0.0279736		6693.91	3982.29	1.68092	0.313824		96.2022	571.436	0.168352	0.00247939
IFIH1 /// LOC776699	ENSGALT00000018067	ENSGALT00000018067.1	GgaAffx.23449.1.S1_at	395.567	162.438	445.124	314.393	124.77	282.621	88.3065	102.539	112.147	151.288	141.288	147.671		334.377	100.998	3.31073	0.0558385		334.377	240.595	1.38979	0.422413		100.998	146.749	0.688234	0.00368406
IFI27L2	ENSGALT00000035054	BU313670	Gga.8227.1.S1_s_at	263.471	95.5187	243.084	156.541	73.5705	172.473	42.3024	45.5621	44.0977	47.892	50.0281	50.8071		200.692	43.9874	4.56248	0.0415141		200.692	134.195	1.49552	0.338018		43.9874	49.5757	0.887277	0.0121243
GPM6B	ENSGALT00000026753	BI392971	Gga.17025.1.S1_at	324.459	528.374	322.339	626.374	811.306	423.635	195.476	189.729	202.455	204.686	327.545	273.601		391.724	195.887	1.99975	0.045837		391.724	620.438	0.631367	0.156134		195.887	268.611	0.729258	0.111628
EPSTI1	ENSGALT00000027416	CR352623.1	Gga.13146.1.S1_at	1073.99	415.293	903.644	845.722	410.622	601.121	131.665	170.076	153.758	349.214	426.81	400.865		797.641	151.833	5.25341	0.0308929		797.641	619.155	1.28827	0.488356		151.833	392.296	0.387036	0.000692068
EIF2AK2	ENSGALT00000017183	NM_204487.1	Gga.9292.1.S1_at	344.952	170.69	320.505	267.697	136.788	250.368	135.472	115.144	140.118	143.899	146.063	150.192		278.715	130.244	2.13994	0.054149		278.715	218.284	1.27685	0.425691		130.244	146.718	0.88772	0.104998
DTX3L	ENSGALT00000019727	W66532	Gga.3886.1.S1_at	560.435	362.895	586.731	579.677	351.561	547.705	222.117	219.327	263.349	335.809	398.105	424.621		503.354	234.931	2.14256	0.0203838		503.354	492.981	1.02104	0.922666		234.931	386.178	0.608349	0.00720821
DHX58	ENSGALT00000005325	BX263553	Gga.5387.1.S1_at	265.091	144.119	216.703	176.421	90.4542	150.841	74.7463	65.1031	89.2878	75.5591	69.7879	72.9486		208.637	76.3791	2.7316	0.0210325		208.637	139.239	1.49842	0.185216		76.3791	72.7652	1.04967	0.643179
CMPK2	ENSGALT00000043751	BX263886	Gga.8244.1.S1_at	372.659	118.593	223.194	84.9647	43.9216	56.8592	45.2382	37.6682	41.6579	38.8879	36.7615	41.6579		238.149	41.5214	5.73556	0.0560425		238.149	61.9152	3.84637	0.0777608		41.5214	39.1024	1.06186	0.405767
C8orf80	ENSGALT00000026748	BX268991	Gga.7639.2.S1_a_at	412.489	284.062	238.646	353.848	294.215	218.046	155.569	183.726	139.621	207.008	283.79	218.788		311.733	159.639	1.95273	0.047057		311.733	288.703	1.07977	0.741852		159.639	236.529	0.674924	0.0471639
C1R	ENSGALT00000023629	CD729503	Gga.9025.1.S1_at	358.986	213.5	254.229	410.449	291.194	519.602	143.704	113.081	84.5593	172.414	191.219	253.325		275.572	113.781	2.42194	0.0254989		275.572	407.082	0.676944	0.170961		113.781	205.652	0.55327	0.0369029
---		CR523391.1	GgaAffx.21224.1.S1_s_at	129.236	75.3821	109.891	175.454	148.14	172.954	40.6292	47.5145	45.2524	95.0164	118.13	114.133		104.836	44.4653	2.35771	0.0190763		104.836	165.516	0.633389	0.0280253		44.4653	109.093	0.407592	0.000954138
---		BU333017	Gga.5216.1.S1_at	166.736	85.9567	104.117	148.331	109.923	123.552	53.1792	56.7484	40.6478	79.1398	91.7621	85.8643		118.937	50.1918	2.36964	0.0510962		118.937	127.268	0.934534	0.772448		50.1918	85.5887	0.58643	0.00436968
---		BX275113	Gga.19664.1.S1_at	1558.3	1146.48	1510.23	1125.48	887.164	1152.73	594.943	537.789	639.87	653.999	655.936	742.202		1405	590.867	2.37786	0.00363943		1405	1055.13	1.3316	0.0869039		590.867	684.046	0.863783	0.0878615
---		BU484929	Gga.16391.1.S1_at	740.36	421.894	692.961	485.728	297.025	412.298	253.593	250.825	229.016	237.548	233.71	222.534		618.405	244.478	2.52949	0.0198132		618.405	398.351	1.55241	0.124281		244.478	231.264	1.05714	0.215248
---		BU334089	Gga.1442.1.S1_at	316.356	61.1754	238.78	99.1036	34.7264	73.7639	32.0986	27.8822	27.6964	24.3253	28.3631	25.9237		205.437	29.2257	7.02932	0.0800183		205.437	69.198	2.96883	0.154864		29.2257	26.204	1.11532	0.178826
---		BU452425	Gga.17352.1.S1_at	137.36	118.874	170.332	156.516	134.692	138.123	11.5197	11.6146	12.393	18.7411	15.9628	12.1548		142.189	11.8425	12.0067	0.000978355		142.189	143.11	0.99356	0.958144		11.8425	15.6196	0.758182	0.121819
---		CR386897.1	Gga.16155.1.S1_at	286.716	219.179	247.777	247.855	268.121	199.69	10.1895	12.8846	10.9128	8.26786	7.99419	10.8285		251.224	11.329	22.1754	0.0002553		251.224	238.555	1.05311	0.676464		11.329	9.03017	1.25457	0.130187

## Sheet: 4c
Table S1c. Functional enrichment analysis of autosome genes expressed at higher level in female macrophages
Category	ID	Name	Source	P-value	Hit Count in Query List	Hit Count in Genome	Hit in Query List
GO: Molecular Function	GO:0003950	NAD+ ADP-ribosyltransferase activity		7.087e-09	5	26	PARP14,ZC3HAV1,PARP9,PARP15,PARP12
GO: Molecular Function	GO:0016763	transferase activity, transferring pentosyl groups		2.175e-07	5	50	PARP14,ZC3HAV1,PARP9,PARP15,PARP12
GO: Molecular Function	GO:0003725	double-stranded RNA binding		1.307e-05	4	54	EIF2AK2,DHX58,IFIH1,OASL
GO: Molecular Function	GO:0003723	RNA binding		2.692e-05	11	928	ZC3HAV1,IFIT5,SLBP,EIF2AK2,IFIT2,IFIT1,DHX58,IFIH1,IFIT1B,MOV10,OASL
GO: Molecular Function	GO:0003727	single-stranded RNA binding		0.0004082	3	54	IFIT5,DHX58,IFIH1
GO: Molecular Function	GO:0016757	transferase activity, transferring glycosyl groups		0.0007997	5	273	PARP14,ZC3HAV1,PARP9,PARP15,PARP12
GO: Molecular Function	GO:0017111	nucleoside-triphosphatase activity		0.0009815	8	776	RNF213,NUGGC,KIF5C,DHX58,MX2,MX1,IFIH1,MOV10
GO: Molecular Function	GO:0016462	pyrophosphatase activity		0.001387	8	819	RNF213,NUGGC,KIF5C,DHX58,MX2,MX1,IFIH1,MOV10
GO: Molecular Function	GO:0016818	hydrolase activity, acting on acid anhydrides, in phosphorus-containing anhydrides		0.001409	8	821	RNF213,NUGGC,KIF5C,DHX58,MX2,MX1,IFIH1,MOV10
GO: Molecular Function	GO:0016817	hydrolase activity, acting on acid anhydrides		0.001442	8	824	RNF213,NUGGC,KIF5C,DHX58,MX2,MX1,IFIH1,MOV10
GO: Molecular Function	GO:0000977	RNA polymerase II regulatory region sequence-specific DNA binding		0.003116	3	109	IRF7,IRF1,STAT1
GO: Molecular Function	GO:0001012	RNA polymerase II regulatory region DNA binding		0.003804	3	117	IRF7,IRF1,STAT1
GO: Molecular Function	GO:0004386	helicase activity		0.007442	3	149	DHX58,IFIH1,MOV10
GO: Biological Process	GO:0071357	cellular response to type I interferon		7.36e-27	16	76	USP18,IFITM2,IFITM1,SOCS1,IFIT3,IFIT2,IFIT1,IRF7,IFI27,IRF1,MX2,MX1,IFIT1B,OASL,STAT1,IFITM3
GO: Biological Process	GO:0034340	response to type I interferon		9.274e-27	16	77	USP18,IFITM2,IFITM1,SOCS1,IFIT3,IFIT2,IFIT1,IRF7,IFI27,IRF1,MX2,MX1,IFIT1B,OASL,STAT1,IFITM3
GO: Biological Process	GO:0060337	type I interferon-mediated signaling pathway		8.001e-25	15	75	USP18,IFITM2,IFITM1,SOCS1,IFIT3,IFIT2,IFIT1,IRF7,IFI27,IRF1,MX2,MX1,OASL,STAT1,IFITM3
GO: Biological Process	GO:0051607	defense response to virus		1.186e-24	19	207	IFITM2,IFITM1,ZC3HAV1,IFIT5,PML,EIF2AK2,IFIT3,IFIT2,IFIT1,IRF7,IRF1,DHX58,MX2,MX1,IFIH1,IFIT1B,OASL,STAT1,IFITM3
GO: Biological Process	GO:0009615	response to virus		1.532e-23	20	287	IFI27L2,IFITM2,IFITM1,ZC3HAV1,IFIT5,PML,EIF2AK2,IFIT3,IFIT2,IFIT1,IRF7,IRF1,DHX58,MX2,MX1,IFIH1,IFIT1B,OASL,STAT1,IFITM3
GO: Biological Process	GO:0045087	innate immune response		4.481e-22	26	831	USP18,IFITM2,IFITM1,ZC3HAV1,SOCS1,IFIT5,PML,EIF2AK2,IFIT3,IFIT2,IFIT1,PARP9,IRF7,IFI27,IRF1,DHX58,MX2,MX1,IFIH1,IFIT1B,C1RL,MOV10,C1R,OASL,STAT1,IFITM3
GO: Biological Process	GO:0098542	defense response to other organism		2.657e-21	20	371	IFITM2,IFITM1,ZC3HAV1,IFIT5,PML,EIF2AK2,IFIT3,IFIT2,IFIT1,IRF7,IRF1,DHX58,MX2,MX1,IFIH1,IFIT1B,OASL,STAT1,PLAC8,IFITM3
GO: Biological Process	GO:0006952	defense response		1.367e-19	29	1445	LXN,MAS1,USP18,IFITM2,IFITM1,ZC3HAV1,SOCS1,IFIT5,PML,EIF2AK2,IFIT3,IFIT2,IFIT1,PARP9,IRF7,IFI27,IRF1,DHX58,MX2,MX1,IFIH1,IFIT1B,C1RL,MOV10,C1R,OASL,STAT1,PLAC8,IFITM3
GO: Biological Process	GO:0051707	response to other organism		6.031e-19	22	664	CMPK2,IFI27L2,IFITM2,IFITM1,ZC3HAV1,IFIT5,PML,EIF2AK2,IFIT3,IFIT2,IFIT1,IRF7,IRF1,DHX58,MX2,MX1,IFIH1,IFIT1B,OASL,STAT1,PLAC8,IFITM3
GO: Biological Process	GO:0009607	response to biotic stimulus		1.695e-18	22	697	CMPK2,IFI27L2,IFITM2,IFITM1,ZC3HAV1,IFIT5,PML,EIF2AK2,IFIT3,IFIT2,IFIT1,IRF7,IRF1,DHX58,MX2,MX1,IFIH1,IFIT1B,OASL,STAT1,PLAC8,IFITM3
GO: Biological Process	GO:0002252	immune effector process		2.221e-18	21	610	IFITM2,IFITM1,ZC3HAV1,IFIT5,PML,EIF2AK2,IFIT3,IFIT2,IFIT1,IRF7,IRF1,DHX58,MX2,MX1,IFIH1,IFIT1B,C1RL,C1R,OASL,STAT1,IFITM3
GO: Biological Process	GO:0006955	immune response		8.239e-17	26	1353	USP18,IFITM2,IFITM1,ZC3HAV1,SOCS1,IFIT5,PML,EIF2AK2,IFIT3,IFIT2,IFIT1,PARP9,IRF7,IFI27,IRF1,DHX58,MX2,MX1,IFIH1,IFIT1B,C1RL,MOV10,C1R,OASL,STAT1,IFITM3
GO: Biological Process	GO:0035455	response to interferon-alpha		1.367e-16	8	19	IFITM2,IFITM1,EIF2AK2,IFIT3,IFIT2,MX2,IFIT1B,IFITM3
GO: Biological Process	GO:0034097	response to cytokine		3.643e-16	19	581	USP18,IFITM2,IFITM1,SOCS1,PML,EIF2AK2,IFIT3,IFIT2,IFIT1,PARP9,IRF7,IFI27,IRF1,MX2,MX1,IFIT1B,OASL,STAT1,IFITM3
GO: Biological Process	GO:0019221	cytokine-mediated signaling pathway		2.289e-15	16	377	USP18,IFITM2,IFITM1,SOCS1,PML,IFIT3,IFIT2,IFIT1,IRF7,IFI27,IRF1,MX2,MX1,OASL,STAT1,IFITM3
GO: Biological Process	GO:0071345	cellular response to cytokine stimulus		6.251e-15	17	486	USP18,IFITM2,IFITM1,SOCS1,PML,IFIT3,IFIT2,IFIT1,IRF7,IFI27,IRF1,MX2,MX1,IFIT1B,OASL,STAT1,IFITM3
GO: Biological Process	GO:0035456	response to interferon-beta		2.427e-14	7	18	IFITM2,IFITM1,IFIT3,IRF1,IFIT1B,STAT1,IFITM3
GO: Biological Process	GO:0045071	negative regulation of viral genome replication		1.068e-13	8	39	IFITM2,IFITM1,ZC3HAV1,EIF2AK2,IFIT1,MX1,OASL,IFITM3
GO: Biological Process	GO:0034341	response to interferon-gamma		6.974e-13	10	117	IFITM2,IFITM1,SOCS1,PML,PARP9,IRF7,IRF1,OASL,STAT1,IFITM3
GO: Biological Process	GO:0048525	negative regulation of viral process		9.112e-13	8	50	IFITM2,IFITM1,ZC3HAV1,EIF2AK2,IFIT1,MX1,OASL,IFITM3
GO: Biological Process	GO:0045069	regulation of viral genome replication		2.045e-12	8	55	IFITM2,IFITM1,ZC3HAV1,EIF2AK2,IFIT1,MX1,OASL,IFITM3
GO: Biological Process	GO:0051704	multi-organism process		7.522e-12	22	1464	CMPK2,IFI27L2,IFITM2,IFITM1,ZC3HAV1,IFIT5,PML,EIF2AK2,IFIT3,IFIT2,IFIT1,IRF7,IRF1,DHX58,MX2,MX1,IFIH1,IFIT1B,OASL,STAT1,PLAC8,IFITM3
GO: Biological Process	GO:0019079	viral genome replication		1.365e-11	8	69	IFITM2,IFITM1,ZC3HAV1,EIF2AK2,IFIT1,MX1,OASL,IFITM3
GO: Biological Process	GO:0043901	negative regulation of multi-organism process		4.171e-11	8	79	IFITM2,IFITM1,ZC3HAV1,EIF2AK2,IFIT1,MX1,OASL,IFITM3
GO: Biological Process	GO:0043900	regulation of multi-organism process		5.353e-11	11	246	IFITM2,IFITM1,ZC3HAV1,PML,EIF2AK2,IFIT1,DHX58,MX1,IFIT1B,OASL,IFITM3
GO: Biological Process	GO:0031347	regulation of defense response		9.959e-11	14	530	MAS1,USP18,ZC3HAV1,SOCS1,PML,EIF2AK2,IFIT1,PARP9,IRF7,IRF1,DHX58,IFIH1,IFIT1B,STAT1
GO: Biological Process	GO:0050792	regulation of viral process		1.319e-09	8	121	IFITM2,IFITM1,ZC3HAV1,EIF2AK2,IFIT1,MX1,OASL,IFITM3
GO: Biological Process	GO:0002682	regulation of immune system process		4.875e-09	17	1146	USP18,IFITM1,ZC3HAV1,SOCS1,PML,EIF2AK2,IFIT1,PARP9,IRF7,IRF1,DHX58,IFIH1,IFIT1B,C1RL,MOV10,C1R,STAT1
GO: Biological Process	GO:0043903	regulation of symbiosis, encompassing mutualism through parasitism		5.258e-09	8	144	IFITM2,IFITM1,ZC3HAV1,EIF2AK2,IFIT1,MX1,OASL,IFITM3
GO: Biological Process	GO:0016032	viral process		2.332e-08	13	675	IFITM2,IFITM1,ZC3HAV1,PML,EIF2AK2,IFIT1,IRF7,DHX58,MX1,IFIH1,OASL,STAT1,IFITM3
GO: Biological Process	GO:0044764	multi-organism cellular process		2.415e-08	13	677	IFITM2,IFITM1,ZC3HAV1,PML,EIF2AK2,IFIT1,IRF7,DHX58,MX1,IFIH1,OASL,STAT1,IFITM3
GO: Biological Process	GO:0035458	cellular response to interferon-beta		2.488e-08	4	12	IFIT3,IRF1,IFIT1B,STAT1
GO: Biological Process	GO:0039528	cytoplasmic pattern recognition receptor signaling pathway in response to virus		5.011e-08	4	14	ZC3HAV1,IRF7,DHX58,IFIH1
GO: Biological Process	GO:0045088	regulation of innate immune response		5.404e-08	9	275	USP18,ZC3HAV1,SOCS1,PARP9,IRF7,IRF1,DHX58,IFIH1,STAT1
GO: Biological Process	GO:0060333	interferon-gamma-mediated signaling pathway		5.609e-08	6	75	SOCS1,PML,IRF7,IRF1,OASL,STAT1
GO: Biological Process	GO:0050688	regulation of defense response to virus		6.577e-08	6	77	ZC3HAV1,PML,EIF2AK2,IFIT1,DHX58,IFIT1B
GO: Biological Process	GO:0044419	interspecies interaction between organisms		6.965e-08	13	741	IFITM2,IFITM1,ZC3HAV1,PML,EIF2AK2,IFIT1,IRF7,DHX58,MX1,IFIH1,OASL,STAT1,IFITM3
GO: Biological Process	GO:0044403	symbiosis, encompassing mutualism through parasitism		6.965e-08	13	741	IFITM2,IFITM1,ZC3HAV1,PML,EIF2AK2,IFIT1,IRF7,DHX58,MX1,IFIH1,OASL,STAT1,IFITM3
GO: Biological Process	GO:0080134	regulation of response to stress		1.002e-07	14	910	MAS1,USP18,ZC3HAV1,SOCS1,PML,EIF2AK2,IFIT1,PARP9,IRF7,IRF1,DHX58,IFIH1,IFIT1B,STAT1
GO: Biological Process	GO:0050776	regulation of immune response		1.191e-07	13	776	USP18,IFITM1,ZC3HAV1,SOCS1,PARP9,IRF7,IRF1,DHX58,IFIH1,C1RL,MOV10,C1R,STAT1
GO: Biological Process	GO:0051701	interaction with host		1.367e-07	10	408	IFITM2,IFITM1,PML,EIF2AK2,IFIT1,IRF7,DHX58,IFIH1,STAT1,IFITM3
GO: Biological Process	GO:0046597	negative regulation of viral entry into host cell		1.963e-07	3	5	IFITM2,IFITM1,IFITM3
GO: Biological Process	GO:0071346	cellular response to interferon-gamma		2.969e-07	6	99	SOCS1,PML,IRF7,IRF1,OASL,STAT1
GO: Biological Process	GO:0032728	positive regulation of interferon-beta production		3.603e-07	4	22	ZC3HAV1,IRF7,IRF1,IFIH1
GO: Biological Process	GO:0046596	regulation of viral entry into host cell		3.919e-07	3	6	IFITM2,IFITM1,IFITM3
GO: Biological Process	GO:0019058	viral life cycle		5.257e-07	8	261	IFITM2,IFITM1,ZC3HAV1,EIF2AK2,IFIT1,MX1,OASL,IFITM3
GO: Biological Process	GO:0002831	regulation of response to biotic stimulus		5.547e-07	6	110	ZC3HAV1,PML,EIF2AK2,IFIT1,DHX58,IFIT1B
GO: Biological Process	GO:0043330	response to exogenous dsRNA		7.304e-07	4	26	ZC3HAV1,IFIT1,IFIT1B,STAT1
GO: Biological Process	GO:0071360	cellular response to exogenous dsRNA		1.093e-06	3	8	ZC3HAV1,IFIT1,IFIT1B
GO: Biological Process	GO:0035457	cellular response to interferon-alpha		1.637e-06	3	9	IFIT3,IFIT2,IFIT1B
GO: Biological Process	GO:0032481	positive regulation of type I interferon production		1.81e-06	5	74	ZC3HAV1,IRF7,IRF1,DHX58,IFIH1
GO: Biological Process	GO:0032648	regulation of interferon-beta production		2.82e-06	4	36	ZC3HAV1,IRF7,IRF1,IFIH1
GO: Biological Process	GO:0060338	regulation of type I interferon-mediated signaling pathway		3.155e-06	4	37	USP18,SOCS1,IRF7,STAT1
GO: Biological Process	GO:0032727	positive regulation of interferon-alpha production		3.202e-06	3	11	ZC3HAV1,IRF7,IFIH1
GO: Biological Process	GO:0032608	interferon-beta production		3.519e-06	4	38	ZC3HAV1,IRF7,IRF1,IFIH1
GO: Biological Process	GO:0002753	cytoplasmic pattern recognition receptor signaling pathway		6.394e-06	4	44	ZC3HAV1,IRF7,DHX58,IFIH1
GO: Biological Process	GO:0060759	regulation of response to cytokine stimulus		6.561e-06	5	96	USP18,SOCS1,PARP9,IRF7,STAT1
GO: Biological Process	GO:0043331	response to dsRNA		7.004e-06	4	45	ZC3HAV1,IFIT1,IFIT1B,STAT1
GO: Biological Process	GO:0002697	regulation of immune effector process		1.023e-05	7	277	ZC3HAV1,PML,EIF2AK2,IFIT1,IRF1,DHX58,IFIT1B
GO: Biological Process	GO:0032607	interferon-alpha production		1.076e-05	3	16	ZC3HAV1,IRF7,IFIH1
GO: Biological Process	GO:0032647	regulation of interferon-alpha production		1.076e-05	3	16	ZC3HAV1,IRF7,IFIH1
GO: Biological Process	GO:0032479	regulation of type I interferon production		1.116e-05	5	107	ZC3HAV1,IRF7,IRF1,DHX58,IFIH1
GO: Biological Process	GO:0032606	type I interferon production		1.221e-05	5	109	ZC3HAV1,IRF7,IRF1,DHX58,IFIH1
GO: Biological Process	GO:0046718	viral entry into host cell		2.174e-05	3	20	IFITM2,IFITM1,IFITM3
GO: Biological Process	GO:0030260	entry into host cell		3.83e-05	3	24	IFITM2,IFITM1,IFITM3
GO: Biological Process	GO:0044409	entry into host		3.83e-05	3	24	IFITM2,IFITM1,IFITM3
GO: Biological Process	GO:0052192	movement in environment of other organism involved in symbiotic interaction		3.83e-05	3	24	IFITM2,IFITM1,IFITM3
GO: Biological Process	GO:0052126	movement in host environment		3.83e-05	3	24	IFITM2,IFITM1,IFITM3
GO: Biological Process	GO:0051828	entry into other organism involved in symbiotic interaction		3.83e-05	3	24	IFITM2,IFITM1,IFITM3
GO: Biological Process	GO:0051806	entry into cell of other organism involved in symbiotic interaction		3.83e-05	3	24	IFITM2,IFITM1,IFITM3
GO: Biological Process	GO:0060330	regulation of response to interferon-gamma		4.344e-05	3	25	SOCS1,PARP9,STAT1
GO: Biological Process	GO:0071359	cellular response to dsRNA		4.901e-05	3	26	ZC3HAV1,IFIT1,IFIT1B
GO: Biological Process	GO:0019048	modulation by virus of host morphology or physiology		5.486e-05	7	360	PML,EIF2AK2,IFIT1,IRF7,DHX58,IFIH1,STAT1
GO: Biological Process	GO:0050691	regulation of defense response to virus by host		5.503e-05	3	27	ZC3HAV1,PML,IFIT1
GO: Biological Process	GO:0044003	modification by symbiont of host morphology or physiology		6.088e-05	7	366	PML,EIF2AK2,IFIT1,IRF7,DHX58,IFIH1,STAT1
GO: Biological Process	GO:0051817	modification of morphology or physiology of other organism involved in symbiotic interaction		9.065e-05	7	390	PML,EIF2AK2,IFIT1,IRF7,DHX58,IFIH1,STAT1
GO: Biological Process	GO:0001819	positive regulation of cytokine production		9.635e-05	6	271	ZC3HAV1,EIF2AK2,IRF7,IRF1,DHX58,IFIH1
GO: Biological Process	GO:0002221	pattern recognition receptor signaling pathway		0.0001027	5	170	ZC3HAV1,IRF7,IRF1,DHX58,IFIH1
GO: Biological Process	GO:0001959	regulation of cytokine-mediated signaling pathway		0.0001096	4	90	USP18,SOCS1,IRF7,STAT1
GO: Biological Process	GO:0002758	innate immune response-activating signal transduction		0.0001146	5	174	ZC3HAV1,IRF7,IRF1,DHX58,IFIH1
GO: Biological Process	GO:0035821	modification of morphology or physiology of other organism		0.0001164	7	406	PML,EIF2AK2,IFIT1,IRF7,DHX58,IFIH1,STAT1
GO: Biological Process	GO:0002218	activation of innate immune response		0.0001379	5	181	ZC3HAV1,IRF7,IRF1,DHX58,IFIH1
GO: Biological Process	GO:0002253	activation of immune response		0.0001457	7	421	ZC3HAV1,IRF7,IRF1,DHX58,IFIH1,C1RL,C1R
GO: Biological Process	GO:0060416	response to growth hormone		0.0001554	3	38	SOCS1,IRF1,STAT1
GO: Biological Process	GO:1901699	cellular response to nitrogen compound		0.0002749	7	467	MAS1,ZC3HAV1,SOCS1,IFIT1,IRF1,IFIT1B,STAT1
GO: Biological Process	GO:0045089	positive regulation of innate immune response		0.0002938	5	213	ZC3HAV1,IRF7,IRF1,DHX58,IFIH1
GO: Biological Process	GO:0051240	positive regulation of multicellular organismal process		0.0004434	8	668	ZC3HAV1,PML,EIF2AK2,IRF7,GPM6B,IRF1,DHX58,IFIH1
GO: Biological Process	GO:0050778	positive regulation of immune response		0.0004565	7	508	ZC3HAV1,IRF7,IRF1,DHX58,IFIH1,C1RL,C1R
GO: Biological Process	GO:0030522	intracellular receptor signaling pathway		0.0008779	5	271	ZC3HAV1,PML,IRF7,DHX58,IFIH1
GO: Biological Process	GO:0031349	positive regulation of defense response		0.001152	5	288	ZC3HAV1,IRF7,IRF1,DHX58,IFIH1
GO: Biological Process	GO:0002698	negative regulation of immune effector process		0.001158	3	75	EIF2AK2,IFIT1,IRF1
GO: Biological Process	GO:0008285	negative regulation of cell proliferation		0.001287	7	606	IFITM2,IFITM1,PML,EIF2AK2,IFIT3,IRF1,STAT1
GO: Biological Process	GO:0002764	immune response-regulating signaling pathway		0.001932	6	478	ZC3HAV1,IRF7,IRF1,DHX58,IFIH1,MOV10
GO: Biological Process	GO:0001817	regulation of cytokine production		0.002057	6	484	ZC3HAV1,EIF2AK2,IRF7,IRF1,DHX58,IFIH1
GO: Biological Process	GO:0006919	activation of cysteine-type endopeptidase activity involved in apoptotic process		0.002148	3	93	PML,IFI27,STAT1
GO: Biological Process	GO:0097202	activation of cysteine-type endopeptidase activity		0.002494	3	98	PML,IFI27,STAT1
GO: Biological Process	GO:0002684	positive regulation of immune system process		0.002892	7	699	ZC3HAV1,IRF7,IRF1,DHX58,IFIH1,C1RL,C1R
GO: Biological Process	GO:0002757	immune response-activating signal transduction		0.003392	5	369	ZC3HAV1,IRF7,IRF1,DHX58,IFIH1
GO: Biological Process	GO:0002683	negative regulation of immune system process		0.003506	4	227	EIF2AK2,IFIT1,IRF1,DHX58
GO: Biological Process	GO:0001816	cytokine production		0.003575	6	541	ZC3HAV1,EIF2AK2,IRF7,IRF1,DHX58,IFIH1
GO: Biological Process	GO:0031348	negative regulation of defense response		0.003918	3	115	EIF2AK2,IFIT1,DHX58
GO: Biological Process	GO:0002460	adaptive immune response based on somatic recombination of immune receptors built from immunoglobulin superfamily domains		0.004027	4	236	IRF7,IRF1,C1RL,C1R
GO: Biological Process	GO:1901698	response to nitrogen compound		0.004052	7	743	MAS1,ZC3HAV1,SOCS1,IFIT1,IRF1,IFIT1B,STAT1
GO: Biological Process	GO:0010941	regulation of cell death		0.004088	10	1389	PML,EIF2AK2,IFIT3,IFIT2,IRF7,IFI27,IRF1,IFIH1,STAT1,PLAC8
GO: Biological Process	GO:0043280	positive regulation of cysteine-type endopeptidase activity involved in apoptotic process		0.004312	3	119	PML,IFI27,STAT1
GO: Biological Process	GO:0006302	double-strand break repair		0.004946	3	125	PML,PARP9,DTX3L
GO: Biological Process	GO:0016064	immunoglobulin mediated immune response		0.004946	3	125	IRF7,C1RL,C1R
GO: Biological Process	GO:2001056	positive regulation of cysteine-type endopeptidase activity		0.005057	3	126	PML,IFI27,STAT1
GO: Biological Process	GO:0051028	mRNA transport		0.005283	3	128	SLBP,KIF5C,MX2
GO: Biological Process	GO:0007259	JAK-STAT cascade		0.005283	3	128	SOCS1,IRF1,STAT1
GO: Biological Process	GO:0019724	B cell mediated immunity		0.005399	3	129	IRF7,C1RL,C1R
GO: Biological Process	GO:0002250	adaptive immune response		0.005441	4	257	IRF7,IRF1,C1RL,C1R
GO: Biological Process	GO:0010950	positive regulation of endopeptidase activity		0.006123	3	135	PML,IFI27,STAT1
GO: Biological Process	GO:0010952	positive regulation of peptidase activity		0.007739	3	147	PML,IFI27,STAT1
GO: Biological Process	GO:0051236	establishment of RNA localization		0.007884	3	148	SLBP,KIF5C,MX2
GO: Biological Process	GO:0050657	nucleic acid transport		0.007884	3	148	SLBP,KIF5C,MX2
GO: Biological Process	GO:0050658	RNA transport		0.007884	3	148	SLBP,KIF5C,MX2
GO: Biological Process	GO:0006403	RNA localization		0.008944	3	155	SLBP,KIF5C,MX2
GO: Biological Process	GO:0042981	regulation of apoptotic process		0.009209	9	1319	PML,EIF2AK2,IFIT3,IFIT2,IRF7,IFI27,IFIH1,STAT1,PLAC8
GO: Biological Process	GO:0052548	regulation of endopeptidase activity		0.00962	4	303	LXN,PML,IFI27,STAT1
GO: Biological Process	GO:0043067	regulation of programmed cell death		0.009837	9	1333	PML,EIF2AK2,IFIT3,IFIT2,IRF7,IFI27,IFIH1,STAT1,PLAC8
Domain	IPR012317	Poly(ADP-ribose)pol_cat_dom	InterPro	9.942e-10	5	17	PARP14,ZC3HAV1,PARP9,PARP15,PARP12
Domain	PF00644	PARP	Pfam	9.942e-10	5	17	PARP14,ZC3HAV1,PARP9,PARP15,PARP12
Domain	PS51059	PARP_CATALYTIC	PROSITE	9.942e-10	5	17	PARP14,ZC3HAV1,PARP9,PARP15,PARP12
Domain	IPR008893	WGR_dom	InterPro	6.726e-09	5	24	PARP14,ZC3HAV1,PARP9,PARP15,PARP12
Domain	IPR009311	Interferon-induced_6-16	InterPro	9.105e-08	3	4	IFI27L2,IFI27,IFI27L1
Domain	PF06140	Ifi-6-16	Pfam	9.105e-08	3	4	IFI27L2,IFI27,IFI27L1
Domain	SM00506	A1pp	SMART	4.534e-07	3	6	PARP14,PARP9,PARP15
Domain	PF01661	Macro	Pfam	1.893e-06	3	9	PARP14,PARP9,PARP15
Domain	PS51154	MACRO	PROSITE	2.698e-06	3	10	PARP14,PARP9,PARP15
Domain	IPR002589	A1pp	InterPro	2.698e-06	3	10	PARP14,PARP9,PARP15
Domain	IPR011990	TPR-like_helical	InterPro	2.989e-06	7	219	IFIT5,IFIT3,IFIT2,IFIT1,TRANK1,IFIT1B,SAMD9
Domain	G3DSA:1.25.40.10	TPR-like_helical	Gene3D	2.989e-06	7	219	IFIT5,IFIT3,IFIT2,IFIT1,TRANK1,IFIT1B,SAMD9
Domain	IPR013026	TPR-contain	InterPro	3.985e-06	6	147	IFIT5,IFIT3,IFIT2,IFIT1,TRANK1,IFIT1B
Domain	IPR004170	WWE-dom	InterPro	4.927e-06	3	12	PARP14,ZC3HAV1,PARP12
Domain	PF04505	CD225	Pfam	4.927e-06	3	12	IFITM2,IFITM1,IFITM3
Domain	IPR007593	Interferon-induced_TM_protein	InterPro	4.927e-06	3	12	IFITM2,IFITM1,IFITM3
Domain	PS50918	WWE	PROSITE	4.927e-06	3	12	PARP14,ZC3HAV1,PARP12
Domain	PS50293	TPR_REGION	PROSITE	6.976e-06	6	162	IFIT5,IFIT3,IFIT2,IFIT1,TRANK1,IFIT1B
Domain	PS50005	TPR	PROSITE	6.976e-06	6	162	IFIT5,IFIT3,IFIT2,IFIT1,TRANK1,IFIT1B
Domain	SM00028	TPR	SMART	8.275e-06	5	96	IFIT5,IFIT3,IFIT2,IFIT1,IFIT1B
Domain	PF00350	Dynamin_N	Pfam	1.013e-05	3	15	NUGGC,MX2,MX1
Domain	IPR001401	Dynamin_GTPase	InterPro	1.013e-05	3	15	NUGGC,MX2,MX1
Domain	IPR019734	TPR_repeat	InterPro	2.258e-05	5	118	IFIT5,IFIT3,IFIT2,IFIT1,IFIT1B
Domain	PF00515	TPR_1	Pfam	0.000132	4	90	IFIT5,IFIT3,IFIT2,IFIT1
Domain	IPR001440	TPR-1	InterPro	0.000132	4	90	IFIT5,IFIT3,IFIT2,IFIT1
Domain	PF07719	TPR_2	Pfam	0.0003172	3	46	IFIT5,IFIT3,IFIT2
Domain	IPR013105	TPR_2	InterPro	0.0003172	3	46	IFIT5,IFIT3,IFIT2
Domain	IPR008940	Prenyltransferase	InterPro	0.000765	3	62	IFIT5,IFIT3,IFIT2
Pathway	WP619	Type II interferon signaling (IFNG)	WikiPathways	5.905e-08	5	50	SOCS1,EIF2AK2,IFIT2,IRF1,STAT1
Pathway	ifngpathway	IFN-gamma pathway	NCI-Nature Curated	0.0001091	3	43	SOCS1,IRF1,STAT1
Pathway	WP2037	Prolactin Signaling Pathway	WikiPathways	0.0005711	3	75	SOCS1,IRF1,STAT1
Pathway	WP1449	Regulation of toll-like receptor signaling pathway	WikiPathways	0.00353	3	141	SOCS1,IRF7,STAT1
Interaction	int:IFIT1	IFIT1 interactions		2.013e-09	6	40	IFIT5,IFIT3,IFIT2,IFIT1,IFIT1B,MOV10
Interaction	int:ISG15	ISG15 interactions		2.852e-09	9	179	USP18,ZC3HAV1,IFIT5,EIF2AK2,IFIT3,IFIT2,IFIT1,MX1,STAT1
Interaction	int:IFIT3	IFIT3 interactions		9.21e-09	6	51	IFIT5,IFIT3,IFIT2,IFIT1,IFIT1B,MOV10
Interaction	int:SAP25	SAP25 interactions		1.684e-06	4	29	ZC3HAV1,PML,IFIT3,IFIT1
Interaction	int:MOV10	MOV10 interactions		7.708e-06	4	42	EIF2AK2,IFIT3,IFIT1,MOV10
Interaction	int:MAVS	MAVS interactions		1.437e-05	4	49	EIF2AK2,IRF7,IFIH1,STAT1
Interaction	int:IFIT5	IFIT5 interactions		2.081e-05	3	18	IFIT5,IFIT3,IFIT1
Interaction	int:PABPC4	PABPC4 interactions		2.452e-05	4	56	EIF2AK2,IFIT3,IFIT2,IFIT1
Interaction	int:YBX1	YBX1 interactions		8.881e-05	5	150	EIF2AK2,IFIT3,IFIT2,IFIT1,IRF1
Interaction	int:IFIT2	IFIT2 interactions		0.0002061	3	38	IFIT3,IFIT2,IFIT1
Interaction	int:CBX2	CBX2 interactions		0.0002061	3	38	RNF213,TRANK1,PARP12
Interaction	int:SNRPB2	SNRPB2 interactions		0.0002228	3	39	IFIT3,IFIT2,IFIT1
Interaction	int:TYK2	TYK2 interactions		0.0002404	3	40	SOCS1,EIF2AK2,STAT1
Interaction	int:SNRPC	SNRPC interactions		0.000495	3	51	IFIT3,IFIT2,IFIT1
Interaction	int:SNRPE	SNRPE interactions		0.0005241	3	52	IFIT3,IFIT2,IFIT1
Interaction	int:SNRPA	SNRPA interactions		0.0007225	3	58	IFIT3,IFIT2,IFIT1
Interaction	int:CDC37	CDC37 interactions		0.000762	4	136	IFIT5,EIF2AK2,IFIT3,IFIT2
Interaction	int:SNRPF	SNRPF interactions		0.0009201	3	63	IFIT3,IFIT2,IFIT1
Interaction	int:YBX3	YBX3 interactions		0.0009201	3	63	EIF2AK2,IFIT3,IFIT2
Interaction	int:CBX4	CBX4 interactions		0.001053	3	66	RNF213,TRANK1,PARP12
Interaction	int:PABPC1	PABPC1 interactions		0.001071	4	149	EIF2AK2,IFIT3,IFIT2,IFIT1
Interaction	int:HNRNPL	HNRNPL interactions		0.001356	3	72	EIF2AK2,IFIT3,IFIT2
Interaction	int:PDGFRB	PDGFRB interactions		0.001525	3	75	SOCS1,EIF2AK2,STAT1
Interaction	int:ILF3	ILF3 interactions		0.001889	5	293	EIF2AK2,IFIT3,IFIT2,KIF5C,MOV10
Interaction	int:SNRPB	SNRPB interactions		0.001971	3	82	IFIT3,IFIT2,IFIT1
Interaction	int:ILF2	ILF2 interactions		0.002145	4	180	EIF2AK2,IFIT2,IFIT1,MOV10
Interaction	int:SNRPD3	SNRPD3 interactions		0.002184	3	85	IFIT3,IFIT2,IFIT1
Interaction	int:JAK1	JAK1 interactions		0.002411	3	88	SOCS1,EIF2AK2,STAT1
Interaction	int:SNRPA1	SNRPA1 interactions		0.002411	3	88	IFIT3,IFIT2,IFIT1
Interaction	int:SNRPD2	SNRPD2 interactions		0.003178	3	97	IFIT3,IFIT2,IFIT1
Interaction	int:SNRPD1	SNRPD1 interactions		0.003272	3	98	IFIT3,IFIT2,IFIT1
Interaction	int:SNRNP70	SNRNP70 interactions		0.003562	3	101	IFIT3,IFIT2,IFIT1
Interaction	int:PIAS1	PIAS1 interactions		0.003662	3	102	PML,MX1,STAT1
Interaction	int:RPLP1	RPLP1 interactions		0.003868	3	104	EIF2AK2,IFIT2,IFIT1
Interaction	int:EIF2AK2	EIF2AK2 interactions		0.004699	4	224	EIF2AK2,DHX58,MOV10,STAT1
Interaction	int:RELA	RELA interactions		0.005988	4	240	SOCS1,PML,IRF1,STAT1
Interaction	int:EP300	EP300 interactions		0.008347	5	416	PML,IRF7,IRF1,C1R,STAT1
Interaction	int:RPL31	RPL31 interactions		0.008983	3	141	EIF2AK2,IFIT2,MOV10
Interaction	int:RPL11	RPL11 interactions		0.009875	3	146	PML,EIF2AK2,BTF3
Transcription Factor Binding Site	V$ISRE_01	V$ISRE_01		4.864e-07	6	188	USP18,PML,IFIT2,DHX58,EPSTI1,MOV10
Transcription Factor Binding Site	V$IRF7_01	V$IRF7_01		1.014e-06	6	213	USP18,SOCS1,IFIT2,EPSTI1,MOV10,OASL
Transcription Factor Binding Site	STTTCRNTTT_V$IRF_Q6	STTTCRNTTT_V$IRF_Q6		5.491e-06	5	158	USP18,IFIT2,DHX58,EPSTI1,MOV10
Transcription Factor Binding Site	V$IRF_Q6	V$IRF_Q6		0.0002597	4	188	SOCS1,IFIT2,DHX58,MOV10
Transcription Factor Binding Site	V$ICSBP_Q6	V$ICSBP_Q6		0.004847	3	203	USP18,SOCS1,MOV10

## Sheet: 4d
Table S1d. Genes expressed at higher levels in resting female macrophages and induced in male macrophages treated with LPS
Gene Symbol	Ensembl Transcript ID	Representative Public ID	Probe Set ID	Female Control 1	Female Control 2	Female Control 3	Female +LPS 1	Female +LPS 2	Female +LPS 3	Male Control 1	Male Control 2	Male Control 3	Male +LPS 1	Male +LPS 2	Male +LPS 3		Resting Female mean	Resting Male mean	Resting Female:Male ratio	p-value (Female:Male)		Resting female mean	Mean Female +LPS	Resting Female/ Female+LPS Ratio	p-value (Female Resting:+LPS)		Resting male mean	Mean Male +LPS	Resting Male/ Male+LPS Ratio	p-value (Male Resting: +LPS)		Resting Female/Male Ratio	LPS-treated Female/Male ratio
IRF1	ENSGALT00000002244	NM_205415.1	Gga.791.1.S1_at	806.095	373.537	763.56	677.288	317.768	763.056	89.8144	71.5021	133.628	326.824	330.89	367.69		647.731	98.3149	6.58832	0.0167305		647.731	586.037	1.10527	0.766137		98.3149	341.802	0.287637	0.000417466		6.58832	1.71455
LOC424265	ENSGALT00000043260	CR523878.1	GgaAffx.20737.1.S1_at	396.697	206.831	326.47	426.164	235.943	376.097	105.941	139.335	111.403	266.327	307.396	274.143		309.999	118.893	2.60738	0.0275419		309.999	346.068	0.895775	0.673393		118.893	282.622	0.420679	0.000551566		2.60738	1.22449
EPSTI1	ENSGALT00000027416	CR352623.1	Gga.13146.1.S1_at	1073.99	415.293	903.644	845.722	410.622	601.121	131.665	170.076	153.758	349.214	426.81	400.865		797.641	151.833	5.25341	0.0308929		797.641	619.155	1.28827	0.488356		151.833	392.296	0.387036	0.000692068		5.25341	1.57828
K123	ENSGALT00000010244	NM_205019.1	Gga.4035.1.S1_at	963.439	682.377	542.139	3175.59	2270.29	3037.84	267.46	231.597	231.121	1761.21	2250.34	2586.4		729.318	243.393	2.99647	0.0174718		729.318	2827.91	0.2579	0.0024152		243.393	2199.32	0.110667	0.00123128		2.99647	1.28581
LYG2	ENSGALT00000027062	ENSGALT00000027062.1	GgaAffx.25059.1.S1_at	597.429	126.725	435.438	382.259	94.5842	379.871	10.3384	9.16634	9.93962	83.737	83.5768	59.0002		386.531	9.81479	39.3825	0.0525208		386.531	285.571	1.35353	0.579991		9.81479	75.438	0.130104	0.00133827		39.3825	3.78551
IFIT5	ENSGALT00000010311	ENSGALT00000010311.1	GgaAffx.21915.1.S1_at	8684.58	2781.87	8615.27	5862.5	1455.56	4628.82	93.9686	65.5699	129.068	449.971	684.049	580.287		6693.91	96.2022	69.5816	0.0279736		6693.91	3982.29	1.68092	0.313824		96.2022	571.436	0.168352	0.00247939		69.5816	6.96893
IFIH1 /// LOC776699	ENSGALT00000018067	ENSGALT00000018067.1	GgaAffx.23449.1.S1_at	395.567	162.438	445.124	314.393	124.77	282.621	88.3065	102.539	112.147	151.288	141.288	147.671		334.377	100.998	3.31073	0.0558385		334.377	240.595	1.38979	0.422413		100.998	146.749	0.688234	0.00368406		3.31073	1.6395
SOCS1	ENSGALT00000011595	BU313956	Gga.10606.1.S1_at	407.442	245.779	348.225	631.552	419.83	550.755	190.648	176.411	110.766	418.069	539.788	404.187		333.815	159.275	2.09584	0.0305561		333.815	534.046	0.625069	0.061494		159.275	454.015	0.350815	0.00402334		2.09584	1.17627
MRGPRH	ENSGALT00000018987	CR385967.1	Gga.15061.1.S1_at	458.874	453.945	280.164	534.084	344.895	531.874	181.003	192.833	202.657	362.171	402.286	490.944		397.661	192.164	2.06938	0.0254163		397.661	470.284	0.845575	0.44563		192.164	418.467	0.45921	0.00420772		2.06938	1.12383
DTX3L	ENSGALT00000019727	W66532	Gga.3886.1.S1_at	560.435	362.895	586.731	579.677	351.561	547.705	222.117	219.327	263.349	335.809	398.105	424.621		503.354	234.931	2.14256	0.0203838		503.354	492.981	1.02104	0.922666		234.931	386.178	0.608349	0.00720821		2.14256	1.27656
LOC417192	ENSGALT00000006704	BX930151.1	Gga.11337.1.S1_at	347.104	87.2233	156.21	229.822	81.8139	173.587	32.1189	25.2944	19.302	51.2919	63.244	75.496		196.846	25.5717	7.6978	0.0925362		196.846	161.741	1.21704	0.713054		25.5717	63.344	0.403696	0.00879705		7.6978	2.55338
PARP9	ENSGALT00000019729	ENSGALT00000019729.1	GgaAffx.7658.1.S1_at	306.263	163.853	259.371	258.128	135.871	248.71	109.658	107.038	121.177	124.985	147.452	145.909		243.163	112.624	2.15906	0.0362644		243.163	214.236	1.13502	0.640972		112.624	139.449	0.80764	0.0336794		2.15906	1.53631
C1R	ENSGALT00000023629	CD729503	Gga.9025.1.S1_at	358.986	213.5	254.229	410.449	291.194	519.602	143.704	113.081	84.5593	172.414	191.219	253.325		275.572	113.781	2.42194	0.0254989		275.572	407.082	0.676944	0.170961		113.781	205.652	0.55327	0.0369029		2.42194	1.97946
C8orf80	ENSGALT00000026748	BX268991	Gga.7639.2.S1_a_at	412.489	284.062	238.646	353.848	294.215	218.046	155.569	183.726	139.621	207.008	283.79	218.788		311.733	159.639	1.95273	0.047057		311.733	288.703	1.07977	0.741852		159.639	236.529	0.674924	0.0471639		1.95273	1.22058
