# Supplementary material for: Cell-Autonomous Sex Differences in Gene Expression in Chicken Bone Marrow–Derived Macrophages
Source: J Immunol. 2015 Jan 30;194(5):2338–44. doi: 10.4049/jimmunol.1401982 (PMC4337484; doi:10.4049/jimmunol.1401982)
Supplement: Data Supplement [file JI_1401982.zip › JI_1401982_Supplemental_Table_2.xlsx]

## Sheet: 8a
Table S2
Table S2a. Expression of candidate CASI genes in macrophages derived from sex-reversed embryos.
Probe set	Gene Symbol	Chromosome	Start	mRNA Accession	Male +PBS 1	Male +PBS 2	Male +PBS 3	Male +PBS 4	Male +FAD 1	Male +FAD 2	Male +FAD 3	Male +FAD 4	Female +PBS 1	Female +PBS 2	Female +PBS 3	Female +PBS 4	Female +FAD1	Female +FAD2	Female +FAD3	Female +FAD4		All Male Mean	All Female Mean	Male/Female Ratio	p value (t-test Male:Female)		Mean Male +PBS	Mean Female +PBS	Control Ratio (Male+PBS : Female+PBS)	p value(t-test. Male+PBS: Female+PBS)		Mean Male +Fadrozole	Mean Female +Fadrozole	Sex-reversed Ratio (Male+FAD/Female+FAD)	p value(t-test. Male+FAD: Female+FAD)		FAD/PBS Ratio Female	p value (t-test Female +FAD : Female +PBS)		FAD/PBS Ratio Male	p value (t-test Male +FAD : Male +PBS)
15557047	ACAA2	chrZ	864204	ENSGALT00000004384	789.695	748.935	765.146	774.543	882.81	793.591	700.912	852.837	510.494	438.879	495.883	446.409	564.812	526.96	529.461	475.909		788.559	498.601	1.58154	1.77174e-08		769.58	472.916	1.62731	5.46848e-06		807.538	524.286	1.54026	0.000669676		1.10862	0.0908237		0.681262	1.89054e-05
15561064	ALDH7A1	chrZ	72301386	ENSGALT00000013392	341.055	455.042	394.623	510.36	429.514	369.911	490.084	416.67	234.163	246.633	288.012	256.307	266.42	355.493	305.791	272.816		425.907	278.204	1.53091	3.25007e-05		425.27	256.279	1.6594	0.00459659		426.545	300.13	1.4212	0.00759262		1.17111	0.110024		0.70574	0.0245835
15561804	AMACR	chrZ	9721335	ENSGALT00000005267	200.683	191.086	172.628	193.207	239.024	196.464	161.565	190.44	160.273	126.266	129.672	149.155	139.641	122.867	142.619	131.835		193.137	137.791	1.40167	3.10171e-05		189.401	141.341	1.34003	0.00303673		196.873	134.241	1.46657	0.00921017		0.949761	0.469878		0.708763	0.000304689
15564952	ATG10	chrZ	62042128	ENSGALT00000032784	598.121	557.147	476.029	520.893	689.59	556.749	502.844	410.035	274.839	256.891	263.182	273.42	309.408	334.978	310.883	303.272		538.926	290.859	1.85288	1.44984e-06		538.047	267.083	2.01453	4.94098e-05		539.805	314.635	1.71565	0.0086764		1.17804	0.00114087		0.584773	0.000166003
15557174	ATP5A1	chrZ	1938075	ENSGALT00000002698	568.258	503.453	578.723	601.352	541.764	450.038	501.455	713.363	368.818	509.646	484.885	453.894	361.565	496.306	463.376	428.465		557.301	445.87	1.24992	0.00600254		562.947	454.311	1.23912	0.0265941		551.655	437.428	1.26113	0.124286		0.962839	0.702383		0.777033	0.0125335
15560436	CCNH	chrZ	59652440	ENSGALT00000025216	485.081	440.811	415.543	424.951	453.715	449.721	411.646	411.139	342.307	213.146	334.835	246.896	392.703	314.486	322.644	247.056		436.576	301.759	1.44677	4.51795e-05		441.597	284.296	1.5533	0.00449165		431.555	319.222	1.35189	0.0126385		1.12285	0.455609		0.722883	0.0107065
15562515	CENPK	chrZ	19960479	ENSGALT00000023789	403.013	491.265	353.312	358.106	500.382	497.011	422.913	403.997	359.139	244.874	227.66	228.188	320.429	231.114	272.23	229.049		428.75	264.085	1.62353	3.70975e-05		401.424	264.965	1.515	0.022993		456.076	263.206	1.73277	0.00109225		0.993358	0.964809		0.65568	0.0115456
15559956	CLTA	chrZ	50949593	ENSGALT00000024737	4437.77	4306.02	3578.45	3418.58	5557.5	4525.31	4671.14	4112.02	3301.62	2565.71	2771.92	2166.29	3589.43	3056.81	2983.36	2517.05		4325.85	2869.02	1.50778	0.000165134		3935.21	2701.38	1.45674	0.0121565		4716.49	3036.66	1.55318	0.00420984		1.12411	0.338713		0.771665	0.0372206
15557261	CZH18orf10 (c18orf10)	chrZ	6624292	ENSGALT00000003820	1547.83	1462.03	990.551	1228.13	1229.65	1228.26	801.212	966.269	939.071	1002.04	681.055	867.683	830.483	852.345	662.72	767.003		1181.74	825.3	1.43189	0.00281189		1307.14	872.462	1.49822	0.0229744		1056.35	778.138	1.35753	0.0496575		0.891888	0.290765		0.5953	0.00713495
15557071	CZH18orf32 (C18orf32)	chrZ	970546	ENSGALT00000029361	1862.55	2527.81	1950.27	2321.92	2145.84	1964.07	2050.5	1809.15	1600.8	917.388	1148.64	1015.74	1964.49	1025.31	1287.11	1053.74		2079.01	1251.65	1.66101	9.37072e-05		2165.63	1170.64	1.84995	0.00378876		1992.39	1332.66	1.49505	0.0284912		1.1384	0.564378		0.615368	0.0211638
15559500	CZH9orf103	chrZ	39437435	ENSGALT00000020546	132.495	144.798	134.54	125.17	114.189	90.4827	138.466	106.621	146.323	118.186	103.903	159.136	165.908	71.1808	122.771	94.7413		123.345	122.769	1.0047	0.966033		134.251	131.887	1.01792	0.864665		112.44	113.65	0.98935	0.959168		0.861723	0.475658		0.846551	0.359375
15560567	CZH9orf125 (c9orf125)	chrZ	63690251	ENSGALT00000025057	740.547	798.98	875.414	797.429	693.691	717.435	676.738	863.891	470.328	518.111	554.816	620.802	395.59	400.143	644.831	646.289		770.515	531.364	1.45007	0.000111389		803.092	541.014	1.48442	0.000794348		737.939	521.713	1.41445	0.0409676		0.964324	0.81335		0.649631	0.0104591
15561543	DCTN3	chrZ	7400105	NM_001031445	622.113	771.609	672.287	715.004	700.334	628.486	759.786	707.559	479.155	405.704	457.158	428.107	464.971	516.952	468.803	435.665		697.147	457.065	1.52527	4.87391e-08		695.253	442.531	1.57108	0.000392986		699.041	471.598	1.48228	0.00037733		1.06568	0.258851		0.678311	0.000795344
15562445	ERCC8	chrZ	18298571	ENSGALT00000023755	128.28	131.445	119.838	134.695	99.8221	69.1797	88.5262	67.2465	148.074	114.689	136.865	112.259	105.808	85.6935	94.3833	80.9584		104.879	109.841	0.954824	0.705131		128.564	127.972	1.00463	0.951035		81.1936	91.7107	0.885323	0.313571		0.716648	0.0123252		0.713345	0.00112258
15560521	FAM151B	chrZ	62717841	ENSGALT00000025119	179.376	206.485	174.601	181.669	227.764	215.922	225.568	194.128	166.125	87.3757	150.234	121.45	137.845	145.073	149.049	135.749		200.689	136.613	1.46904	5.56295e-05		185.533	131.296	1.41308	0.0274786		215.845	141.929	1.52079	0.000110581		1.08098	0.567668		0.764982	0.00137724
15560366	FAM172A	chrZ	56992240	ENSGALT00000023631	491.359	491.668	453.683	453.862	489.606	472.906	514.002	412.973	333.391	260.862	303.115	273.346	349.924	285.57	317.125	279.685		472.507	300.377	1.57305	2.89048e-08		472.643	292.679	1.61489	9.21434e-05		472.372	308.076	1.5333	0.000884033		1.05261	0.526547		0.651815	0.000151724
15564339	FAM174A (TMEM157)	chrZ	49789453	ENSGALT00000024596	816.88	1008.96	791.293	733.87	1201.38	842.039	1413.9	808.654	873.72	444.486	457.235	453.56	1199.88	497.506	581.253	492.7		952.122	625.043	1.52329	0.023112		837.75	557.25	1.50336	0.0599359		1066.49	692.836	1.53932	0.146726		1.24331	0.523662		0.82702	0.452402
15559130	FOCAD (KIAA1797 )	chrZ	33964855	ENSGALT00000024313	350.525	325.802	372.1	365.95	313.298	335.369	245.71	350.939	206.095	226.571	248.795	223.989	160.139	263.042	198.551	215.091		332.462	217.784	1.52657	1.8007e-05		353.594	226.363	1.56207	8.21367e-05		311.329	209.206	1.48815	0.0176532		0.924207	0.484731		0.591655	0.000886877
15559191	FXN	chrZ	34242549	ENSGALT00000038228	221.308	220.5	198.346	249.895	254.086	239.999	221.078	197.035	166.23	139.763	156.23	164.266	188.921	178.279	156.732	149.314		225.281	162.467	1.38663	1.05269e-05		222.512	156.622	1.42069	0.00163515		228.05	168.311	1.35493	0.00820718		1.07463	0.329173		0.756413	0.0083023
15558645	GFM2	chrZ	23680125	ENSGALT00000024097	247.809	278.111	219.09	228.741	213.765	266.925	169.32	207.553	174.372	149.096	167.277	167.19	147.649	179.888	143.345	164.528		228.914	161.668	1.41595	0.000167527		243.438	164.484	1.48001	0.0013727		214.391	158.852	1.34962	0.0433175		0.965763	0.592288		0.652538	0.00155989
15564376	GNE	chrZ	50968852	ENSGALT00000024745	1683.2	1872.46	1090.64	1345.34	1680.68	1855.12	877.531	1103.03	1425.6	1153.05	825.841	944.054	604.132	896.492	493.181	629.613		1438.5	871.495	1.65061	0.00581534		1497.91	1087.14	1.37785	0.108789		1379.09	655.855	2.10274	0.0264189		0.603287	0.0333401		0.437847	0.00486938
15557117	HDHD2	chrZ	1534854	ENSGALT00000002896	358.739	373.875	325.968	294.513	346.82	328.353	304.183	313.57	219.509	202	154.335	223.972	240.563	176.388	222.087	209.45		330.753	206.038	1.6053	3.43385e-07		338.274	199.954	1.69176	0.00113936		323.232	212.122	1.5238	0.000506851		1.06085	0.581456		0.627072	0.00129776
15559719	HINT1	chrZ	44169888	ENSGALT00000000584	2553.78	2755.33	2168.03	2236.04	3305.95	2817.03	3555.24	2693.49	2744.81	1781.52	1541.97	1522.51	3253.85	2057.46	1869.08	1685.58		2760.61	2057.1	1.34199	0.0237759		2428.3	1897.7	1.2796	0.147956		3092.93	2216.49	1.39542	0.075366		1.16799	0.511248		0.912776	0.597281
15561169	LOC768709	chrZ	74169654	ENSGALT00000028259	303.178	290.934	300.975	313.603	382.829	326.492	491.598	375.223	265.477	215.369	234.423	210.944	299.074	267.526	300.325	268.862		348.104	257.75	1.35055	0.00449159		302.173	231.553	1.30498	0.00177505		394.036	283.947	1.38771	0.0222878		1.22627	0.0143942		0.939684	0.124835
15559233	MAMDC2	chrZ	34554572	ENSGALT00000024387	182.309	232.47	128.873	169.695	192.301	180.181	160.179	191.415	115.045	164.661	88.5343	161.647	124.874	213.474	111.375	134.873		179.678	139.31	1.28977	0.0360312		178.337	132.472	1.34622	0.155824		181.019	146.149	1.23859	0.198696		1.10324	0.659261		0.81951	0.344061
15563044	MHM	chrZ	27961980	ENSGALT00000029239	20.2934	22.1025	21.4835	17.6764	19.2167	17.4505	16.7817	18.0621	356.719	481.781	526.672	507.214	391.033	507.679	348.635	413.964		19.1334	441.712	0.0433163	1.42997e-10		20.3889	468.097	0.0435571	2.3487e-05		17.8778	415.328	0.043045	2.21832e-05		0.887269	0.340065		20.3702	2.3052e-05
15562255	MOCS2	chrZ	15250616	ENSGALT00000024040	110.185	144.139	108.702	107.842	120.44	126.444	132.138	116.56	116.085	80.0274	84.5191	90.7495	121.641	79.619	82.4997	89.7678		120.806	93.1135	1.29741	0.00213872		117.717	92.8452	1.26788	0.0824511		123.895	93.3818	1.32676	0.0246927		1.00578	0.967344		0.793274	0.112154
15560580	MRPL50	chrZ	63710372	ENSGALT00000025055	1701.91	1984.89	1612.57	1801.52	2101.06	1692.44	1844.44	1542.22	1316.05	1129.64	976.311	1019.3	1675.77	1190.66	1217.61	927.653		1785.13	1181.63	1.51074	6.38502e-05		1775.22	1110.33	1.59883	0.000931517		1795.04	1252.93	1.43268	0.0325043		1.12843	0.441024		0.705785	0.0243254
15559530	NAA35	chrZ	40227899	ENSGALT00000020572	500.485	515.313	410.918	440.494	510.086	472.628	362.641	394.474	340.051	258.218	266.866	307.259	309.941	248.074	302.475	261.788		450.88	286.834	1.57192	6.11711e-06		466.803	293.099	1.59265	0.00140158		434.957	280.57	1.55026	0.00607456		0.957253	0.623982		0.601045	0.000666632
15558029	NDUFS4	chrZ	15447703	ENSGALT00000038882	5439.39	5114.4	5160.37	5313.18	5780.23	5566.29	5951.59	5271.95	5667.2	3842.21	3792.96	4301.52	5473.01	3657.93	4332.04	4192.54		5449.68	4407.43	1.23648	0.00283659		5256.84	4400.97	1.19447	0.101925		5642.51	4413.88	1.27836	0.0238658		1.00293	0.982981		0.839646	0.0733159
15557720	NIPBL	chrZ	10720565	ENSGALT00000005708	614.802	622.176	609.12	643.58	621.22	583.796	598.75	473.208	414.799	276.289	412.504	337.286	393.741	337.115	373.294	406.093		595.831	368.89	1.6152	3.59578e-07		622.419	360.219	1.72789	0.000253938		569.243	377.561	1.50769	0.00184184		1.04814	0.65177		0.606602	6.69202e-06
15560067	NIPSNAP3A	chrZ	53588282	ENSGALT00000044387	2134.78	2353.87	2771.77	2746.56	2223.57	2235.85	2259.83	2668.75	1207.78	1403.87	1721.48	1547.44	1128.65	1728.97	1771.25	1729.4		2424.37	1529.85	1.58471	6.91151e-06		2501.74	1470.14	1.7017	0.00160446		2347	1589.57	1.4765	0.00685282		1.08124	0.549929		0.635384	0.00586943
15559777	NREP (c5orf13)	chrZ	45605089	ENSGALT00000037888	2315.15	2294.65	2185.28	1976.1	1893.95	1218.29	1319.94	1364.29	2422.38	2103.86	2481.16	1935.14	2376.63	1197.46	1722.53	1510.2		1820.96	1968.67	0.924968	0.531851		2192.79	2235.63	0.980838	0.786765		1449.12	1701.7	0.851569	0.419997		0.761172	0.106475		0.776043	0.109229
15561953	NUP155	chrZ	10903887	ENSGALT00000005842	632.15	583.181	588.975	629.832	565.651	673.235	412.684	683.314	299.195	440.582	411.083	433.223	279.415	427.29	351.593	373.187		596.128	376.946	1.58147	4.03085e-05		608.535	396.021	1.53662	0.000956902		583.721	357.872	1.63109	0.0179666		0.903669	0.42837		0.588087	0.000283524
15564391	PCGF3	chrZ	51516797	ENSGALT00000024747	317.946	350.411	307.32	341.322	347.879	299.241	357.55	244.972	303.214	248.035	225.074	231.157	307.884	260.003	235.983	230.45		320.83	255.225	1.25705	0.00228119		329.25	251.87	1.30722	0.00906526		312.41	258.58	1.20818	0.136197		1.02664	0.797806		0.785361	0.0130768
15554706	PELO	chrUn_random	23438777	ENSGALT00000035958	575.545	556.509	592.35	604.346	480.932	586.007	487.2	594.819	362.363	370.455	379.784	452.78	349.141	332.56	385.798	471.398		559.713	388.035	1.44243	6.04028e-06		582.187	391.346	1.48766	0.000176015		537.239	384.724	1.39643	0.0129256		0.98308	0.864899		0.660825	0.000926301
15564409	PIGG	chrZ	52129721	ENSGALT00000024770	323.97	271.559	309.692	305.799	275.043	291.853	221.933	281.472	140.874	172.196	185.092	158.031	130.811	152.462	145.75	150.736		285.165	154.494	1.8458	6.32545e-08		302.755	164.048	1.84553	7.79651e-05		267.575	144.94	1.84611	0.000291455		0.883521	0.124264		0.478737	1.2816e-05
15563351	PLIN2	chrZ	33390846	ENSGALT00000024341	7969.26	7204.44	7741.57	8292.38	8154.44	8054.56	6593.14	8563.23	5743.08	7023.72	6719.97	7355.21	6030.66	6243.59	6550.41	5874.99		7821.63	6442.7	1.21403	0.00045045		7801.91	6710.5	1.16264	0.0394711		7841.34	6174.91	1.26987	0.0105001		0.920187	0.205316		0.791462	0.000973983
15565707	PPIC	chrZ	73945601	ENSGALT00000008572	1132.08	1693.6	1036.93	1231.77	1578.07	1273.49	1420.72	938.628	871.187	709.424	553.247	790.637	1063.05	734.701	633.562	831.458		1288.16	773.408	1.66557	0.000294131		1273.6	731.124	1.74197	0.014894		1302.73	815.692	1.59708	0.0252007		1.11567	0.486848		0.640464	0.0374779
15562010	RICTOR	chrZ	11579846	ENSGALT00000005988	356.89	322.134	377.439	374.736	319.512	325.586	321.712	274.701	246.738	243.012	308.617	256.199	222.993	247.577	260.09	282.132		334.089	258.42	1.29281	0.000206701		357.8	263.641	1.35715	0.00319074		310.378	253.198	1.22583	0.0158667		0.960387	0.6136		0.707652	0.0010548
15559678	SECISBP2	chrZ	42832574	ENSGALT00000017393	127.831	141.508	102.249	113.173	120.626	124.635	102.15	97.4166	114.732	92.2431	105.618	89.3773	101.876	100.821	91.2486	95.0816		116.198	98.8747	1.17521	0.0140589		121.19	100.493	1.20596	0.0939629		111.207	97.2568	1.14343	0.0994914		0.967801	0.632522		0.802514	0.0363876
15561114	SNX2	chrZ	73831465	ENSGALT00000008561	3780.92	3768.57	2775.65	2806.8	4430.83	3489.92	3601.72	2654.16	3804.15	2569.21	2319.52	2222.44	3869.39	2096.84	2557.38	2137.31		3413.57	2697.03	1.26568	0.0518546		3282.98	2728.83	1.20307	0.276599		3544.16	2665.23	1.32978	0.162019		0.976692	0.91218		0.811831	0.26504
15561131	SNX24	chrZ	73868018	ENSGALT00000029784	377.619	441.729	270.468	280.09	432.41	472.867	258.326	261.272	330.127	249.218	193.469	216.043	337.706	236.038	239.725	178.979		349.347	247.663	1.41057	0.0189464		342.476	247.214	1.38534	0.109576		356.218	248.112	1.43572	0.148442		1.00363	0.984564		0.724464	0.122899
15559665	SPINZ	chrZ	42572909	ENSGALT00000037950	571.6	558.994	515.715	541.883	506.139	593.725	522.319	437.372	410.207	299.115	369.974	332.99	355.317	317.551	359.736	335.719		530.968	347.576	1.52763	4.54162e-07		547.048	353.071	1.5494	0.000353012		514.889	342.081	1.50517	0.00210488		0.968871	0.68508		0.625321	1.15534e-05
15564165	SRP19	chrZ	45168069	ENSGALT00000000294	347.962	470.834	265.775	268.731	478.659	344.511	634.328	273.724	405.596	198.509	160.044	190.138	626.868	167.422	283.542	173.273		385.565	275.674	1.39863	0.162166		338.325	238.572	1.41813	0.226505		432.805	312.776	1.38375	0.405345		1.31104	0.564805		0.924484	0.836127
15559785	STARD4	chrZ	45677856	ENSGALT00000000320	299.074	408.81	231.697	299.787	266.545	285.398	176.38	213.3	147.644	262.755	162.746	237.168	137.286	233.605	126.548	187.549		272.624	186.913	1.45856	0.0148256		309.842	202.578	1.52949	0.0590413		235.406	171.247	1.37465	0.116961		0.845338	0.433533		0.552692	0.0201461
15557578	TARS	chrZ	9466419	ENSGALT00000005203	718.164	866.125	622.148	664.652	798.64	872.115	641.012	603.991	542.564	499.049	373.113	444.975	581.393	466.586	432.422	446.544		723.356	473.331	1.52822	7.05947e-05		717.772	464.925	1.54384	0.00782619		728.94	481.736	1.51315	0.0140664		1.03616	0.747553		0.671155	0.00962681
15560471	TMEM167A	chrZ	61618462	ENSGALT00000025178	781.313	896.589	599.142	684.916	1002.6	682.708	1227.32	642.06	860.32	429.521	451.224	465.616	1306.26	420.93	624.329	554.544		814.581	639.094	1.27459	0.206378		740.49	551.67	1.34227	0.170786		888.672	726.517	1.2232	0.527079		1.31694	0.46298		0.98113	0.948594
15565384	TMOD1	chrZ	68867406	NM_205027	94.242	223.8	111.874	132.322	77.9567	59.3313	106.046	62.9924	48.8156	81.1556	49.1507	74.8527	58.8113	89.9039	77.7853	103.998		108.571	73.0591	1.48606	0.0961679		140.56	63.4936	2.21376	0.0425841		76.5815	82.6246	0.926861	0.68724		1.3013	0.18529		0.587826	0.105017
15560749	TOPORS	chrZ	65682313	ENSGALT00000032768	288.459	292.082	323.508	310.019	281.019	297.754	245.904	260.397	174.679	163.72	210.941	197.878	155.077	190.06	194.718	195.742		287.393	185.352	1.55052	2.77677e-07		303.517	186.805	1.62478	0.000131558		271.268	183.899	1.47509	0.00110916		0.984446	0.84745		0.605894	8.02134e-05
15557286	UBAP1	chrZ	7048173	ENSGALT00000034499	483.396	429.43	459.874	494.773	362.076	451.747	333.462	419.826	275.571	344.662	363.868	359.319	264.098	337.211	332.519	341.671		429.323	327.365	1.31145	0.000796019		466.868	335.855	1.39009	0.00196974		391.778	318.875	1.22862	0.066327		0.949442	0.559921		0.683008	0.00072273
15564208	WDR36	chrZ	45899205	ENSGALT00000000326	921.751	893.748	683.23	699.444	847.429	953.407	637.114	749.333	503.202	456.28	397.383	474.858	444.769	396.086	465.519	442.33		798.182	447.553	1.78343	1.69997e-06		799.543	457.931	1.74599	0.0021723		796.821	437.176	1.82265	0.0020163		0.954678	0.467146		0.546782	0.00135885
15564118	YTHDC2	chrZ	44853151	ENSGALT00000000247	355.092	382.112	326.9	394.237	372.385	358.443	328.489	301.299	250.283	233.166	260.162	241.312	238.114	249.237	255.811	258.71		352.369	248.35	1.41884	3.732e-07		364.585	246.231	1.48066	0.000321926		340.154	250.468	1.35807	0.00161258		1.01721	0.587414		0.686995	0.000341636
15561184	ZBTB5	chrZ	74218550	ENSGALT00000008587	589.378	579.962	622.847	612.843	544.739	626.699	508.868	560.744	437.943	453.205	470.162	435.547	380.955	452.422	451.196	433.198		580.76	439.328	1.32193	1.06655e-06		601.258	449.214	1.33847	2.14604e-05		560.263	429.443	1.30463	0.00462474		0.955986	0.3278		0.714241	0.000118513
15565759	ZCCHC7	chrZ	74251868	ENSGALT00000008724	300.177	311.471	364.633	337.064	299.831	379.347	275.286	337.262	185.367	247.419	235.651	230.991	184.692	255.871	195.134	241.102		325.634	222.028	1.46663	1.61093e-05		328.337	224.857	1.4602	0.00195289		322.932	219.2	1.47323	0.0109336		0.97484	0.8058		0.667607	0.00283914
15557873	ZNF131	chrZ	13025400	ENSGALT00000023979	109.72	136.043	93.3917	107.988	112.191	133.373	105.934	92.3682	116.627	80.4417	73.619	87.662	108.27	79.6713	88.3144	84.24		111.376	89.8556	1.2395	0.0149437		111.786	89.5874	1.24778	0.137852		110.967	90.1238	1.23127	0.0971255		1.00599	0.963885		0.806219	0.0937124
15561084	ZNF608	chrZ	73032178	ENSGALT00000008032	309.666	292.485	318.039	302.371	294.28	284.089	296.033	273.934	245.408	217.593	242.759	204.88	200.046	229.281	223.88	206.303		296.362	221.269	1.33938	1.54969e-07		305.64	227.66	1.34253	0.000445181		287.084	214.877	1.33604	0.000159533		0.943853	0.329966		0.70304	4.95144e-05
15556882	ANKRD52/NIPBL	W	269676	ENSGALT00000021743	17.7258	15.5873	22.8292	15.753	17.256	24.1559	15.0328	16.5337	541.074	344.185	484.585	375.025	484.802	433.806	431.631	551.918		18.1092	455.878	0.0397238	1.18512e-10		17.9738	436.217	0.0412038	0.000101513		18.2446	475.539	0.0383661	3.60258e-06		1.09014	0.49479
15556855	FAF	W	158602	ENSGALT00000036343	17.8351	15.6563	17.4845	18.2524	19.763	21.0534	17.3426	21.7904	437.924	367.454	337.229	420.304	413.936	303.656	385.261	358.915		18.6472	378.085	0.0493202	2.3022e-12		17.3071	390.728	0.0442945	3.7412e-06		19.9874	365.442	0.0546937	6.19496e-06		0.935285	0.473283
15556896	HINTW	W	581337	ENSGALT00000028320	37.8496	47.7826	56.6124	51.8368	50.4509	70.523	48.5985	70.2103	885.22	884.244	665.006	684.654	906.126	1107.05	768.977	552.614		54.233	806.736	0.0672252	7.80934e-09		48.5203	779.781	0.062223	2.01513e-05		59.9457	833.691	0.071904	0.00056921		1.06913	0.696007
15552832	LOC425479	W	41914484	ENSGALT00000000193	21.6459	21.4824	20.7077	17.8075	17.9712	22.0189	16.4352	24.071	294.039	167.174	273.708	203.375	358.313	184.727	258.795	234.98		20.2675	246.889	0.0820915	7.56758e-08		20.4109	234.574	0.0870125	0.000361091		20.1241	259.203	0.0776381	0.000606504		1.105	0.61925
15556323	LOC426615	W	53417651	ENSGALT00000023516	23.5922	35.5455	27.125	28.0083	22.9662	29.0563	24.1459	25.7143	698.264	567.535	689.457	569.157	867.173	456.017	610.667	627.324		27.0192	635.699	0.0425032	1.02629e-09		28.5678	631.103	0.0452664	3.08269e-06		25.4707	640.295	0.0397796	0.000352064		1.01457	0.923929
15555767	RPL17	W	41431381	ENSGALT00000035726	43.3042	32.933	43.6887	24.4623	40.5891	60.7529	11.7013	37.1555	3033.44	2741.88	2560.77	2673.44	2986.71	2856.42	2434.45	2400.47		36.8234	2710.95	0.0135832	2.01545e-14		36.0971	2752.38	0.0131148	1.74129e-07		37.5497	2669.51	0.0140661	2.06687e-06		0.969891	0.660006
15556911	SMAD2	W	613597	ENSGALT00000022940	29.9397	33.2844	26.4316	23.261	18.8674	48.4568	39.8285	39.7617	731.604	547.346	481.746	592.167	774.088	433.947	668.974	615.123		32.4789	605.625	0.0536288	1.6138e-09		28.2292	588.216	0.0479912	4.20339e-05		36.7286	623.033	0.0589512	0.000176336		1.05919	0.708106
15556742	UBAP2	W	13465	ENSGALT00000022414	26.9122	15.5638	21.3887	19.6057	20.1736	20.3254	31.1324	27.2178	443.092	543.509	567.935	535.389	510.636	530.447	497.025	518.803		22.79	518.355	0.0439659	2.05637e-15		20.8676	522.482	0.0399394	1.73104e-06		24.7123	514.228	0.048057	8.89981e-10		0.984203	0.779928
15556064	VCP	W	47222951	ENSGALT00000000527	43.5485	61.7751	52.8733	61.8969	52.0822	66.361	30.2839	66.5267	1800.8	1977.47	2144.58	2105.68	1591.85	1875.15	2172.94	2328.56		54.4184	1999.63	0.0272143	1.41859e-12		55.0234	2007.13	0.027414	2.60106e-07		53.8134	1992.12	0.0270131	2.17608e-05		0.992522	0.936508
15406534	ZFR	W	165946440	ENSGALT00000023466	25.4091	24.4407	50.5259	55.5287	41.6642	20.2844	31.3151	33.2579	194.983	178.799	233.934	193.777	172.061	309.062	172.975	210.841		35.3032	208.304	0.169479	6.42075e-08		38.9761	200.373	0.194518	2.93866e-05		31.6304	216.235	0.146278	0.00129		1.07916	0.660233

## Sheet: 8b
Table S2b. Expression of interferon-responsive gene cohort in macrophages derived from sex-reversed embryos
Probe Set ID	Gene Symbol	Chromosome	Start	mRNA Accession	Male Control 1	Male Control 2	Male Control 3	Male Control 4	Female Control 1	Female Control 2	Female Control 3	Female Control 4	Male +FAD 1	Male +FAD 2	Male +FAD 3	Male +FAD 4	Female +FAD 1	Female +FAD 2	Female +FAD 3	Female +FAD 4		Male Control Mean	Female Control Mean	Control Female/Male Ratio	p value (t-test Female:Male)		Male +Fadrozole Mean	Female +Fadrozole Mean	Fadrozole- Female/Male Ratio	p value (t-test Fadrozole Female:Male)		Female Control/Fadrozole Ratio	p value (t-test Female Control:Fadrozole)		Male Control/Fadrozole Ratio	p value (t-test Male Control:Fadrozole)
15466980	ZNFX1	chr20	6685021	ENSGALT00000007763	860	769	1251	1366	1384	1979	1948	1509	725	837	1167	1230	1549	2695	1359	1787		1061	1705	1.61	0.02		990	1847	1.87	0.04		0.92	0.68		1.07	0.72
15401848	ZC3HAV1	chr1	73639563	ENSGALT00000037302	458	474	537	484	641	643	644	561	553	432	609	376	748	672	599	599		489	622	1.27	0		492	654	1.33	0.05		0.95	0.46		0.99	0.95
15389015	USP18	chr1	64220835	ENSGALT00000021310	306	345	528	555	521	1161	666	689	258	218	475	430	832	1121	619	694		434	759	1.75	0.08		345	816	2.37	0.01		0.93	0.76		1.26	0.36
15458921	TRANK1	chr2	45996153	ENSGALT00000019695	147	135	167	150	289	339	254	196	145	123	184	140	389	328	220	253		150	269	1.8	0.01		148	298	2.01	0.01		0.91	0.58		1.01	0.91
15535560	STAT1	chr7	8878637	ENSGALT00000012384	617	592	713	649	796	893	938	721	673	637	802	666	831	923	857	811		643	837	1.3	0.01		695	855	1.23	0.01		0.98	0.75		0.93	0.3
15428064	SOCS1	chr14	9162464	NM_001137648	38	48	72	59	51	58	86	68	45	36	111	59	65	56	76	79		54	66	1.22	0.31		63	69	1.11	0.72		0.95	0.7		0.86	0.66
15461574	SMCHD1	chr2	104223101	ENSGALT00000036873	617	573	497	442	829	652	621	531	512	545	473	356	783	784	581	656		533	658	1.24	0.14		472	701	1.49	0.01		0.94	0.61		1.13	0.32
15506357	SLBP	chr4	86952893	ENSGALT00000025338	86	99	78	75	112	112	89	96	98	90	97	88	162	110	98	77		84	102	1.21	0.07		93	112	1.2	0.35		0.91	0.62		0.9	0.18
15457328	SAMD9L	chr2	22860906	ENSGALT00000015431	34	39	129	122	392	450	488	231	44	25	491	86	823	529	590	513		81	390	4.81	0		162	614	3.8	0.01		0.64	0.05		0.5	0.51
15443349	RNF213	chr18	9530883	ENSGALT00000038443	871	761	1691	1661	1177	3122	2167	2238	899	1010	1409	1403	1652	3179	1747	2216		1246	2176	1.75	0.09		1180	2198	1.86	0.03		0.99	0.97		1.06	0.82
15412036	PML	chr10	3476744	ENSGALT00000002125	84	92	94	83	97	116	106	104	93	85	123	106	118	112	128	108		88	106	1.2	0.01		102	117	1.15	0.16		0.91	0.12		0.87	0.18
15510105	PLAC8	chr4	47884235	ENSGALT00000018245	62	108	127	111	150	320	305	217	88	84	513	174	237	230	369	490		102	248	2.44	0.01		215	331	1.54	0.36		0.75	0.3		0.47	0.31
15534200	PARP9	chr7	29859142	ENSGALT00000019729	497	511	590	604	677	813	878	674	519	520	592	554	773	911	842	862		550	760	1.38	0.01		546	847	1.55	0		0.9	0.19		1.01	0.9
15537597	PARP14	chr7	29830955	ENSGALT00000019721	442	425	547	488	578	691	786	577	408	382	633	497	692	862	618	703		475	658	1.38	0.02		480	718	1.5	0.02		0.92	0.43		0.99	0.94
15388377	PARP12	chr1	57782787	ENSGALT00000020864	385	395	502	446	484	656	640	610	388	419	557	441	627	656	591	629		432	597	1.38	0.01		451	626	1.39	0		0.95	0.52		0.96	0.69
15552273	OASL	chrUn_random	29792247	ENSGALT00000022305	142	126	192	177	637	1378	483	508	129	128	487	212	1174	1475	462	584		159	752	4.72	0.03		239	924	3.87	0.04		0.81	0.61		0.67	0.39
15392223	MX1	chr1	112367798	ENSGALT00000025999	50	64	59	79	245	810	278	229	44	51	190	41	803	984	363	452		63	390	6.17	0.06		81	650	7.99	0.01		0.6	0.25		0.78	0.64
15478838	MOV10	chr26	3373020	ENSGALT00000002368	342	271	353	409	407	647	504	464	277	310	483	433	490	551	532	510		344	505	1.47	0.03		376	521	1.39	0.03		0.97	0.78		0.92	0.59
15405580	LYG2	chr1	136645613	ENSGALT00000027062	32	35	43	39	70	72	57	58	35	38	66	43	151	83	57	66		37	64	1.72	0		46	89	1.96	0.1		0.72	0.29		0.82	0.31
15553149	LOC430910	chrUn_random	47165883	ENSGALT00000000540	51	49	31	31	194	111	105	148	50	46	38	43	236	99	134	128		40	139	3.46	0		44	149	3.38	0.01		0.93	0.79		0.91	0.54
15537586	LOC424265	chr7	29812960	ENSGALT00000019719	181	190	434	372	248	245	481	361	185	209	472	269	323	263	502	518		294	334	1.13	0.66		284	402	1.42	0.24		0.83	0.45		1.04	0.91
15484667	LOC420108	chr28	2573264	ENSGALT00000004581	118	120	149	121	291	379	175	173	163	131	225	161	451	467	227	210		127	255	2	0.04		170	339	1.99	0.06		0.75	0.36		0.75	0.09
15384425	K123	chr1	3268812	ENSGALT00000010244	106	105	330	253	99	166	323	294	100	87	495	366	130	120	465	417		199	220	1.11	0.79		262	283	1.08	0.88		0.78	0.57		0.76	0.6
15452865	ISG12-2	chr2	92043572	ENSGALT00000022096	52	49	130	110	623	1016	300	208	50	47	428	123	2553	1157	523	451		85	537	6.3	0.05		162	1171	7.23	0.09		0.46	0.27		0.53	0.44
15514925	IRF7	chr5	16950071	ENSGALT00000023115	199	198	253	254	267	323	332	373	205	180	360	284	394	341	422	385		226	324	1.43	0.01		257	385	1.5	0.03		0.84	0.07		0.88	0.51
15426092	IRF1	chr13	17453123	ENSGALT00000002244	244	223	634	515	308	469	815	579	205	233	619	536	392	499	826	821		404	543	1.34	0.38		398	635	1.59	0.17		0.86	0.57		1.01	0.97
15526537	IFIT5	chr6	20444489	ENSGALT00000010311	857	997	964	1204	6395	6596	3772	3278	1331	767	5102	994	9603	6953	4490	4091		1005	5010	4.98	0		2049	6285	3.07	0.04		0.8	0.44		0.49	0.35
15533354	IFIH1	chr7	22606882	NM_001193638	93	83	78	89	177	208	166	111	82	71	113	58	242	242	143	146		86	165	1.93	0.01		81	193	2.39	0.01		0.86	0.45		1.06	0.71
15406659	EPSTI1	chr1	170942782	ENSGALT00000027415	366	393	552	456	1230	1007	934	650	475	319	1084	447	1739	1145	973	963		442	955	2.16	0.01		581	1205	2.07	0.05		0.79	0.3		0.76	0.46
15487909	EIF2AK2	chr3	33243191	ENSGALT00000017183	349	287	389	324	370	493	415	413	306	334	257	320	447	499	401	419		337	423	1.25	0.04		304	441	1.45	0		0.96	0.59		1.11	0.28
15537616	DTX3L	chr7	29852711	ENSGALT00000019727	408	303	448	388	418	509	540	447	329	384	415	354	467	515	564	529		387	478	1.24	0.07		371	519	1.4	0		0.92	0.29		1.04	0.67
15482538	DHX58	chr27	4472640	ENSGALT00000005325	123	129	145	149	144	197	175	160	117	135	150	142	195	218	162	164		136	169	1.24	0.05		136	185	1.36	0.02		0.92	0.41		1	0.97
15499213	CMPK2	chr3	97873452	ENSGALT00000026448	54	55	72	66	453	1318	277	386	66	67	216	76	901	1275	283	410		62	608	9.85	0.06		106	717	6.76	0.04		0.85	0.75		0.58	0.27
15492571	C3H8orf80	chr3	107915250	ENSGALT00000026748	56	50	68	63	66	91	84	72	67	52	84	57	89	103	87	94		59	78	1.31	0.04		65	93	1.44	0.01		0.84	0.07		0.91	0.52
15402473	C1R	chr1	80553963	ENSGALT00000023625	126	162	190	211	158	188	338	198	134	116	278	202	194	232	297	307		172	221	1.28	0.32		183	258	1.41	0.15		0.86	0.47		0.94	0.81
15556323	---	chrUn_random	53417651	ENSGALT00000023516	24	36	27	28	698	568	689	569	23	29	24	26	867	456	611	627		29	631	22.09	0		25	640	25.14	0		0.99	0.92		1.12	0.32
15443302	---	chr18	9489740	ENSGALT00000011319	493	373	903	852	586	1628	1102	1091	340	479	725	805	854	1630	967	1176		655	1102	1.68	0.12		587	1157	1.97	0.03		0.95	0.85		1.12	0.7
