# Supplementary material for: Cell-Autonomous Sex Differences in Gene Expression in Chicken Bone Marrow–Derived Macrophages
Source: J Immunol. 2015 Jan 30;194(5):2338–44. doi: 10.4049/jimmunol.1401982 (PMC4337484; doi:10.4049/jimmunol.1401982)
Supplement: Data Supplement [file JI_1401982.zip › JI_1401982_Supplemental_Table_3.xlsx]

## Sheet: MACROPHAGE3
Table S3. Microarray analysis of gene expression in macrophages derived from sex-reversed embryos
Probe Set ID	Gene Symbol	Start	mRNA Accession	Male +PBS 1	Male +PBS 2	Male +PBS 3	Male +PBS 4	Female +PBS 1	Female +PBS 2	Female +PBS 3	Female +PBS 4	Male +FAD 1	Male +FAD 2	Male +FAD 3	Male +FAD 4	Female +FAD1	Female +FAD2	Female +FAD3	Female +FAD4		Mean Male (PBS)	Mean Female (PBS)	Male/Female Ratio (PBS)		Mean Male (FAD)	Mean Female (FAD)	Male/Female Ratio (FAD)		Female PBS:FAD t-test (p value)
15384038	---	6268	NM_001080714	229.367	180.154	234.561	185.46	174.592	175.717	127.885	236.701	171.266	203.953	211.07	304.89	185.644	171.724	187.497	202.91		207.385	178.724	1.16037		222.795	186.944	1.19177		0.735253
15384042	GOLGB1	33923	ENSGALT00000015914	154.911	140.843	146.845	141.014	138.751	122.289	136.986	146.43	131.656	147.907	129.34	120.328	129.697	129.84	140.403	144.168		145.903	136.114	1.07192		132.308	136.027	0.972657		0.989386
15384066	HCLS1	69104	ENSGALT00000015903	935.969	754.386	844.702	693.615	840.311	990.549	925.917	911.641	955.455	1076.76	665.305	1093.62	732.795	979.804	782.915	813.607		807.168	917.104	0.880127		947.784	827.28	1.14566		0.195955
15384082	RABL2B	99079	ENSGALT00000015890	92.6498	93.6527	86.8191	101.193	102.846	88.2447	91.3983	80.957	95.828	95.9362	120.647	97.4686	107.372	91.2427	104.701	93.624		93.5787	90.8615	1.0299		102.47	99.235	1.0326		0.216125
15384092	---	108634	ENSGALT00000040434	98.4976	90.8246	90.0198	87.6586	88.3391	90.2344	86.9328	85.1406	93.9652	96.8236	78.9192	94.9118	87.3957	94.8347	89.3028	104.122		91.7501	87.6617	1.04664		91.1549	93.9139	0.970623		0.160275
15384096	SHANK3	171647	ENSGALT00000015858	61.5618	95.6976	58.3959	79.7793	59.629	85.7309	61.0914	59.1297	73.48	74.0183	47.9967	54.8667	73.5807	66.9653	57.698	59.0528		73.8587	66.3953	1.11241		62.5904	64.3242	0.973047		0.790178
15384103	MIR1604	312691	ENSGALT00000042400	2765.4	2391.6	2745.32	2798.39	2198.28	2557.82	2909.59	3230.94	2757.17	2755.52	2477.86	3739.11	1772.16	2712.35	3061.47	3166.78		2675.18	2724.16	0.982019		2932.42	2678.19	1.09492		0.909472
15384105	LMF2	411338	ENSGALT00000040414	2654.66	2394.22	3514.22	2780.97	2152.32	3042.01	3282.46	3526.35	2010.31	2394.39	2841.7	3782.2	1770.72	2595.76	3056.3	3243.62		2836.02	3000.79	0.945091		2757.15	2666.6	1.03396		0.480476
15384110	---	412482	ENSGALT00000040413	15.8099	14.616	13.7039	14.4866	15.7212	16.4946	14.6576	13.6936	14.3811	15.3937	14.8913	16.6423	13.7778	14.7532	16.0438	12.9027		14.6541	15.1417	0.967795		15.3271	14.3694	1.06665		0.428845
15384114	SBF1	434537	ENSGALT00000020337	564.289	523.46	575.542	638.098	380.94	617.659	528.631	582.634	408.851	588.635	355.236	623.533	359.658	610.882	495.258	532.615		575.347	527.466	1.09078		494.064	499.603	0.988912		0.719514
15384147	GCC1	475203	ENSGALT00000021993	156.415	115.975	136.659	116.787	113.93	140.957	122.57	143.771	150.845	140.014	154.502	135.938	124.157	136.974	140.556	135.71		131.459	130.307	1.00884		145.325	134.349	1.08169		0.63266
15384151	PPP6R2	509852	ENSGALT00000021988	794.186	673.763	816.292	792.704	624.276	868.703	773.448	812.525	659.374	801.022	541.984	829.391	617.585	878.099	641.296	736.586		769.236	769.738	0.999348		707.943	718.392	0.985455		0.539397
15384174	---	556211	ENSGALT00000042396	12.9708	18.5252	12.6146	18.855	19.7946	20.7199	27.554	17.8499	9.47337	15.1348	16.7937	11.4429	17.7301	13.9065	20.5553	14.387		15.7414	21.4796	0.732854		13.2112	16.6447	0.793718		0.114849
15384176	SMO	585620	ENSGALT00000012839	627.923	535.862	832.985	773.599	491.696	675.797	872.268	729.678	547.817	619.229	643.858	888.512	468.895	629.168	751.061	795.003		692.592	692.36	1.00034		674.854	661.032	1.02091		0.780239
15384189	AHCYL2	620422	ENSGALT00000012929	1412.78	1340.47	1514.61	1472.1	1198.04	1290.26	1603.05	1305.66	1200.38	1232.73	1184.19	1554.04	1027.08	1483.5	1294.38	1355.57		1434.99	1349.25	1.06354		1292.83	1290.13	1.00209		0.665836
15384203	FAM40B	638902	ENSGALT00000012940	26.4252	28.4237	25.9353	27.1185	25.4659	20.9468	25.8569	21.7759	28.791	28.9783	22.9132	24.9575	25.6587	25.8569	30.2027	25.9793		26.9757	23.5113	1.14735		26.41	26.9244	0.980894		0.0863522
15384217	NRF1	668691	ENSGALT00000012946	495.431	426.168	515.903	502.953	449.403	513.478	539.176	492.471	424.515	506.555	436.052	555.119	418.703	503.299	496.999	496.488		485.114	498.632	0.972889		480.56	478.872	1.00352		0.501842
15384229	---	723892	ENSGALT00000040341	119.473	115.501	132.02	132.424	127.299	130.073	118.185	109.486	120.942	124.137	134.025	115.16	144.748	135.503	110.877	120.424		124.854	121.261	1.02963		123.566	127.888	0.966205		0.484401
15384233	---	777036	ENSGALT00000013005	511.281	495.258	535.873	581.506	503.564	534.498	498.745	480.599	433.176	492.163	455.855	505.989	491.952	488.546	507.989	500.101		530.98	504.352	1.0528		471.796	497.147	0.949007		0.570686
15384244	C7orf45	817068	ENSGALT00000040314	13.8555	14.3791	14.467	14.1444	14.052	13.756	14.6586	13.3572	15.4805	14.8643	14.9271	13.9198	16.5514	13.981	13.7753	13.0345		14.2115	13.9559	1.01831		14.7979	14.3356	1.03225		0.657258
15384249	CPA2	818869	ENSGALT00000013059	171.715	167.677	98.6759	135.159	144.966	116.465	87.7517	146.725	121.921	162.404	76.6603	102.006	141.567	119.956	111.358	104.715		143.307	123.977	1.15591		115.748	119.399	0.969419		0.785316
15384265	CPA5	829400	ENSGALT00000033361	45.7119	50.3668	35.2569	41.5553	38.1639	55.4998	43.6493	50.1798	48.8822	51.3659	42.3517	42.1652	47.8547	43.8082	44.9606	48.6258		43.2227	46.8732	0.92212		46.1912	46.3123	0.997385		0.89179
15384280	MEST	850679	ENSGALT00000013166	87.1792	96.6058	80.5203	74.9172	108.606	84.0809	89.8589	85.9856	94.9477	86.1451	102.496	72.4445	137.549	82.1374	116.195	103.256		84.8056	92.133	0.92047		89.0083	109.785	0.810754		0.220353
15384289	IL15RA	887327	ENSGALT00000013244	142.756	135.536	119.068	113.608	160.472	147.239	134.617	116.634	134.564	150.519	147.513	131.508	147.903	146.237	127.568	116.402		127.742	139.741	0.914135		141.026	134.528	1.0483		0.680129
15384298	ANKRD16	916534	ENSGALT00000013281	55.8111	47.4754	57.4952	48.5767	64.4859	55.6955	56.2669	46.5256	60.8684	53.1803	51.3621	53.2106	61.5925	55.2915	51.0858	58.8358		52.3396	55.7435	0.938937		54.6554	56.7014	0.963916		0.83177
15384309	GDI2	940519	ENSGALT00000033336	4611.72	4722.94	4286.22	4499.1	4032.73	4878.56	4557.19	4541.33	4243.74	4703.05	3262.83	4273.94	3408.57	5003.98	3925.39	4354.41		4530	4502.45	1.00612		4120.89	4173.09	0.987492		0.41975
15384322	ASB13	990854	NM_001199294	103.827	98.4944	145.858	134.65	80.5872	106.903	128.05	128.276	79.6581	107.406	127.396	147.529	86.853	116.539	127.495	143.519		120.707	110.954	1.0879		115.497	118.601	0.973826		0.658206
15384330	TUBAL3	1072680	ENSGALT00000040237	71.2309	135.116	66.6456	100.687	58.3261	165.692	46.9356	124.458	63.7785	53.6578	95.7461	57.196	44.8126	137.318	61.2529	149.047		93.4199	98.8529	0.945039		67.5946	98.1076	0.688984		0.985186
15384336	SLC35B4	1217430	ENSGALT00000013794	1409.81	1372.36	1407.44	1427.14	1245.18	1414.26	1477.24	1603.56	1324.8	1371.74	1363.63	1537.45	1208.88	1251.91	1406.92	1502.52		1404.19	1435.06	0.978486		1399.4	1342.56	1.04234		0.395166
15384348	---	1507197	ENSGALT00000025091	157.924	134.546	147.013	149.355	168.861	168.242	139.924	146.122	179.422	135.933	176.549	157.824	147.092	150.485	127.026	134.733		147.209	155.787	0.944939		162.432	139.834	1.16161		0.135434
15384353	---	1512350	ENSGALT00000023498	22.6309	23.2255	18.8403	25.4047	24.4509	24.0789	24.9892	21.275	21.7701	23.9833	20.9053	30.47	23.9354	25.9511	25.6788	21.8451		22.5253	23.6985	0.950496		24.2822	24.3526	0.997108		0.62203
15384356	CHCHD3	1808645	ENSGALT00000010489	582.067	671.631	515.971	488.679	711.768	615.293	501.741	571.491	594.404	574.892	628.055	579.367	822.603	656.373	584.529	584.276		564.587	600.073	0.940863		594.179	661.945	0.897626		0.419074
15384366	---	2120082	ENSGALT00000010483	44.3969	76.1056	27.7688	49.3052	34.1438	111.178	34.2068	74.0188	25.3989	29.8224	33.2923	36.1244	30.4856	90.1662	37.267	37.348		49.3941	63.3869	0.779248		31.1595	48.8167	0.638296		0.551795
15384369	---	2319860	ENSGALT00000030760	14.0635	11.45	13.4427	16.1215	13.7806	15.0026	11.8913	13.8069	13.2365	13.7532	14.3661	13.8915	14.8462	13.1751	15.5205	13.4434		13.7694	13.6203	1.01095		13.8118	14.2463	0.969499		0.490823
15384372	PLXNA4B	2328433	ENSGALT00000010457	98.8642	117.66	78.2289	86.1427	74.3439	125.882	69.3804	125.852	84.181	84.7456	78.0203	63.2467	81.2333	102.747	85.2468	82.8897		95.224	98.8646	0.963176		77.5484	88.0292	0.880939		0.533234
15384397	---	2687594	ENSGALT00000030761	11.2994	11.526	10.9789	10.8888	12.0083	12.928	11.0553	11.3821	10.8562	13.8107	12.6265	10.8511	11.8886	11.376	10.893	11.0424		11.1733	11.8434	0.943415		12.0361	11.3	1.06514		0.289138
15384402	PODXL	2917204	ENSGALT00000040160	33.648	38.4631	37.4566	48.0456	37.6617	47.0057	36.0358	41.1155	36.7715	36.8058	28.0663	35.2313	32.743	46.9004	35.467	37.1885		39.4033	40.4547	0.974012		34.2187	38.0748	0.898725		0.566214
15384413	---	3057954	ENSGALT00000030764	22.5456	21.3512	24.0823	24.1296	21.5452	22.8222	22.8681	23.3054	22.5353	22.8222	22.1442	24.7279	22.6365	22.9704	23.3776	22.3204		23.0272	22.6352	1.01732		23.0574	22.8262	1.01013		0.680708
15384417	---	3149178	ENSGALT00000035445	744.789	650.097	781.822	784.071	819.955	1039.71	762.296	871.991	657.27	623.625	1113.77	554.314	934.515	758.631	614.707	788.8		740.194	873.489	0.8474		737.246	774.163	0.952313		0.305719
15384421	MIR29B-1	3235312	ENSGALT00000028943	7.21492	6.95883	7.57104	7.87979	8.44297	9.34261	7.92979	9.45381	7.44563	8.17742	9.43855	7.39222	8.09901	8.16219	8.40451	7.94079		7.40615	8.7923	0.842345		8.11346	8.15162	0.995318		0.141324
15384423	MIR29A	3236329	ENSGALT00000028942	109.986	103.933	200.847	188.32	97.4417	149.926	245.131	142.283	105.989	79.1914	147.578	121.311	91.0196	117.16	141.284	175.424		150.771	158.695	0.950067		113.517	131.222	0.865077		0.47275
15384425	K123	3268812	ENSGALT00000010244	106.424	105.025	329.857	252.703	98.626	165.592	322.578	293.741	99.9863	87.1214	495.491	366.381	130.442	120.22	465.456	417.361		198.502	220.134	0.901733		262.245	283.37	0.925451		0.572514
15384431	RBM17	3324862	ENSGALT00000010237	198.941	215.089	262.367	224.277	215.133	222.062	279.947	210.793	211.861	232.12	187.713	213.251	193.014	264.025	227.006	234.738		225.169	231.984	0.970622		211.236	229.696	0.919636		0.919729
15384443	PFKFB3	3379336	ENSGALT00000010225	560.003	533.58	1972.35	1281.62	476.141	538.14	1990.93	1142.56	434.161	516.285	1736.97	1945.72	469.811	599.763	2128.76	1943.7		1086.89	1036.95	1.04816		1158.29	1285.51	0.901032		0.67275
15384459	LOC419112	4029905	ENSGALT00000011182	200.56	191.763	396.687	368.7	222.848	289.606	468.779	390.266	212.718	167.495	534.555	357.153	259.138	263.861	415.027	373.824		289.427	342.875	0.84412		317.98	327.962	0.969564		0.831252
15384470	ITIH2	4126597	NM_001130741	12.9449	12.7939	13.3574	13.2484	11.9766	12.7374	12.5203	12.4877	12.9021	13.7834	13.7597	12.6637	12.997	14.3898	13.5134	11.4904		13.0862	12.4305	1.05275		13.2773	13.0976	1.01371		0.329657
15384494	TAF3	4177064	ENSGALT00000030745	9.99218	8.80041	9.77225	9.61324	10.6932	11.7629	12.3192	11.4507	9.84736	9.48847	9.41142	10.5723	10.5843	10.0529	8.76307	9.17618		9.54452	11.5565	0.8259		9.82988	9.6441	1.01926		0.0116628
15384502	TAF3	4190718	ENSGALT00000010889	379.697	384.792	359.322	371.861	406.239	310.901	337.792	343.14	377.761	384.05	383.383	374.783	436.292	382.923	353.065	373.903		373.918	349.518	1.06981		379.995	386.546	0.983052		0.21718
15384509	GATA3	4344480	NM_001008444	24.5604	23.1968	26.5075	29.017	26.3959	26.7431	27.5493	30.908	22.2165	27.3278	29.0316	33.6971	28.4076	26.8568	23.2757	27.8698		25.8204	27.8991	0.925494		28.0682	26.6025	1.0551		0.434442
15384517	MIR1626	5735270	ENSGALT00000042354	233.602	151.023	155.881	160.334	218.362	162.187	214.361	118.349	154.931	160.533	113.475	93.8823	172.993	203.953	86.4843	139.295		175.21	178.314	0.98259		130.705	150.682	0.867427		0.454639
15384519	CELF2	5841078	ENSGALT00000040039	1385.35	1198.76	1203.8	1182.11	1263.81	1200.01	1314.55	1191.3	1233.61	1271.47	918.95	1008.92	1086.97	1320.81	1163.76	1209.88		1242.5	1242.42	1.00007		1108.24	1195.36	0.927118		0.43939
15384534	MIR1596	5887350	ENSGALT00000042386	69.6371	35.507	63.4474	61.9755	87.5038	67.6689	74.983	42.5788	74.9685	77.9865	49.4487	43.4666	57.2926	62.0613	42.4507	59.0649		57.6418	68.1837	0.84539		61.4676	55.2174	1.11319		0.259996
15384536	---	6079797	ENSGALT00000040032	79.5828	65.6287	63.6463	72.4685	79.1269	78.356	76.6966	79.4368	79.3399	62.6881	67.9207	62.2562	48.3566	72.6792	73.2204	81.1683		70.3316	78.4041	0.89704		68.0512	68.8561	0.98831		0.22901
15384540	ECHDC3	6317403	ENSGALT00000010813	235.562	252.366	270.146	282.731	256.535	244.719	261.429	243.292	240.042	231.181	230.684	260.569	277.107	232.794	302.187	258.686		260.201	251.494	1.03462		240.619	267.693	0.89886		0.3309
15384546	C1H10orf47	6366602	ENSGALT00000010831	65.3393	60.604	60.2554	65.8546	58.9394	61.3042	55.8203	74.1705	72.6766	76.824	51.344	58.0946	54.7133	55.3369	58.7198	65.5507		63.0133	62.5586	1.00727		64.7348	58.5802	1.10506		0.432945
15384550	---	6378841	ENSGALT00000018953	28.7744	27.1633	37.8036	33.3694	33.4603	37.2964	32.6567	32.8439	27.5159	31.6232	41.0703	36.5937	34.1001	37.2032	34.2974	31.6469		31.7777	34.0643	0.932873		34.2008	34.3119	0.996761		0.880291
15384554	DHTKD1	6455825	ENSGALT00000005822	519.202	500.609	715.345	617.731	459.792	465.073	739.953	549.942	487.412	567.746	690.662	724.731	441.981	454.331	832.922	771.16		588.222	553.69	1.06237		617.638	625.099	0.988065		0.579654
15384573	SEC61A2	6491715	ENSGALT00000022642	325.56	317.195	350.7	336.574	324.131	333.341	345.188	381.885	284.103	315.274	351.934	413.11	325.513	324.309	387.486	387.33		332.507	346.136	0.960626		341.105	356.16	0.957731		0.665363
15384586	CDC123	6525551	ENSGALT00000022732	253.066	294.076	252.656	286.702	331.317	248.571	292.632	266.005	298.727	253.862	327.47	241.532	357.735	268.004	274.302	297.1		271.625	284.631	0.954305		280.398	299.285	0.93689		0.610174
15384600	LOC425522	6779793	ENSGALT00000016041	320.876	377.578	393.365	395.238	372.142	501.181	344.666	462.989	312.173	207.427	305.775	233.006	305.527	508.103	257.011	385.019		371.764	420.245	0.884637		264.595	363.915	0.727079		0.427005
15384610	OPTN	6939350	ENSGALT00000022327	1188.02	1358.5	1207.83	1221.76	1295.77	1112.28	1209.72	1251.18	1296.3	1244.96	1003.4	1255.62	1159.7	1033.95	1459.58	1263.56		1244.03	1217.24	1.02201		1200.07	1229.2	0.976302		0.906981
15384624	MCM10	6966666	ENSGALT00000009435	100.9	89.1099	87.1231	76.9836	79.9964	83.9659	91.4991	74.2147	91.746	92.2364	77.2312	101.796	85.9926	99.9725	84.0691	69.7624		88.5291	82.419	1.07413		90.7524	84.9491	1.06831		0.736113
15384645	---	7117764	ENSGALT00000030753	21.2582	18.2251	21.1799	18.195	20.4079	20.1482	21.6854	20.4771	19.2701	21.09	21.8984	19.6994	14.8278	22.2198	17.7879	23.2864		19.7145	20.6796	0.95333		20.4895	19.5305	1.0491		0.586074
15384648	PRPF18	7145911	ENSGALT00000010789	111.535	109.259	124.801	127.299	103.977	117.744	107.765	96.404	104.444	105.183	84.4825	93.4129	103.34	113.572	96.7113	106.804		118.223	106.473	1.11037		96.8805	105.107	0.921733		0.817377
15384659	HSPA14	7846690	ENSGALT00000010732	202.014	228.068	145.717	160.812	224.078	198.874	179.478	182.237	232.804	226.887	170.866	173.479	176.031	193.551	169.42	166.651		184.153	196.167	0.938757		201.009	176.413	1.13942		0.147758
15384673	SUV39H2	7865913	ENSGALT00000029187	139.098	125.212	135.331	128.264	149.375	109.194	142.796	126.238	130.424	122.6	110.152	121.133	142.308	126.828	128.804	144.429		131.976	131.901	1.00057		121.077	135.592	0.892951		0.726599
15384680	---	7887175	ENSGALT00000000612	10.8607	12.2242	13.7179	12.0146	11.631	11.6835	12.1263	11.5585	13.9924	11.932	12.2617	12.6599	12.3438	12.2564	11.7255	12.8967		12.2044	11.7498	1.03868		12.7115	12.3056	1.03299		0.0868874
15384686	C1H7orf23	7904268	ENSGALT00000010717	93.5201	101.089	240.286	203.411	129.813	73.0517	278.182	148.368	140.996	74.3237	462.329	175.244	222.586	133.96	379.952	312.824		159.576	157.354	1.01412		213.223	262.33	0.812805		0.178513
15384691	KIAA1324L	8065106	ENSGALT00000010664	26.95	29.0025	29.8646	31.6152	35.2475	29.6898	31.5103	34.2861	30.3041	33.2703	31.3937	31.6346	30.8235	37.5295	29.6303	33.5571		29.3581	32.6834	0.898255		31.6507	32.8851	0.962462		0.928869
15384713	LOC770113	8262442	ENSGALT00000039873	14.85	13.4516	15.6702	15.6551	14.7677	17.5047	16.6193	13.5657	15.0322	16.2819	17.4925	16.5465	13.5637	13.7246	17.78	15.0891		14.9067	15.6143	0.954682		16.3383	15.0394	1.08637		0.678418
15384719	SEMA3D	8884476	ENSGALT00000010596	31.2126	65.4822	28.569	39.3264	25.3669	51.0489	24.097	60.3979	29.5438	24.164	26.6367	23.656	22.8974	62.2705	30.5478	55.2336		41.1475	40.2277	1.02287		26.0001	42.7373	0.608371		0.855276
15384739	SEMA3A	9427238	ENSGALT00000010591	38.4107	45.4088	33.8932	32.8312	26.1966	46.2732	27.1442	32.5773	27.5212	47.4133	26.2783	32.7732	30.0869	40.9166	22.2036	35.1727		37.636	33.0478	1.13883		33.4965	32.095	1.04367		0.880938
15384759	SEMA3E	10137709	ENSGALT00000013861	15.5678	15.9589	16.8237	15.2847	14.7767	19.8499	17.2723	17.0284	15.9391	19.2094	15.7447	16.7933	16.1992	17.227	16.5125	15.5655		15.9088	17.2318	0.92322		16.9216	16.3761	1.03331		0.463736
15384778	PCLO	10400645	ENSGALT00000013855	41.293	37.859	40.3428	42.5469	40.8698	37.9406	39.4282	43.307	43.1738	44.1332	42.9091	39.807	39.3061	43.1543	39.1615	41.1208		40.5104	40.3864	1.00307		42.5058	40.6857	1.04474		0.846111
15384805	CACNA2D1	10956367	NM_001177322	150.352	158.604	109.494	118.447	96.0076	103.705	53.7373	104.118	98.7002	91.5408	68.9157	57.131	121.048	116.989	76.9482	102.628		134.224	89.3919	1.50153		79.0719	104.403	0.75737		0.373743
15384844	HGF	11442981	ENSGALT00000013789	583.799	371.489	311.192	194.602	659.163	231.241	223.334	164.023	313.429	548.287	186.63	197.204	541.864	446.185	259.917	273.836		365.271	319.44	1.14347		311.387	380.451	0.81847		0.663007
15384864	---	11905045	ENSGALT00000039786	23.4128	22.9968	28.1452	25.2707	23.8817	24.0083	25.3295	29.1813	24.6119	21.1807	26.761	26.2688	22.0325	21.4853	24.0703	27.9007		24.9564	25.6002	0.974852		24.7056	23.8722	1.03491		0.400267
15384868	SEMA3C	11908401	ENSGALT00000039786	23.6194	26.7469	28.4698	28.2143	25.158	22.9882	29.0361	24.8962	24.8058	24.5159	27.1852	25.7271	21.7976	24.4965	26.328	28.5374		26.7626	25.5197	1.04871		25.5585	25.2899	1.01062		0.908137
15384887	GNAT3	12179602	ENSGALT00000013728	21.5939	19.9511	18.522	21.0624	19.2387	20.3371	20.2059	21.4558	21.0444	24.5101	19.6852	20.6347	16.8191	20.0732	17.437	20.7707		20.2823	20.3094	0.998668		21.4686	18.775	1.14347		0.201811
15384896	MAGI2	12654450	NM_001199540	55.6083	57.9235	56.3761	52.5217	51.5271	50.7803	49.6865	52.8952	52.598	56.6983	37.9522	54.6405	45.8315	53.712	51.9745	46.8894		55.6074	51.2223	1.08561		50.4723	49.6018	1.01755		0.45555
15384924	TMEM60	13468266	NM_001199477	978.727	931.815	920.386	875.468	1121.1	785.199	985.709	909.073	958.907	963.962	866.414	880.683	998.57	845.3	910.02	893.005		926.599	950.27	0.97509		917.491	911.724	1.00633		0.635741
15384928	PION	13645222	ENSGALT00000013530	206.543	198.289	277.779	283.442	218.448	217.015	338.947	237.511	236.764	169.955	351.184	231.645	234.222	209.395	315.143	287.084		241.513	252.98	0.954672		247.387	261.461	0.946172		0.829732
15384958	FGL2	13742634	ENSGALT00000013522	163.873	274.664	270.156	306.681	260.538	138.555	302.016	263.518	212.311	126.883	576.42	186.296	298.465	123.313	440.109	348.983		253.844	241.156	1.05261		275.477	302.717	0.910015		0.445771
15384962	FAM185A	13767137	ENSGALT00000013515	121.343	131.675	99.7168	122.551	143.185	108.711	126.188	114.68	129.696	118.301	90.6159	101.265	138.119	110.402	110.316	106.508		118.821	123.191	0.964529		109.969	116.336	0.94527		0.539593
15384972	LRRC17	13834883	ENSGALT00000013512	60.1798	171.42	33.3263	48.0696	39.8456	62.4191	30.092	70.1923	45.3621	29.2934	139.559	30.6273	92.8715	110.963	62.49	113.679		78.249	50.6372	1.54529		61.2106	95.0008	0.644316		0.0258127
15384979	ARMC10	13884450	ENSGALT00000013487	96.0423	116.966	93.8711	117.085	124.321	90.6988	124.29	98.598	156.848	105.832	165.51	96.8846	175.478	97.4822	156.575	121.582		105.991	109.477	0.968158		131.269	137.779	0.952747		0.197225
15384987	PMPCB	13936176	ENSGALT00000013473	1173.12	979.612	1089.08	1176.58	1051.24	1110.73	1138.63	1182.18	924.149	979.963	896.389	1034.28	1029.82	1023.25	1204.69	1031.34		1104.6	1120.7	0.985634		958.695	1072.28	0.894075		0.387662
15385001	PSMC2	13964547	ENSGALT00000013403	1125.87	1056.23	1068.25	1104.62	1032.02	1056.39	995.673	1104.19	934.443	1070.72	899.632	1130.65	1034.77	1036.01	1182.37	1051.02		1088.74	1047.07	1.0398		1008.86	1076.04	0.937565		0.518791
15385015	---	13974401	ENSGALT00000013389	28.8958	27.906	42.9962	46.9793	29.5131	42.7724	65.7716	44.2505	27.2194	37.3494	25.5086	39.4262	29.5039	47.9824	38.2094	48.4065		36.6943	45.5769	0.805108		32.3759	41.0256	0.789164		0.62164
15385018	LHFPL3	14445931	ENSGALT00000030727	62.1253	56.9448	59.3767	55.672	57.7484	59.4034	60.3861	49.3763	74.663	56.1246	56.9821	66.0897	49.2178	62.9774	62.5693	60.1143		58.5297	56.7286	1.03175		63.4649	58.7197	1.08081		0.643707
15385021	MLL5	14741451	ENSGALT00000013259	952.446	836.635	1062.3	1024.6	922.162	854.809	1064.44	889.198	867.098	825.201	871.941	844.332	873.979	913.569	987.013	1025.08		968.995	932.652	1.03897		852.143	949.91	0.897077		0.773828
15385050	PUS7	14958641	ENSGALT00000013198	81.7977	97.6905	108.692	129.596	117.661	116.678	122.393	128.058	108.152	102.504	66.2744	95.6501	98.5337	106.798	110.075	120.601		104.444	121.197	0.861766		93.1452	109.002	0.854528		0.0594412
15385067	RINT1	14978308	ENSGALT00000013186	215.432	246.706	192.119	251.203	147.331	209.371	203.653	204.899	200.882	192.431	168.597	208.776	174.584	201.484	189.383	198.775		226.365	191.313	1.18322		192.671	191.057	1.00845		0.98766
15385082	---	14992882	ENSGALT00000030732	19.9917	19.1512	22.2614	19.6725	19.8551	19.5699	20.7309	20.9628	25.5254	18.1192	21.2498	19.4101	21.2052	20.6264	17.4761	17.4721		20.2692	20.2797	0.999483		21.0761	19.195	1.098		0.343717
15385086	CDHR3	15131751	ENSGALT00000013164	25.5951	24.5202	23.9183	23.7318	29.3441	31.1018	26.0665	24.7746	25.5493	22.8663	23.6606	22.6486	25.8823	25.784	18.5435	19.3322		24.4414	27.8218	0.878498		23.6812	22.3855	1.05788		0.0701479
15385105	---	15383132	ENSGALT00000039488	697.67	637.989	664.62	497.268	642.312	701.143	634.704	643.832	776.959	769.21	752.353	743.353	580.799	716.284	669.613	617.697		624.387	655.498	0.952539		760.468	646.098	1.17702		0.787751
15385107	PIK3CG	15390286	ENSGALT00000013116	611.64	626.306	574.142	594.644	599.885	555.899	515.681	592.271	577.236	600.592	410.479	530.615	529.073	492.612	501.998	529.901		601.683	565.934	1.06317		529.731	513.396	1.03182		0.0503061
15385118	PRKAR2B	15505338	ENSGALT00000013087	318.172	328.782	403.309	507.995	269.478	277.949	257.67	418.06	198.994	278.122	218.576	326.83	264.552	270.652	242.143	387.786		389.564	305.789	1.27396		255.63	291.283	0.877601		0.78107
15385128	HBP1	15534402	ENSGALT00000013062	968.83	937.591	939.727	989.977	1019.41	1097.94	1016.04	1110.98	864.164	937.318	669.367	832.533	924.001	896.427	1015.59	1027.71		959.031	1061.1	0.903812		825.845	965.933	0.854972		0.0608356
15385139	---	15697361	ENSGALT00000013029	20.6362	19.9444	23.9942	19.3958	19.6985	20.5842	20.1955	21.4291	22.5976	21.9028	21.2828	21.9771	23.0498	21.2496	18.2429	19.0542		20.9927	20.4768	1.02519		21.9401	20.3991	1.07554		0.948224
15385141	DUS4L	15731463	ENSGALT00000039460	102.266	135.448	93.4921	129.053	83.2768	95.2153	83.8194	117.044	99.7797	91.9762	100.485	88.4323	112.074	88.768	95.6062	102.989		115.065	94.839	1.21326		95.1683	99.8592	0.953025		0.610533
15385149	BCAP29	15746082	ENSGALT00000013000	2357.04	2843.06	2626.98	2665.54	2433.27	2534.49	2338.94	2557.43	2678	2366.75	2449.74	2156.48	2842.39	2798.43	2570.51	2653.7		2623.15	2466.03	1.06371		2412.74	2716.26	0.888259		0.0210623
15385158	SLC26A4	15775485	ENSGALT00000012986	12.8085	12.7767	12.9536	12.6005	13.1235	13.6988	13.0019	13.5685	15.2886	13.2326	12.3935	14.6375	13.5997	14.458	13.7693	13.2319		12.7848	13.3482	0.957798		13.8881	13.7647	1.00896		0.2241
15385179	CBLL1	15799755	ENSGALT00000012950	658.017	613.25	670.167	643.749	570.233	688.316	612.59	754.999	563.029	604.622	496.642	762.513	539.419	492.423	693.279	661.557		646.295	656.535	0.984404		606.702	596.67	1.01681		0.379357
15385187	DLD	15844353	ENSGALT00000012884	1018.63	1107.45	734.867	823.201	1029.97	1159.23	673.536	935.976	1125.41	1103.45	586.252	752.935	964.587	935.103	744.7	818.366		921.036	949.678	0.96984		892.012	865.689	1.03041		0.492147
15385204	ERGIC2	15956570	ENSGALT00000011632	2203.48	2139	2044.57	2039.94	2229.48	2226.19	2049.06	2039.87	2109.38	2177.29	1920	1995.65	2118.25	2068.57	2076.36	2064.89		2106.75	2136.15	0.986236		2050.58	2082.02	0.984899		0.357995
15385219	---	16092375	ENSGALT00000039327	19.8404	17.0229	20.7081	18.2192	14.9167	19.4459	16.3796	19.5659	17.2353	22.8283	15.5405	15.2457	15.0411	17.8835	16.0228	17.3588		18.9476	17.577	1.07798		17.7124	16.5766	1.06852		0.477539
15385223	SLC2A13	16114511	ENSGALT00000039326	595.336	539.161	543.228	528.782	485.112	514.187	514.7	507.99	501.226	611.392	495.487	664.73	467.144	559.424	515.909	508.116		551.627	505.497	1.09126		568.209	512.648	1.10838		0.734809
15385226	ABCD2	16351567	ENSGALT00000011567	2315.01	2275.85	1710	1874.37	2008.48	1933.93	1993.28	1683.89	2326.6	2481.88	1312.56	1676.11	1880.17	2142	1558.39	1403.43		2043.81	1904.9	1.07292		1949.29	1746	1.11643		0.415146
15385236	KIF21A	16488644	ENSGALT00000011493	280.836	296.729	171.746	180.639	260.213	212.722	166.299	167.991	226.373	231.588	147.085	134.312	244.258	200.176	164.026	176.018		232.487	201.806	1.15203		184.839	196.119	0.942484		0.8481
15385271	LOC417691	16561292	ENSGALT00000011411	18.1183	16.7385	17.3181	17.3952	18.3581	17.2407	14.9288	15.4577	17.2551	20.4798	22.1792	17.3506	16.3827	17.6781	16.6116	15.0018		17.3925	16.4963	1.05433		19.3162	16.4186	1.17649		0.938439
15385288	CPNE8	16636820	ENSGALT00000011365	209.899	293.735	220.862	336.664	189.756	224.033	151.466	287.967	216.895	196.327	145.769	150.368	157.269	148.394	166.16	211.305		265.29	213.306	1.24371		177.34	170.782	1.0384		0.234324
15385308	TPRKB	16878203	ENSGALT00000021255	267.125	352.8	272.38	279.859	378.988	242.755	288.003	265.009	371.58	314.708	358.338	268.127	389.855	295.712	342.756	289.869		293.041	293.689	0.997795		328.188	329.548	0.995875		0.380846
15385315	GTSE1	16895124	ENSGALT00000007817	106.674	111.507	95.1517	79.214	103.114	121.799	94.6633	83.3412	102.383	115.646	58.8888	107.29	97.8209	94.9765	98.2252	94.8987		98.1367	100.729	0.974261		96.052	96.4803	0.99556		0.621073
15385319	GRAMD4	16933080	ENSGALT00000021535	175.115	176.995	112.536	150.048	172.395	163.965	144.845	168.634	215.838	231.578	132.813	160.283	195.132	179.539	148.084	141.486		153.673	162.46	0.945917		185.128	166.06	1.11482		0.807655
15385338	---	17040015	ENSGALT00000011317	41.3971	37.7364	45.0515	44.9579	37.9394	39.238	37.0341	35.5402	44.4224	39.6351	47.5747	47.1183	38.6325	42.7948	47.4065	40.2319		42.2857	37.4379	1.12949		44.6876	42.2664	1.05728		0.0582175
15385345	TBC1D22A	17232848	NM_001031490	601.458	583.431	473.145	587.891	593.16	478.649	544.468	508.415	673.907	552.009	494.515	533.082	593.483	561.243	607.563	602.853		561.482	531.173	1.05706		563.378	591.286	0.952802		0.065873
15385359	FAM19A5	18461021	ENSGALT00000039228	12.4434	11.649	13.5759	14.4005	11.5403	12.0658	14.5703	13.6026	11.3354	13.6582	13.2521	12.8411	11.7944	10.4903	12.2692	13.2131		13.0172	12.9448	1.00559		12.7717	11.9417	1.0695		0.306636
15385363	ZBED4	20100925	NM_001199541	575.385	603.048	523.397	477.729	650.569	455.441	522.434	492.554	594.919	515.764	581.446	394.321	594.911	458.388	570.6	579.803		544.89	530.25	1.02761		521.612	550.926	0.946792		0.708149
15385367	CRELD2	20135877	ENSGALT00000013929	217.486	250.011	178.787	199.112	267.964	184.772	218.531	194.899	227.615	204.941	194.417	171.279	257.328	201.235	190.674	195.923		211.349	216.542	0.97602		199.563	211.29	0.9445		0.835155
15385380	MOV10L1	21489801	ENSGALT00000039193	16.1214	17.5976	15.4693	14.0035	14.981	15.9107	16.0512	15.6352	15.322	17.5893	16.1998	16.5736	15.1599	15.5785	14.6493	14.8658		15.7979	15.6445	1.00981		16.4212	15.0634	1.09014		0.111021
15385410	PANX2	21550469	ENSGALT00000000003	43.692	50.4274	53.0986	44.1994	49.3128	53.2791	48.1793	47.202	46.0818	48.3588	47.1686	49.9788	41.9498	42.5814	50.9886	56.4798		47.8544	49.4933	0.966886		47.897	47.9999	0.997856		0.703742
15385414	TRABD	21614774	ENSGALT00000014167	507.722	505.881	499.443	550.396	471.479	460.215	513.391	545.126	498.7	564.786	355.363	455.116	376.101	509.407	443.839	468.407		515.861	497.553	1.0368		468.491	449.438	1.04239		0.207939
15385427	SELO	21693532	ENSGALT00000014151	137.999	148.967	152.141	166.055	140.629	139.963	190.703	162.448	137.779	143.282	141.536	140.575	148.536	141.701	165.19	182.078		151.29	158.435	0.954902		140.793	159.376	0.883404		0.951992
15385438	---	21953133	ENSGALT00000039130	56.2511	62.9929	69.0453	54.5756	56.9408	72.7263	52.5303	50.4249	72.2483	62.3005	55.6666	48.7991	51.9318	58.0293	48.929	46.4056		60.7162	58.1556	1.04403		59.7536	51.3239	1.16425		0.270604
15385440	---	22292155	ENSGALT00000014168	27.3102	24.8259	26.4249	24.8391	28.1621	24.1554	28.8915	25.3078	28.2658	27.0196	29.0631	25.6695	22.817	26.8739	27.6153	25.57		25.85	26.6292	0.97074		27.5045	25.7191	1.06942		0.577696
15385447	ZNF800	22387753	ENSGALT00000014174	138.215	120.399	120.804	117.21	116.475	94.9112	95.1123	109.554	115.796	145.58	89.8509	119.916	119.277	105.301	114.924	109.924		124.157	104.013	1.19367		117.786	112.356	1.04832		0.225687
15385454	GRM8	22459681	ENSGALT00000014176	62.8726	26.2181	44.362	22.1001	42.0858	27.2988	46.6825	22.0103	32.3576	36.0472	34.3869	32.4191	70.986	42.5423	33.2847	40.316		38.8882	34.5193	1.12656		33.8027	46.7822	0.722554		0.273366
15385466	POT1	23425223	ENSGALT00000014222	125.459	144.168	150.248	187.228	169.483	102.611	188.359	159.476	109.553	116.861	106.469	114.156	152.462	128.485	183.909	164.706		151.776	154.982	0.979311		111.76	157.391	0.710079		0.915639
15385487	GPR37	23547149	ENSGALT00000030715	52.821	43.8782	46.8717	64.926	51.6307	61.5917	46.6293	44.2156	62.927	49.0684	58.4233	65.5314	52.1681	51.6737	43.866	46.6239		52.1242	51.0168	1.02171		58.9875	48.5829	1.21416		0.59538
15385490	WASL	23984371	ENSGALT00000014301	398.531	327.474	411.779	347.839	297.27	385.627	356.915	416.282	262.703	370.233	311.52	352.54	355.513	403.24	361.473	342.888		371.406	364.023	1.02028		324.249	365.779	0.886462		0.952912
15385498	NDUFA5	24083188	ENSGALT00000014337	683.973	807.236	546.637	499.576	957.101	540.293	517.034	512.113	853.654	680.331	732.226	498.453	1180.16	697.101	650.674	578.017		634.355	631.635	1.00431		691.166	776.489	0.890117		0.438705
15385505	IQUB	24090450	ENSGALT00000014340	42.9775	43.6195	36.4411	33.4588	36.343	36.1294	31.695	29.0234	37.1946	50.3536	28.5657	35.2359	37.9808	40.5258	33.9126	37.4811		39.1242	33.2977	1.17498		37.8374	37.4751	1.00967		0.111879
15385519	ATP6AP1	24119259	ENSGALT00000014357	8078.43	7398	6341.11	6913.78	8441.71	6780.8	7034.68	6557.23	8456.06	7444.4	7668.77	6658.54	8595.23	7501.48	7390.52	7057.25		7182.83	7203.61	0.997116		7556.94	7636.12	0.989631		0.453223
15385529	SLC13A1	24199922	ENSGALT00000014416	24.6381	26.5255	26.9266	27.8069	27.7458	26.5668	27.327	25.4817	29.4469	29.0765	30.6917	26.4897	30.1235	27.1067	29.6499	27.0912		26.4743	26.7803	0.988573		28.9262	28.4928	1.01521		0.121744
15385543	CADPS2	24370886	ENSGALT00000014508	18.1302	17.665	19.1383	19.2718	20.2809	20.7619	18.7737	16.7471	19.5209	21.0824	19.8769	19.981	19.2568	19.4204	19.4607	17.3996		18.5513	19.1409	0.969198		20.1153	18.8844	1.06518		0.8118
15385571	FEZF1	24622998	ENSGALT00000014537	30.6941	34.8487	36.8523	27.9734	34.0739	35.0563	33.6983	32.0954	37.3419	30.8798	33.6394	41.5035	28.1733	26.5728	32.019	38.6447		32.5921	33.731	0.966238		35.8412	31.3525	1.14317		0.421221
15385577	AASS	24654994	ENSGALT00000014559	32.1029	25.6972	28.9609	35.2844	25.6239	29.2071	27.8963	26.5334	30.2187	26.7966	33.4775	31.8438	24.6412	27.8221	34.7372	27.4821		30.5113	27.3152	1.11701		30.5841	28.6706	1.06674		0.574428
15385601	FAM3C	24998230	ENSGALT00000014601	332.669	504.079	443.084	566.295	585.931	489.798	468.889	655.142	447.125	376.722	568.442	445.618	582.335	363.66	706.948	563.07		461.532	549.94	0.83924		459.477	554.003	0.829375		0.962631
15385612	TSPAN12	25256683	ENSGALT00000014690	147.401	183.033	178.21	199.27	184.585	155.422	177.777	159.056	196.723	147.905	181.603	186.818	170.615	154.868	178.323	165.651		176.979	169.21	1.04591		178.262	167.364	1.06511		0.837654
15385622	ANKRD26	26091172	ENSGALT00000014827	30.9475	32.0597	30.1428	30.7088	41.0229	31.3027	31.4993	26.7076	28.6066	32.0257	33.1307	31.8282	35.6331	30.9856	31.6292	28.6395		30.9647	32.6331	0.948873		31.3978	31.7219	0.989784		0.794154
15385642	CTTNBP2	26272141	ENSGALT00000014876	33.3411	36.3121	37.0764	33.6613	34.2277	39.1068	39.0819	35.5447	33.7843	38.6164	38.0401	39.5391	37.4919	37.1999	38.337	34.9061		35.0977	36.9903	0.948838		37.495	36.9838	1.01382		0.996551
15385666	ASZ1	26455464	ENSGALT00000015222	30.1435	29.4601	32.0196	28.8156	32.7472	31.2817	30.5689	24.6088	33.887	29.9646	30.5728	32.0835	31.6679	31.5831	31.9476	30.4226		30.1097	29.8017	1.01034		31.627	31.4053	1.00706		0.412333
15385680	WNT2	26496353	ENSGALT00000015255	85.064	80.0084	85.4674	69.937	79.5581	79.0099	80.9755	82.0987	97.1652	92.7684	92.5216	100.132	96.7197	85.2292	84.485	77.3782		80.1192	80.4105	0.996377		95.6468	85.953	1.11278		0.221363
15385688	TFEC	27082338	ENSGALT00000030703	1527.36	1401.82	965.09	1101.07	1707.49	1426.73	1019.03	1255.54	1352.75	1334.65	695.525	687.874	1411.11	1048.81	971.729	1140.27		1248.83	1352.2	0.923559		1017.7	1142.98	0.890393		0.27385
15385698	PPP1R3A	28162001	ENSGALT00000015362	15.8719	14.7507	13.9353	13.6824	12.4032	13.7422	12.5237	13.8905	13.7636	14.2282	16.8241	13.9944	14.7291	14.1978	13.5214	13.812		14.5601	13.1399	1.10808		14.7026	14.0651	1.04532		0.0973497
15385709	GPR85	28482774	ENSGALT00000015369	18.2439	19.2443	16.5605	17.7431	15.816	18.2674	18.178	21.2088	16.5418	18.4944	18.6506	21.8485	16.4965	17.6008	18.9263	18.8211		17.9479	18.3676	0.977154		18.8838	17.9612	1.05137		0.755037
15385711	MIR1695	28529937	ENSGALT00000042245	57.0798	53.2599	61.5459	54.4353	48.769	61.1817	57.7705	57.8449	59.1113	49.595	68.8658	64.4655	55.1425	54.2665	57.856	51.6139		56.5802	56.3915	1.00335		60.5094	54.7198	1.10581		0.592323
15385713	C1H7orf60	28584764	ENSGALT00000015370	185.277	183.047	181.639	225.672	224.931	172.515	206.909	211.518	209.035	166.699	203.596	178.684	221.548	168.7	217.567	195.601		193.909	203.968	0.950681		189.503	200.854	0.94349		0.856434
15385719	TMEM168	28613742	ENSGALT00000015373	864.326	747.125	920.126	923.784	829.62	940.973	1052.29	905.966	785.102	848.671	718.288	875.579	887.804	1047.55	888.45	926.454		863.84	932.213	0.926656		806.91	937.566	0.860644		0.931513
15385724	DOCK4	28911241	ENSGALT00000015432	1281.23	1169.8	1130.79	1073.87	1192.46	1222.18	1275.54	1035.89	1285.97	1248.41	938.565	957.07	1110.89	1203.27	984.326	1109.17		1163.92	1181.52	0.985107		1107.5	1101.91	1.00507		0.28833
15385771	IMMP2L	29096319	ENSGALT00000015446	60.5066	61.6488	52.8908	55.519	75.8784	58.365	58.9358	52.4541	58.6552	53.9544	59.8879	55.9626	87.8562	56.6692	55.0469	48.1226		57.6413	61.4083	0.938656		57.115	61.9237	0.922345		0.961251
15385779	---	29900002	ENSGALT00000013638	11.9566	10.258	10.8599	11.077	9.06274	11.0316	12.0988	11.2899	9.36889	13.3362	10.9737	12.9003	12.4642	12.2201	13.1914	11.4029		11.0379	10.8707	1.01537		11.6448	12.3197	0.94522		0.0987486
15385781	---	29971676	ENSGALT00000038861	18.712	13.7029	21.2106	18.6145	19.2336	19.7131	18.1057	16.815	18.0725	18.3843	20.0774	19.6812	14.6974	18.7224	18.3294	14.2072		18.06	18.4669	0.977968		19.0539	16.4891	1.15554		0.19258
15385785	THAP5	30222079	ENSGALT00000015456	411.398	491.311	401.181	435.388	533.95	437.819	426.21	454.351	498.278	432.615	515.67	389.973	652.021	428.372	435.262	432.007		434.82	463.082	0.938968		459.134	486.916	0.942944		0.705803
15385790	PNPLA8	30303463	ENSGALT00000015471	215.414	210.012	205.65	233.951	217.457	201.77	207.119	207.349	200.157	181.076	192.625	174.326	213.592	199.552	256.465	246.619		216.257	208.424	1.03758		187.046	229.057	0.816591		0.186545
15385802	NRCAM	30357485	ENSGALT00000015490	24.353	27.8902	20.6346	27.443	25.343	33.3341	23.5604	27.3043	22.5415	22.2839	25.0272	27.8333	22.6883	27.1118	21.9916	25.0558		25.0802	27.3855	0.915822		24.4215	24.2118	1.00866		0.238522
15385833	CNTN1	30637524	ENSGALT00000015506	52.1544	63.9571	42.7504	50.6768	61.4574	59.5257	37.8887	46.063	79.6791	58.7733	49.8374	47.538	53.5703	49.2039	34.1078	41.9559		52.3847	51.2337	1.02247		58.9569	44.7095	1.31867		0.390586
15385855	PDZRN4	30821043	ENSGALT00000015513	44.8638	42.7788	60.7823	51.7985	39.404	42.623	36.8358	36.7728	31.926	43.8361	35.3577	40.1681	40.441	41.094	37.2686	44.1408		50.0559	38.9089	1.28649		37.822	40.7361	0.928463		0.390205
15385868	PPHLN1	31361499	ENSGALT00000015537	193.2	208.632	191.646	180.202	235.045	182.855	186.01	197.374	194.361	191.368	189.622	156.33	221.67	189.738	187.195	203.805		193.42	200.321	0.965551		182.92	200.602	0.911857		0.985033
15385879	IRAK4	31853699	ENSGALT00000015615	227.667	223.636	249.591	230.736	207.861	245.645	210.376	247.224	218.787	248.103	182.799	217.027	227.466	216.799	231.274	228.733		232.908	227.777	1.02253		216.679	226.068	0.958468		0.884263
15385894	TMEM117	31900666	ENSGALT00000015636	16.6312	17.9348	16.7257	19.6187	17.3375	18.4355	16.7517	19.8236	18.9501	16.3019	19.4899	15.9895	15.5033	17.4651	17.2519	16.5066		17.7276	18.0871	0.980125		17.6829	16.6817	1.06001		0.132752
15385902	LOC417800	32320114	ENSGALT00000015649	71.4102	61.9166	58.2586	51.7912	61.396	56.4935	53.5822	61.5873	61.2802	83.2803	50.4252	68.2561	63.4268	69.1482	61.396	61.0921		60.8442	58.2648	1.04427		65.8105	63.7658	1.03207		0.0881494
15385908	ANO6	32414162	ENSGALT00000015694	201.438	141.883	190.051	172.266	126.547	165.918	92.0395	232.915	111.734	217.181	113.272	128.921	131.878	137.416	141.866	185.19		176.409	154.355	1.14288		142.777	149.088	0.957672		0.876931
15385928	ARID2	32543252	ENSGALT00000015735	867.6	767.103	1037.42	963.025	806.915	742.141	1026.42	846.057	732.201	823.794	654.408	827.129	640.561	794.506	879.928	901.685		908.786	855.382	1.06243		759.383	804.17	0.944307		0.56873
15385951	---	32815459	ENSGALT00000042532	16.8562	18.0523	17.4446	19.2598	21.0769	18.4187	18.5082	18.6242	19.0571	22.244	21.5417	18.487	18.3261	23.4758	19.5874	17.5444		17.9032	19.157	0.934552		20.3325	19.7334	1.03036		0.707479
15385953	XRCC6BP1	33237905	ENSGALT00000015861	188.54	216.563	185.04	177.64	263.327	186.723	191.277	205.825	195.694	199.955	256.053	186.695	364.299	179.709	218.458	185.806		191.946	211.788	0.90631		209.599	237.068	0.884129		0.607924
15385961	SLC16A7	33896425	ENSGALT00000015878	486.972	481.013	299.729	366.311	689.147	282.293	390.295	254.353	625.401	428.868	404.7	252.821	640.402	422.148	375.634	307.123		408.506	404.022	1.0111		427.947	436.327	0.980796		0.801283
15385967	---	34038041	ENSGALT00000035443	33.8336	32.6795	34.0386	30.7123	31.1614	31.4286	29.7143	34.286	32.0626	32.9007	34.4003	35.4457	33.5804	31.7048	32.7599	37.1888		32.816	31.6476	1.03692		33.7023	33.8084	0.996862		0.206825
15385972	---	34420435	NM_205429	3120.11	1104.72	2534.16	1694.27	1323.88	1371.06	1832.74	1466.81	2000.23	2430.22	2404.26	2712	2101.71	1543.74	3020.96	1747.81		2113.31	1498.63	1.41017		2386.68	2103.55	1.13459		0.13148
15385974	USP15	34739762	ENSGALT00000015893	431.998	543.286	449.619	463.26	554.641	399.49	492.647	432.616	482.131	424.196	442.94	350.046	516.008	478.997	542.557	562.098		472.041	469.848	1.00467		424.828	524.915	0.809327		0.204123
15385998	MON2	34818513	ENSGALT00000015932	676.579	650.102	553.031	606.768	571.373	626.629	535.966	637.939	559.643	708.607	430.965	560.286	514.845	586.447	507.661	490.701		621.62	592.977	1.0483		564.875	524.914	1.07613		0.076967
15386032	MIRLET7I	34895687	ENSGALT00000028944	83.4595	45.0227	64.078	55.0497	53.6125	53.722	57.2397	55.0384	50.0079	64.5967	47.6129	64.0876	55.9576	48.3471	53.4756	50.4404		61.9025	54.9032	1.12749		56.5763	52.0552	1.08685		0.179385
15386034	---	35126432	ENSGALT00000041346	9.11068	9.03921	9.44438	9.05883	9.43735	10.6069	8.93198	9.61365	9.21534	10.1198	9.91377	9.44773	10.0183	9.83784	9.27813	9.26456		9.16327	9.64747	0.949811		9.67417	9.59971	1.00776		0.90899
15386037	TMEM5	35230647	ENSGALT00000015961	145.259	100.358	101.04	106.678	109.978	99.1995	92.4716	114.41	118.714	116.345	102.915	96.8935	95.7954	107.072	108.838	95.8373		113.334	104.015	1.08959		108.717	101.886	1.06705		0.739674
15386045	SRGAP1	35299480	ENSGALT00000015976	171.744	168.925	104.941	121.394	115.326	173.694	83.6059	137.122	145.194	165.805	69.7937	124.578	109.254	157.5	87.2435	102.301		141.751	127.437	1.11232		126.342	114.075	1.10754		0.601819
15386070	---	35464932	ENSGALT00000038668	49.2123	53.3797	50.3017	51.7508	50.8799	47.6776	49.6402	45.4569	46.2911	56.1246	62.6195	50.0956	75.5137	52.1558	51.4203	49.1756		51.1611	48.4137	1.05675		53.7827	57.0664	0.942459		0.218363
15386074	XPOT	35468803	ENSGALT00000015988	833.581	873.576	778.48	752.123	894.255	748.15	779.672	787.229	868.668	795.253	812.193	694.272	999.477	734.074	833.93	722.433		809.44	802.326	1.00887		792.597	822.478	0.963669		0.787639
15386095	TBK1	35504629	NM_001199558	467.539	453.812	434.658	393.189	469.223	476.856	385.549	455.929	426.956	441.615	324.351	355.511	411.782	453.654	384.686	394.455		437.3	446.889	0.978541		387.108	411.144	0.941539		0.216203
15386117	---	35528370	ENSGALT00000038655	88.115	78.3921	96.4214	74.4242	95.4934	83.0378	77.0362	83.1165	106.693	83.325	85.904	97.5887	87.5488	88.5022	77.5759	81.2849		84.3382	84.671	0.996069		93.3777	83.728	1.11525		0.846644
15386123	RASSF3	35579690	ENSGALT00000016002	1822.61	1566.24	1383.33	1386.78	1618.9	1611	1284.08	1712.45	1734.41	1739.33	1561.72	1433.88	1722.66	1500.98	1341.16	1297.11		1539.74	1556.61	0.989163		1617.34	1465.48	1.10362		0.522866
15386132	---	35658203	ENSGALT00000038646	23.104	23.1319	24.8623	24.2974	21.6647	20.9996	22.2345	28.9469	22.2171	25.5863	20.957	24.0028	19.4508	23.2804	24.0162	22.1973		23.8489	23.4614	1.01651		23.1908	22.2362	1.04293		0.580777
15386137	TBC1D30	35683131	ENSGALT00000016033	133.132	150.876	155.788	159.311	78.394	151.382	115.655	204.707	99.3606	144.618	54.3661	119.989	90.9028	112.588	87.6919	137.031		149.777	137.534	1.08901		104.583	107.053	0.976928		0.337061
15386149	LEMD3	35817240	ENSGALT00000016052	382.081	395.608	420.223	464.709	456.067	455.834	420.901	433.001	421.65	377.033	429.812	375.962	541.458	379.363	418.529	425.874		415.655	441.451	0.941566		401.114	441.306	0.908925		0.99692
15386166	MSRB3	35852412	ENSGALT00000028088	33.7506	41.2405	29.6316	35.4343	30.4772	33.7874	34.3748	34.6042	40.5583	33.2159	34.2763	35.1565	28.2403	45.2803	35.5451	39.1555		35.0142	33.3109	1.05113		35.8018	37.0553	0.966171		0.348998
15386176	HMGA2	36072025	ENSGALT00000016055	524.603	605.958	532.49	551.872	370.315	661.753	237.549	695.564	397.547	821.976	224.287	442.892	398.744	390.475	313.874	426.094		553.731	491.295	1.12708		471.675	382.297	1.23379		0.377055
15386181	HELB	36284702	ENSGALT00000016069	164.235	158.821	139.685	134.915	178.939	173.54	162.273	159.065	134.619	160.444	139.745	118.294	220.572	180.827	193.106	162.155		149.414	168.454	0.886969		138.275	189.165	0.730978		0.165305
15386197	CAND1	36667408	ENSGALT00000016099	1243.01	1207.85	1278.36	1328.57	1137.02	1327.31	1304.91	1345.59	1140.93	1263.26	942.132	1278.33	1023.16	1420.91	1173.87	1274.36		1264.45	1278.71	0.988849		1156.17	1223.08	0.945293		0.585261
15386212	DYRK2	36769946	ENSGALT00000016103	136.45	130.638	138.49	129.948	116.3	124.87	129.447	131.529	120.701	134.737	112.309	128.048	135.535	139.638	131.376	142.994		133.882	125.537	1.06647		123.949	137.386	0.902197		0.0306619
15386216	RAP1B	37085902	ENSGALT00000016139	4413.42	4979.48	4265.5	4419.42	4564.78	4762.42	3903.25	4648.11	4720.72	4459.76	3698.8	4104.41	4438.14	4703.89	4048.64	4138.15		4519.45	4469.64	1.01114		4245.92	4332.21	0.980083		0.593773
15386226	NUP107	37122935	ENSGALT00000016152	290.609	368.165	314.989	294.668	323.949	300.922	299.36	317.203	282.972	318.263	280.403	298.783	288.88	267.674	343.302	299.951		317.107	310.358	1.02175		295.105	299.952	0.983843		0.563834
15386256	SLC35E3	37147150	ENSGALT00000016160	744.843	883.057	741.203	865.861	698.027	718.209	834.185	752.955	759.3	797.313	899.424	931.009	702.094	790.625	743.386	856.15		808.741	750.844	1.07711		846.761	773.064	1.09533		0.636518
15386263	MDM2	37168080	ENSGALT00000016163	535.174	631.637	540.137	596.758	671.182	526.688	590.209	520.421	592.032	641.763	594.382	496.066	659.484	675.957	561.522	560.994		575.927	577.125	0.997924		581.061	614.489	0.945599		0.454787
15386277	CPSF6	37256467	ENSGALT00000016192	396.778	408.856	395.785	404.693	418.945	415.908	435.581	427.162	398.635	404.732	387.799	420.2	363.184	388.545	422.709	414.742		401.528	424.399	0.94611		402.842	397.295	1.01396		0.105195
15386288	LYZ	37298007	ENSGALT00000016196	388.4	406.173	387.437	334.08	343.521	274.671	419.37	321.852	314.144	296.499	354.823	452.632	480.757	398.159	537.013	384.566		379.023	339.854	1.11525		354.524	450.124	0.787615		0.0569669
15386295	YEATS4	37302348	ENSGALT00000016197	209.987	283.328	244.254	285.639	288.205	235.31	306.758	280.84	255.149	220.463	324.079	294.53	333.432	258.141	344.869	294.521		255.802	277.778	0.920885		273.555	307.741	0.888914		0.274023
15386303	FRS2	37322047	ENSGALT00000016200	690.923	650.769	550.69	571.222	595.283	514.972	538.679	607.295	597.419	549.842	395.125	407.133	497.744	474.785	587.129	604.283		615.901	564.057	1.09191		487.38	540.985	0.900911		0.576065
15386312	CCT2	37378125	ENSGALT00000016215	1141.39	1130.35	943.116	955.144	1001.31	1072.37	797.815	1096.64	997.471	1132.95	692.165	891.02	978.415	980.471	919.197	939.259		1042.5	992.035	1.05087		928.402	954.335	0.972825		0.60696
15386329	LOC417848	37396804	ENSGALT00000016271	14.8458	17.0262	20.3625	18.0968	17.0824	18.5092	17.4882	17.2454	17.4085	17.566	19.3388	19.3416	17.3473	17.5608	15.345	17.4382		17.5828	17.5813	1.00009		18.4137	16.9228	1.0881		0.327187
15386341	RAB3IP	37440385	ENSGALT00000016187	13.15	11.9191	11.5439	10.8937	11.8483	13.3599	12.0985	13.0231	11.0752	12.0363	10.9504	12.9125	11.7961	11.9535	11.1818	11.3335		11.8767	12.5825	0.943906		11.7436	11.5662	1.01534		0.0462754
15386353	C1H12orf28	37472335	ENSGALT00000016304	12.1821	11.9657	11.3908	12.5975	11.6867	11.5998	11.8924	11.5633	11.5109	12.3364	10.6549	13.236	10.485	11.6673	12.1779	11.135		12.034	11.6856	1.02982		11.9345	11.3663	1.04999		0.42153
15386376	---	37534434	ENSGALT00000030666	34.1496	27.7484	39.5521	31.5507	29.5446	29.9804	33.0118	31.7261	30.0406	31.5617	33.4633	32.6475	30.3743	36.316	34.6013	31.047		33.2502	31.0657	1.07032		31.9283	33.0847	0.965048		0.262227
15386380	CNOT2	37653486	ENSGALT00000016314	994.782	1100.7	907.391	895.369	1184.47	950.921	941.63	990.54	1078.76	971.025	1032.33	782.993	1250.39	966.974	1115.06	1072.69		974.561	1016.89	0.958373		966.278	1101.28	0.877415		0.34141
15386396	KCNMB4	37699395	ENSGALT00000016322	41.6983	35.6288	45.9541	36.5854	39.798	46.3247	38.5301	36.4302	45.7449	40.3042	47.407	43.5142	40.5609	45.9543	38.3964	33.4628		39.9666	40.2707	0.992448		44.2426	39.5936	1.11742		0.846715
15386401	LGR5	38117669	ENSGALT00000016526	85.5326	175.681	83.3602	114.951	54.7113	73.7704	50.4685	97.7919	60.6406	47.146	101.354	48.9937	69.1931	116.227	54.1972	147.394		114.881	69.1855	1.66048		64.5335	96.7529	0.666993		0.294474
15386419	TMEM19	38279408	ENSGALT00000016550	125.953	124.262	124.561	129.712	122.639	119.384	125.45	131.396	107.482	137.769	86.1114	109.713	116.936	115.32	118.452	118.175		126.122	124.717	1.01126		110.269	117.221	0.940695		0.0298376
15386427	RAB21	38319479	ENSGALT00000016553	838.729	869.537	786.121	812.13	940.673	826.011	811.455	859.49	1039.44	905.569	807.92	751.587	1090.41	872.204	826.996	781.904		826.629	859.408	0.961859		876.129	892.879	0.98124		0.667888
15386436	TBC1D15	38343471	ENSGALT00000016566	167.799	171.976	137.236	158.965	232.604	146.412	179.749	147.72	172.899	103.695	181.971	111.754	316.928	172.481	205.617	191.375		158.994	176.621	0.900198		142.58	221.6	0.643409		0.284216
15386454	TPH2	38382479	ENSGALT00000016577	16.9544	15.0217	19.515	17.6034	16.8448	20.0365	16.4771	17.5237	17.9337	16.9116	19.5282	18.5511	19.1172	16.1427	17.0863	17.4413		17.2736	17.7205	0.97478		18.2311	17.4469	1.04495		0.796267
15386468	TRHDE	38511803	ENSGALT00000016581	40.8721	50.7643	30.9079	33.2761	39.3551	39.3831	37.1779	30.773	46.1547	37.1131	32.7119	30.8029	36.4635	38.7621	29.9718	29.8793		38.9551	36.6723	1.06225		36.6957	33.7692	1.08666		0.377362
15386487	GLIPR1L2	39642098	ENSGALT00000016618	9.72446	9.83912	10.886	11.1518	10.3065	10.6325	10.9158	9.75411	9.85456	12.0207	10.6447	11.0402	10.8009	10.8318	10.5583	10.0778		10.4003	10.4022	0.999819		10.89	10.5672	1.03055		0.607084
15386495	GLIPR1	39653593	ENSGALT00000016619	31.1125	38.9584	38.6237	61.0119	32.1668	35.501	37.0483	58.0057	22.107	23.3063	30.7463	37.7578	19.9289	32.3406	35.895	45.5148		42.4266	40.6804	1.04292		28.4794	33.4198	0.85217		0.39331
15386501	GLIPR1	39662655	ENSGALT00000016620	2511.37	2443.63	2626.63	2279.13	2516.27	2000.67	2760.88	2061.27	2550.93	2591.43	2522.33	2330.61	2657.03	2353.22	2963.8	2864.5		2465.19	2334.77	1.05586		2498.82	2709.64	0.922198		0.150014
15386511	ZDHHC17	40040080	ENSGALT00000016674	273.81	329.96	261.245	272.521	286.78	282.909	263.719	245.619	270.781	265.192	199.411	216.771	261.09	272.029	214.41	217.216		284.384	269.757	1.05422		238.039	241.186	0.986951		0.155811
15386530	NAV3	40545986	NM_001159347	782.758	672.395	567.13	597.594	647.428	578.516	458.366	506.769	531.261	725.829	330.506	423.373	517.287	660.502	416.602	512.445		654.969	547.77	1.1957		502.742	526.709	0.954497		0.757313
15386564	SYT1	40989665	ENSGALT00000016800	19.4297	20.721	18.8832	19.3931	19.5999	23.9489	18.9075	22.8093	17.2847	19.1956	21.8848	19.4327	17.342	19.3474	16.5261	19.345		19.6068	21.3164	0.919798		19.4494	18.1401	1.07218		0.0660555
15386578	RPS16	41630324	ENSGALT00000016819	1224.29	1270.38	1009.33	1141.12	1883.7	1321.45	1010.82	1286.59	1244.12	1220.91	1242.45	1161.95	1872.95	1147.76	1178.76	1037.39		1161.28	1375.64	0.844172		1217.36	1309.22	0.929836		0.809792
15386585	OTOGL	41646032	ENSGALT00000017091	16.6733	15.5483	14.8977	16.0853	16.2868	16.3082	16.2026	15.9465	15.7816	15.4515	16.5567	16.1634	15.5894	16.0404	15.8086	17.0696		15.8011	16.186	0.976221		15.9883	16.127	0.991399		0.867054
15386642	LOC771607	41740029	ENSGALT00000017739	10.4227	11.1049	9.69397	9.86997	9.69746	10.0159	10.5293	9.36334	9.50356	10.3134	10.2249	10.0031	10.311	9.81232	10.2549	9.72199		10.2729	9.90148	1.03751		10.0112	10.0251	0.998621		0.68503
15386649	PTPRQ	41764543	ENSGALT00000017794	10.6537	11.2778	10.9986	10.5557	10.0625	10.9884	10.7566	10.7263	11.0051	9.95672	10.2999	10.6024	10.5164	10.7877	11.8184	10.7695		10.8714	10.6335	1.02238		10.466	10.973	0.953799		0.370188
15386687	MYF6	41882384	ENSGALT00000030660	102.454	130.608	127.419	122.849	100.596	127.227	109.491	116.608	127.934	121.807	139.768	131.983	117.828	127.298	114.424	137.785		120.832	113.48	1.06479		130.373	124.333	1.04858		0.208203
15386692	MYF5	41887456	ENSGALT00000017796	76.1154	84.2227	96.691	66.3149	71.3025	79.5181	77.7272	73.2224	105.535	93.3129	95.4444	109.079	87.7729	75.9117	91.1321	81.4852		80.836	75.4425	1.07149		100.843	84.0755	1.19943		0.0677719
15386695	ACSS3	42005055	ENSGALT00000017804	27.0629	25.6451	23.3853	29.9574	23.6602	30.0009	21.7206	25.8629	24.474	25.2267	25.5849	25.5488	27.8385	28.5368	23.3341	25.9719		26.5127	25.3111	1.04747		25.2086	26.4203	0.954137		0.620221
15386715	C1H12orf26	42584317	ENSGALT00000017843	75.4828	66.0946	69.0748	64.5835	88.408	69.0191	68.6326	72.9359	63.5723	72.0038	52.0392	65.3701	84.593	51.058	70.2526	64.3769		68.8089	74.7489	0.920534		63.2464	67.5701	0.936011		0.4238
15386732	TMTC2	42807914	ENSGALT00000017879	172.116	148.387	180.816	205.997	125.196	147.258	163.179	168.211	130.235	154.736	125.926	163.205	117.71	134.332	122.583	159.222		176.829	150.961	1.17135		143.525	133.462	1.0754		0.239465
15386745	LRRIQ1	43612548	ENSGALT00000017916	11.1104	11.139	10.6053	11.3644	10.6864	12.1215	11.8949	11.6429	11.3032	12.2755	10.9998	11.2148	11.3761	10.083	12.2174	11.589		11.0548	11.5864	0.954115		11.4483	11.3164	1.01166		0.639759
15386767	---	43683021	ENSGALT00000030657	10.3578	9.88484	10.2961	10.5057	10.1852	9.84791	9.45283	10.6559	9.36342	10.2987	11.0229	10.2596	9.74556	10.5757	9.26998	10.0694		10.2611	10.0355	1.02249		10.2361	9.91517	1.03237		0.759245
15386772	ALX1	43729301	ENSGALT00000018176	24.697	21.7819	28.7954	27.3483	21.9088	28.0689	25.2892	25.2538	23.1217	26.5338	21.253	28.0674	25.0226	26.9065	24.6268	23.5815		25.6556	25.1302	1.02091		24.744	25.0344	0.9884		0.949082
15386778	NTS	44042486	ENSGALT00000018184	9.59337	9.30087	9.17997	9.37396	9.36772	9.22609	9.32373	10.5062	8.91154	10.57	11.1221	10.2817	9.42835	9.43251	9.53409	9.40992		9.36204	9.60593	0.974611		10.2213	9.45122	1.08148		0.627691
15386785	---	44668513	ENSGALT00000018208	480.176	507.67	387.844	390.245	499.867	463.827	290.963	476.637	419.816	430.472	444.265	380.165	548.482	316.666	444.876	367.999		441.484	432.824	1.02001		418.68	419.506	0.998031		0.854412
15386794	TMTC3	44737389	ENSGALT00000018257	1090.19	1122.76	880.831	937.453	1168.03	981.167	885.758	958.877	1064.93	985.083	930.811	842.869	1171.49	908.467	1034.64	972.208		1007.81	998.458	1.00937		955.922	1021.7	0.935619		0.787007
15386809	---	45885780	ENSGALT00000038339	14.8972	19.1337	16.9757	18.0483	18.2932	18.5611	18.8784	16.2463	19.1113	20.6486	19.5718	19.7496	18.3281	19.0881	19.4381	17.2923		17.2637	17.9948	0.959377		19.7703	18.5367	1.06655		0.503343
15386812	---	46285539	ENSGALT00000030645	32.4411	23.5491	29.5079	28.6283	28.3965	24.8764	25.8312	29.8016	27.4654	35.4507	28.3355	33.4537	29.2077	28.6457	25.531	26.9611		28.5316	27.2264	1.04794		31.1763	27.5864	1.13013		0.806939
15386816	PLEKHG7	46483934	ENSGALT00000018401	11.8585	12.7377	12.5062	13.8473	13.112	13.7109	12.798	12.7704	13.6471	12.5625	12.7474	13.5108	12.6739	12.0102	12.6811	13.3572		12.7374	13.0978	0.972483		13.117	12.6806	1.03441		0.279775
15386828	NUDT4	46703880	ENSGALT00000018413	1102.94	1266.38	1274.12	1176.91	998.94	1009.6	1136.92	1306.37	1266.92	1300.13	1209.19	1124.6	920.774	1167.55	1149.29	1070.52		1205.09	1112.96	1.08278		1225.21	1077.03	1.13758		0.706898
15386835	MRPL42	46764021	ENSGALT00000018422	50.4467	56.4347	52.2166	53.517	98.8815	51.6909	59.5047	50.7947	68.735	55.9894	71.5457	48.579	111.953	55.7879	65.393	59.2934		53.1537	65.2179	0.815017		61.2123	73.1068	0.8373		0.665485
15386842	SOCS2	46783618	ENSGALT00000018425	149.607	159.482	133.246	155.747	168.861	169.766	137.137	147.603	178.585	130.683	142.79	140.925	211.236	203.624	164.125	164.048		149.521	155.842	0.959439		148.246	185.758	0.798059		0.0926086
15386845	CRADD	46794800	ENSGALT00000018428	214.302	212.114	224.346	200.146	230.815	205.588	224.21	210.282	232.376	197.356	255.516	238.721	242.73	210.839	232.387	222.574		212.727	217.724	0.97705		230.992	227.133	1.01699		0.336394
15386850	PLXNC1	46958165	ENSGALT00000018451	2673.31	2594.26	2879.14	2928.37	2381.61	2953.99	2653.2	3025.32	2526.6	2711.3	2372.15	2559.52	2498.13	2775.34	2381.21	2489.36		2768.77	2753.53	1.00553		2542.39	2536.01	1.00252		0.248262
15386879	SNAPC3	47138108	ENSGALT00000018475	116.926	128.22	139.581	140.567	123.167	112.389	139.726	143.674	122.286	138.455	135.035	151.163	135.58	136.267	138.592	154.23		131.324	129.739	1.01221		136.735	141.167	0.968602		0.228253
15386881	---	47350866	ENSGALT00000018529	467.612	455.237	395.801	405.171	525.803	399.382	446.628	408.942	502.486	434.799	416.469	373.89	474.498	420.57	460.046	382.358		430.955	445.189	0.968029		431.911	434.368	0.994344		0.770483
15386893	METAP2	47433945	ENSGALT00000018560	1094.38	1114.22	871.948	996.841	1111.07	1097.45	904.574	1077.79	1091.82	1024.11	856.458	862.546	1039.5	1052.09	912.059	880.023		1019.35	1047.72	0.97292		958.733	970.919	0.987449		0.282939
15386905	---	47575082	ENSGALT00000018617	165.028	173.014	139.166	165.851	251.982	156.055	194.043	169.709	217.216	179.19	202.197	133.182	270.451	196.846	193.88	170.201		160.765	192.947	0.833204		182.946	207.845	0.880207		0.640769
15386910	AMDHD1	47579798	ENSGALT00000018623	37.1571	37.6029	33.2977	34.9837	47.5792	28.333	38.7307	31.0114	41.2871	32.8355	34.4289	31.0645	37.639	32.9226	32.566	34.3721		35.7603	36.4136	0.98206		34.904	34.3749	1.01539		0.664885
15386920	ELK3	47660632	ENSGALT00000018649	928.266	815.693	901.695	886.391	689.406	837.824	731.412	908.847	621.765	943.407	517.468	761.876	624.214	766.766	680.542	815.238		883.011	791.873	1.11509		711.129	721.69	0.985367		0.327055
15386927	---	47817159	ENSGALT00000018685	12.7939	10.6244	13.6969	12.6507	11.8057	12.4331	14.7277	11.5423	10.4928	11.623	13.6862	11.9327	12.1517	10.9811	12.9391	11.2373		12.4414	12.6272	0.98529		11.9337	11.8273	1.00899		0.383968
15386943	C12orf55	47874315	ENSGALT00000018690	21.4194	16.9391	23.8135	19.1043	20.9606	18.973	22.3873	18.5959	18.9028	18.584	20.431	20.4686	20.5679	15.7101	20.5079	21.6248		20.3191	20.2292	1.00444		19.5966	19.6027	0.999688		0.707611
15386970	---	47914575	ENSGALT00000018701	14.2046	14.9664	17.9334	15.8878	15.5448	15.2523	15.4398	15.1652	15.6383	15.9393	15.9897	16.3078	13.3851	14.855	16.7065	15.7592		15.7481	15.3505	1.0259		15.9688	15.1764	1.05221		0.814979
15386978	NEDD1	47926747	ENSGALT00000018716	333.175	339.88	247.486	265.726	320.002	269.911	262.696	274.379	330.394	327.185	296.223	274.174	309.674	272.088	271.212	246.205		296.567	281.747	1.0526		306.994	274.795	1.11718		0.718941
15386994	MIR1691	48126457	ENSGALT00000042323	86.7989	66.8817	76.481	58.4742	81.022	71.8582	74.9872	64.666	73.6831	77.311	80.4731	69.3868	64.771	73.6831	73.7457	73.2652		72.159	73.1333	0.986677		75.2135	71.3663	1.05391		0.678091
15386996	MIR135A-2	48192653	ENSGALT00000028945	10.1731	9.85032	11.5906	9.59529	10.6718	12.8707	11.5043	10.2403	10.2449	12.4048	10.9761	11.378	11.2975	11.2216	10.3353	11.0027		10.3023	11.3218	0.909959		11.2509	10.9643	1.02614		0.584643
15386998	---	48519859	ENSGALT00000028667	78.3241	78.4258	71.691	71.0179	115.805	78.7207	70.8615	72.8269	102.081	76.8381	115.697	76.6333	198.894	81.0163	81.0011	74.5617		74.8647	84.5535	0.885413		92.8123	108.868	0.85252		0.474092
15387000	TMPO	48528636	ENSGALT00000018744	1316.04	1380.62	1173.52	1157.34	1548.83	1179.93	1232.15	1169.76	1507.89	1412.57	1315.66	1203.15	1571.6	1372.15	1290.05	1147.64		1256.88	1282.67	0.979897		1359.82	1345.36	1.01075		0.636703
15387014	SLC25A3	48554809	ENSGALT00000018773	2669.27	2537.58	2414.84	2702.75	2435.88	2753.42	2438.72	2701.25	2603.45	2611.3	2277.84	2654.27	2419.51	2178.56	2508.24	2496.13		2581.11	2582.32	0.999532		2536.71	2400.61	1.05669		0.161953
15387026	---	48561192	ENSGALT00000041877	36.9827	39.2126	38.7049	30.4733	48.8842	34.2331	42.3948	32.5884	38.9063	30.8233	80.5424	40.027	79.1558	37.5381	35.0371	31.3906		36.3434	39.5251	0.919502		47.5748	45.7804	1.03919		0.615629
15387028	APAF1	48578659	ENSGALT00000018802	116.594	103.899	143.926	123.951	150.123	124.628	170.315	131.171	126.354	107.793	123.907	129.899	118.847	138.603	132.94	154.59		122.092	144.059	0.847513		121.988	136.245	0.895358		0.55997
15387051	ACTR6	49106063	ENSGALT00000018851	1693.86	1567.4	1306.04	1290.76	1762.82	1198.55	1170.2	1319.54	1735.22	1546.76	1498.07	1196.49	1678.41	1125.73	1465.62	1225.67		1464.52	1362.78	1.07466		1494.13	1373.86	1.08754		0.954177
15387065	SCYL2	49116308	ENSGALT00000018870	491.409	475.281	413.387	453.495	573.608	399.809	478.538	448.03	512.705	439.051	423.82	392.344	512.729	396.185	500.24	518.605		458.393	474.996	0.965046		441.98	481.94	0.917085		0.886518
15387087	SLC17A8	49156857	ENSGALT00000018911	23.2036	20.7435	22.0227	22.5928	22.4144	23.5691	19.63	22.0299	22.6187	22.7024	22.1114	25.4228	25.5188	24.2321	19.1791	22.425		22.1406	21.9108	1.01049		23.2138	22.8387	1.01642		0.584177
15387100	NR1H4	49201097	ENSGALT00000038205	19.4119	17.9719	20.0623	18.1305	20.5088	18.5069	18.4533	19.6416	17.8511	22.2809	20.1055	17.2911	20.6909	23.1866	21.9976	16.5257		18.8942	19.2777	0.980106		19.3821	20.6002	0.940871		0.421222
15387113	GAS2L3	49241962	ENSGALT00000018939	1359.58	1205.52	821.717	936.081	1012.91	1095.56	951.021	1005.58	1183.4	1088.02	520.527	695	779.631	784.903	731.755	776.594		1080.73	1016.27	1.06343		871.737	768.221	1.13475		0.0002528
15387124	ANO4	49365611	ENSGALT00000018969	38.8138	33.2148	50.0674	48.0652	28.6636	28.6908	42.2362	35.6276	34.2804	32.0745	42.2115	48.7306	34.1936	36.8141	39.2886	49.5734		42.5403	33.8046	1.25842		39.3242	39.9674	0.983907		0.236092
15387148	UTP20	49518195	ENSGALT00000019028	117.273	104.057	89.2348	106.745	87.1585	106.47	82.7352	103.555	87.1881	126.894	63.4657	100.538	79.3921	100.492	80.958	84.8668		104.328	94.9798	1.09842		94.5215	86.4273	1.09365		0.304456
15387212	CNOT4	49647318	ENSGALT00000019099	1410.78	1209.24	1323.69	1313.53	1165.66	1223.62	1277.09	1228.57	1092.93	1238.91	996.622	1048.3	1069.35	1180.83	1165.02	1251.06		1314.31	1223.73	1.07402		1094.19	1166.57	0.937958		0.239787
15387228	LOC417937	49738034	ENSGALT00000019146	43.5504	37.5981	42.4492	41.0305	41.6578	47.3793	43.3196	42.3772	51.3674	39.141	53.9128	44.0584	45.5371	41.0911	42.355	35.8211		41.1571	43.6835	0.942166		47.1199	41.2011	1.14366		0.339466
15387242	WDR91	49778906	ENSGALT00000019155	552.408	591.186	559.749	608.387	540.999	628.826	615.291	580.132	546.232	554.504	491.198	608.076	504.173	625.503	604.69	618.147		577.932	591.312	0.977373		550.003	588.128	0.935175		0.929414
15387258	ARHGDIB	49861152	ENSGALT00000030630	4721.01	4890.99	4870.86	5018.05	4737.17	4951.02	5258.33	5720.76	4278.71	4621.61	4499.22	5483.5	4282.33	4396.5	5130.59	5312.66		4875.23	5166.82	0.943564		4720.76	4780.52	0.987499		0.292893
15387266	ERP27	49871318	ENSGALT00000019172	14.265	16.3536	16.9843	12.8876	15.6282	17.5259	17.2033	16.6923	16.2061	16.6371	15.2025	16.4597	15.8998	18.2261	15.9819	13.0392		15.1226	16.7624	0.902173		16.1263	15.7868	1.02151		0.425257
15387274	MGP	49904636	ENSGALT00000019173	94.2285	187.492	56.1179	74.7952	57.3558	134.823	47.1411	111.575	52.7452	62.6304	129.353	47.2743	91.4623	159.14	94.3573	133.102		103.158	87.7238	1.17595		73.0007	119.516	0.610806		0.278139
15387281	OC3	49913469	NM_001201386	46.3418	44.5871	47.9769	41.8555	44.0608	43.2878	47.8917	44.7478	38.9673	54.9368	42.8327	45.6987	39.8447	46.8646	52.7372	42.7753		45.1903	44.997	1.0043		45.6089	45.5554	1.00117		0.857072
15387289	ART4	49921700	NM_001142255	26.2456	24.8957	26.3384	27.4399	23.7709	23.6651	27.1687	25.7367	26.9622	26.8878	30.6204	31.6815	27.8007	24.0238	29.2663	21.2082		26.2299	25.0853	1.04563		29.038	25.5748	1.13542		0.815897
15387294	C1H12orf69	49928520	ENSGALT00000019176	25.4859	26.466	26.3714	24.0596	29.3184	27.0851	25.5573	21.9537	25.0956	27.9554	23.6291	26.3788	25.0452	26.5326	26.5822	22.4747		25.5957	25.9786	0.985261		25.7647	25.1587	1.02409		0.668694
15387297	WBP11	49932157	ENSGALT00000019185	379.843	360.691	371.803	355.815	354.577	384.033	404.624	381.971	331.082	380.313	365.877	433.557	347.828	361.51	381.044	369.726		367.038	381.302	0.962593		377.707	365.027	1.03474		0.238193
15387310	HIST2H2AC	49943674	ENSGALT00000019186	11847.4	12853.8	11542.7	10733.7	12398.8	11463.7	12803.1	10762.3	12764.8	13114.9	13292.8	12438.8	11551.5	12809.4	12415.3	12011.1		11744.4	11856.9	0.990507		12902.8	12196.8	1.05789		0.547627
15387312	LOC427882	49946004	ENSGALT00000019187	1951.03	1943.07	2023.97	1828.14	2605.13	1300.54	2692.91	1080	3010.38	2337.6	3284.71	2340.64	2409.45	3586.97	2221.9	2655.69		1936.55	1919.65	1.00881		2743.33	2718.5	1.00913		0.176041
15387314	---	49951470	ENSGALT00000038110	9404.27	9840.12	8398.29	9883.18	9842.1	10308.2	9138.05	10052.7	9707.54	9387.21	9789.91	9091.23	9530.06	7986.4	8660.41	7732.45		9381.47	9835.24	0.953862		9493.97	8477.33	1.11992		0.028593
15387316	HIST1H2BO // HIST1H2BO	49963488	ENSGALT00000019193	302.872	326.105	299.819	304.655	341.833	546.444	314.925	416.223	312.765	396.685	301.649	426.248	299.891	313.204	228.41	207.688		308.363	404.856	0.761659		359.337	262.298	1.36995		0.0492664
15387318	---	49965080	ENSGALT00000038102	11305.8	11218.7	10729.2	10398.4	12133.7	11259.5	11516.4	10338.8	12003.4	12114.1	13411.8	11794.4	13005.3	11355.4	11442	10408.9		10913	11312.1	0.964723		12330.9	11552.9	1.06734		0.725471
15387320	H4	49971396	ENSGALT00000038100	12817.1	12128.8	11978.5	11566.4	12956.2	12532.3	11913.5	11713.1	12528.1	13037.9	13237.5	12500.3	12537.3	12302.2	11912.4	11884.7		12122.7	12278.8	0.987289		12825.9	12159.2	1.05484		0.726407
15387322	HIST1H2BO	49976548	ENSGALT00000038090	8096.88	7339.77	7862.87	7081.55	7923.65	8623.99	8406.56	7981.48	7768.88	8999.88	7905.6	8989.59	7065.62	8337.62	7660.01	7643.72		7595.27	8233.92	0.922436		8415.99	7676.74	1.0963		0.122448
15387324	H4	49990544	ENSGALT00000038087	12817.1	12128.8	11978.5	11566.4	12956.2	12532.3	11913.5	11713.1	12528.1	13037.9	13237.5	12500.3	12537.3	12302.2	11912.4	11884.7		12122.7	12278.8	0.987289		12825.9	12159.2	1.05484		0.726407
15387326	---	49992147	ENSGALT00000038086	11281	11233.8	10721.1	10422.6	12107.1	11223.8	11515.7	10343.5	11975.8	12072.6	13326.8	11765.8	12989.6	11313.4	11415.8	10437.4		10914.6	11297.6	0.966106		12285.3	11539.1	1.06466		0.721215
15387328	H4	50010649	ENSGALT00000038080	12817.1	12128.8	11978.5	11566.4	12956.2	12532.3	11913.5	11713.1	12528.1	13037.9	13237.5	12500.3	12537.3	12302.2	11912.4	11884.7		12122.7	12278.8	0.987289		12825.9	12159.2	1.05484		0.726407
15387330	LOC427895 // LOC427891 // LOC427881 // LOC417955 // HIST2H2AC	50014826	ENSGALT00000038074	8291.17	8442.24	7685.11	7314.13	8589.99	7967.22	9127.16	7211.78	8623.21	8675.61	9978.24	9144.64	8358.63	9037.39	8504.44	8146.47		7933.16	8224.04	0.964631		9105.43	8511.73	1.06975		0.549661
15387332	LOC417954	50026207	ENSGALT00000019217	1151.86	1063.59	1034.74	1027.55	1228.97	1179.75	1102.76	1042.18	1268.62	1165	1587.73	1459.34	1307.24	1229.15	1067.86	812.814		1069.43	1138.41	0.939409		1370.17	1104.27	1.2408		0.779731
15387334	---	50027275	ENSGALT00000019218	104.89	124.657	136.777	116.36	104.425	84.9934	127.291	86.9677	81.7764	87.3962	145.049	102.843	97.6016	114.782	130.592	146.494		120.671	100.919	1.19572		104.266	122.367	0.852075		0.186058
15387336	HIST1H2BO	50028609	ENSGALT00000019225	8273.03	7408.01	7912.35	7165	7928.76	8704.16	8266.67	7949.4	7810.94	9022.49	7813.37	9028.68	6931.15	8453.25	7761.88	7680.32		7689.59	8212.25	0.936357		8418.87	7706.65	1.09242		0.210003
15387338	---	50034855	ENSGALT00000019188	6815.86	5541.8	5871.12	5556	6158.83	7332.05	6945.44	6668.61	6371.6	7920.58	6635.55	8283.36	5298.84	7033.86	6662.79	6742.7		5946.2	6776.23	0.877508		7302.77	6434.54	1.13493		0.484602
15387340	HIST1H1C	50042930	ENSGALT00000038058	574.025	582.061	672.876	650.462	631.18	657.059	697.876	601.613	780.961	760.935	854.832	813.66	735.76	788.676	704.925	683.971		619.856	646.932	0.958147		802.597	728.333	1.10196		0.0373728
15387343	H2B-V	50045032	ENSGALT00000038050	6148.72	4946.77	6499.17	5489.62	5718.42	6292.6	6299.23	5905.12	5429.64	6485.94	5942.89	7125.57	5173.84	5870.02	6033.34	5561.08		5771.07	6053.84	0.95329		6246.01	5659.57	1.10362		0.149113
15387345	APOLD1	50066359	ENSGALT00000019230	54.3193	49.6549	55.7052	48.2087	48.9783	57.3191	44.2788	54.1054	46.8892	49.9214	53.8728	57.2953	42.2161	56.4834	46.0258	47.5526		51.972	51.1704	1.01567		51.9947	48.0695	1.08166		0.484745
15387347	DDX47	50074589	ENSGALT00000019245	315.015	361.352	280.317	325.534	355.677	354.361	328.618	365.418	333.087	363.227	328.106	303.906	406.592	348.959	331.578	332.082		320.554	351.019	0.913212		332.081	354.803	0.93596		0.851741
15387361	GPRC5A	50100860	ENSGALT00000019248	29.1537	28.5877	37.571	23.4892	28.4984	31.0346	28.5618	27.9783	31.6594	31.8961	23.8043	26.5186	29.2621	28.9235	30.7169	29.303		29.7004	29.0183	1.02351		28.4696	29.5514	0.963393		0.525864
15387365	KIAA1467	50140007	ENSGALT00000019258	220.226	209.824	251.819	236.688	195.659	185.645	267.61	259.224	221.883	193.496	219.572	216.75	218.408	197.111	336.287	253.206		229.639	227.034	1.01147		212.925	251.253	0.847453		0.539359
15387380	EMP1	50204484	ENSGALT00000030620	2268.64	2669.01	4376.13	4314.63	1759.59	3936.86	3430.73	4582.5	2124.9	1899.34	3948.31	3438.28	1989.16	2916.21	4153.38	4371.31		3407.1	3427.42	0.994072		2852.71	3357.51	0.849648		0.934976
15387388	ATF7IP	50722219	ENSGALT00000019288	857.485	831.018	978.556	860.511	860.296	727.414	980.45	784.233	768.379	748.241	759.247	799.806	776.173	855.393	876.423	872.191		881.893	838.098	1.05225		768.919	845.045	0.909914		0.910862
15387405	TTC26	50885643	ENSGALT00000019330	48.1535	59.748	43.5155	51.86	51.0082	60.7683	44.022	58.6564	45.6749	55.2837	37.9208	50.2625	53.2503	49.0322	43.6468	51.2982		50.8193	53.6137	0.947878		47.2855	49.3069	0.959004		0.360333
15387422	UBN2	50942844	ENSGALT00000019339	1052.1	958.205	1024.12	1015.18	882.373	889.05	1018.88	922.142	818.308	931.392	764.906	801.705	823.238	961.779	850.924	933.11		1012.4	928.11	1.09082		829.078	892.263	0.929186		0.460962
15387441	C1H7orf55	51000723	ENSGALT00000019343	96.9423	94.1363	107.122	89.391	97.844	91.9404	99.2894	92.5528	120.808	113.599	112.606	107.81	101.8	86.936	93.9109	88.1434		96.898	95.4066	1.01563		113.706	92.6977	1.22663		0.509831
15387446	LUC7L2	51011943	ENSGALT00000019344	395.457	451.074	399.616	425.599	490.935	417.455	417.516	396.709	464.512	473.764	406.079	402.318	472.675	441.954	419.113	431.059		417.936	430.654	0.97047		436.668	441.2	0.989728		0.671349
15387457	LOC417973	51054122	ENSGALT00000030617	19.1419	21.0221	56.6157	32.3024	28.6257	24.3879	105.384	32.4798	16.7901	15.6481	112.383	34.4024	48.2204	27.6831	178.17	118.561		32.2705	47.7193	0.676258		44.8058	93.1585	0.480963		0.292856
15387467	POLDIP3	51064506	ENSGALT00000019356	1026.12	1036.42	1134.21	1184.84	1078.86	1323.64	1354.31	1285.2	1018.24	1004.2	1053.18	1131.66	1192.01	1370.65	1278.87	1361.17		1095.4	1260.5	0.869018		1051.82	1300.67	0.808673		0.610806
15387478	RRP7A	51082331	ENSGALT00000019359	145.9	150.633	174.393	160.757	146.405	142.457	152.838	132.971	134.674	176.884	142.11	127.315	123.788	161.505	137.045	151.009		157.921	143.668	1.09921		145.246	143.337	1.01332		0.972507
15387486	SOCS1B	51118802	ENSGALT00000038008	17.1472	18.2684	19.1566	21.7132	20.1569	20.8402	17.0352	18.5024	21.8179	24.7313	25.6859	22.6235	20.5389	19.3436	19.5748	20.1775		19.0713	19.1337	0.996743		23.7147	19.9087	1.19117		0.420916
15387488	NFAM1	51129564	ENSGALT00000019366	2541.6	2450.23	2389.84	2292.16	3010.46	2263.2	2570.01	2298.66	2881.33	2497.5	2693.66	2535.95	2885.99	2443.66	3016.37	2756.61		2418.46	2535.59	0.953806		2652.11	2775.66	0.955488		0.300016
15387496	TCF20	51231041	ENSGALT00000019383	363.978	277.265	384.782	326.222	349.03	371.18	372.192	336.658	282.69	325.521	349.374	342.278	298.09	317.814	337.428	342.875		338.062	357.265	0.946249		324.966	324.052	1.00282		0.0479073
15387501	CYP2D6	51291779	ENSGALT00000019412	36.9949	49.0317	50.4251	61.0597	45.248	50.7632	69.2378	69.419	43.0603	39.0527	57.8086	48.7451	46.3493	64.3042	59.0745	83.9214		49.3778	58.667	0.841663		47.1667	63.4123	0.743809		0.652063
15387513	NDUFA6	51302364	ENSGALT00000019415	564.897	606.174	539.829	540.198	687.361	533.073	566.322	524.074	612.458	566.361	689.198	589.965	721.615	569.496	571.54	555.755		562.774	577.708	0.974151		614.496	604.602	1.01636		0.638216
15387518	NAGA	51312497	ENSGALT00000019422	1685.45	1570.58	1529.47	1519.7	1375.54	1553.71	1621.01	1340.42	1616.03	1445.04	1628.9	1588.12	1540.14	1627.14	1730.98	1590.23		1576.3	1472.67	1.07037		1569.52	1622.12	0.967572		0.107792
15387528	CENPM	51348432	ENSGALT00000019440	220.867	229.348	164.673	148.074	270.317	214.399	194.861	155.968	226.882	263.331	207.975	229.153	279.119	197.712	229.516	176.162		190.741	208.886	0.913133		231.835	220.627	1.0508		0.731574
15387535	TNFRSF13C	51363876	ENSGALT00000030611	80.9849	78.6403	81.7297	77.6957	86.2221	81.1213	75.817	82.3524	101.884	102.451	78.7734	90.16	84.3467	88.2939	71.3403	79.2005		79.7627	81.3782	0.980148		93.3172	80.7954	1.15498		0.895273
15387540	---	51431262	ENSGALT00000019461	1211.15	1239.62	997.808	956.573	1439.94	1369.24	862.866	1474.26	1012.86	1250.81	1295.13	1219.48	1635.92	909.832	1134.92	1197.76		1101.29	1286.58	0.855982		1194.57	1219.61	0.97947		0.759044
15387544	---	51451119	ENSGALT00000019464	315.444	304.909	355.897	300.531	288.645	342.513	320.907	368.357	333.363	315.551	282.18	304.155	302.769	326.017	341.135	409.387		319.195	330.105	0.966949		308.812	344.827	0.895557		0.62357
15387552	PMM1	51466743	ENSGALT00000019482	203.935	239.873	225.278	251.372	298.173	187.032	277.764	242.625	244.375	220.471	262.257	289.484	278.367	207.957	257.008	257.661		230.114	251.398	0.915337		254.147	250.248	1.01558		0.969168
15387561	POLR3H	51484204	ENSGALT00000019488	147.188	156.769	106.393	120.844	193.885	110.637	118.224	144.767	149.101	147.622	117.924	127.556	178.361	119.542	161.643	126.686		132.799	141.878	0.936004		135.551	146.558	0.924896		0.848563
15387568	PHF5A	51512448	ENSGALT00000019497	2986.29	3176.76	2622.12	2705.11	2830.95	3084.84	2729.73	2966.47	2883.83	3143.9	2405.61	2715.35	2872.56	2949.55	2804.37	2513.24		2872.57	2903	0.98952		2787.17	2784.93	1.00081		0.373852
15387573	TOB2	51523189	ENSGALT00000019502	1111.19	1138.28	982.538	997.591	1141.35	1073.34	1011.68	1093.77	1006.08	1042.64	1047.13	1049.36	1158.74	877.223	984.84	969.076		1057.4	1080.03	0.979043		1036.3	997.47	1.03893		0.248519
15387578	RANGAP1	51620377	ENSGALT00000019518	1161.41	996.269	907.307	832.069	1205.12	1030.78	997.036	995.803	1125.23	1047.06	715.946	993.777	982.261	1002.91	894.268	1137.89		974.263	1057.18	0.921564		970.505	1004.33	0.966319		0.484456
15387596	CHADL	51640325	ENSGALT00000037949	30.3321	25.1319	29.3033	28.9452	27.3501	32.0239	30.0449	31.3463	29.4769	33.1548	27.4045	34.8915	27.3577	27.5542	29.3258	28.6815		28.4281	30.1913	0.941601		31.2319	28.2298	1.10635		0.134169
15387598	CHADL	51641802	ENSGALT00000019527	58.3574	63.1	66.772	81.432	66.6946	67.9729	72.3815	64.6826	81.3161	74.5218	76.4497	83.5412	69.3188	77.3111	57.5883	70.1297		67.4153	67.9329	0.992381		78.9572	68.587	1.1512		0.886593
15387602	EP300	51666870	ENSGALT00000037937	110.534	80.2628	88.4217	87.5122	97.7007	96.9646	97.1439	103.285	125.174	112.306	96.8969	127.134	104.041	93.8111	98.662	90.179		91.6827	98.7736	0.928211		115.378	96.6734	1.19348		0.555737
15387606	ST13	51793994	ENSGALT00000019595	2609.18	2634.53	1761.73	2011.88	2701.34	2417.48	1840.7	2405.53	2638.73	2639.96	1591.33	1926.65	2440.6	2467.63	1876.36	1775.61		2254.33	2341.26	0.962869		2199.17	2140.05	1.02763		0.462779
15387620	SLC25A17	51819072	ENSGALT00000019602	369.994	347.319	396.746	367.785	294.247	321.611	417.203	376.538	290.502	385.607	341.15	421.103	263.627	295.003	362.54	348.761		370.461	352.4	1.05125		359.591	317.483	1.13263		0.369175
15387631	MKL1	51871617	ENSGALT00000019622	700.334	631.577	818.003	812.443	477.571	698.959	677.555	757.221	555.164	678.216	447.926	732.317	460.714	666.426	634.58	766.238		740.589	652.826	1.13443		603.406	631.99	0.954772		0.82068
15387647	---	52392546	ENSGALT00000041589	25.3246	19.7037	24.3725	23.8178	25.4635	21.9944	24.3586	25.1739	24.3127	23.955	25.9819	27.5551	20.9968	22.5799	23.0132	23.0755		23.3047	24.2476	0.961112		25.4512	22.4163	1.13538		0.0949384
15387649	RPS19BP1	52487150	ENSGALT00000019820	236.531	272.891	257.736	277.039	442.87	264.276	278.262	259.164	323.004	261.761	385.777	235.005	578.15	345.281	354.04	309.503		261.049	311.143	0.839001		301.387	396.744	0.759651		0.299887
15387650			---	243.957	319.446	313.477	385.618	543.682	334.958	347.022	337.386	388.111	324.018	454.872	304.013	707.468	480.892	407.488	362.212		315.625	390.762	0.807716		367.754	489.515	0.751261		0.324801
15387651			---	209.13	251.483	190.986	159.371	347.353	207.861	223.175	186.049	255.059	195.864	307.254	168.42	443.125	259.765	284.307	246.424		202.743	241.109	0.840874		231.65	308.405	0.75112		0.291721
15387652	ATF4	52501054	ENSGALT00000037891	95.6298	101.674	119.344	126.674	118.367	143.859	102.915	138.48	135.727	134.487	113.891	126.76	128.594	138.591	104.54	110.914		110.83	125.905	0.880269		127.716	120.66	1.05848		0.68381
15387657	---	52503056	ENSGALT00000037890	120.465	107.009	113.665	109.407	139.985	138.951	113.583	110.542	112.111	116.552	146.983	126.325	131.607	142.559	96.7926	101.264		112.637	125.765	0.895608		125.493	118.055	1.063		0.595729
15387661	RPL3	52599799	NM_001006241	2448.31	2622.92	2495.08	2661.46	3330.42	2897.23	2183.7	2701.04	3090.43	2453.69	3329.99	2245.98	4204.01	2804.17	2851.05	2702.8		2556.94	2778.1	0.920392		2780.02	3140.51	0.885214		0.429589
15387666	---	52601615	ENSGALT00000042536	2917.69	3046.08	2782.74	2627.36	4132.04	3070.55	3050.48	2880.37	3528.38	3033.36	5987.26	3295.66	6400.37	2868.48	3643.83	3126.45		2843.47	3283.36	0.866024		3961.16	4009.78	0.987875		0.431626
15387667			---	2917.69	3046.08	2782.74	2627.36	4132.04	3070.55	3050.48	2880.37	3528.38	3033.36	5987.26	3295.66	6400.37	2868.48	3643.83	3126.45		2843.47	3283.36	0.866024		3961.16	4009.78	0.987875		0.431626
15387668	---	52606331	ENSGALT00000042621	2917.69	3046.08	2782.74	2627.36	4132.04	3070.55	3050.48	2880.37	3528.38	3033.36	5987.26	3295.66	6400.37	2868.48	3643.83	3126.45		2843.47	3283.36	0.866024		3961.16	4009.78	0.987875		0.431626
15387670	MIR3538-2	52608155	ENSGALT00000028515	235.887	106.069	188.244	98.8232	174.022	197.924	124.05	186.721	175.83	175.194	461.611	215.293	341.785	122.089	168.243	82.6674		157.256	170.679	0.921352		256.982	178.696	1.4381		0.897031
15387672	PDGFB	52639961	ENSGALT00000019885	572.74	565.132	562.328	786.284	495.821	747.562	508.242	803.263	539.707	579.093	375.956	583.621	455.401	654.342	455.691	676.216		621.621	638.722	0.973226		519.594	560.412	0.927164		0.464402
15387680	CBX7	52670350	ENSGALT00000037871	119.459	121.1	115.058	126.193	136.87	133.521	119.321	118.655	107.512	126.064	94.4898	92.8355	120.233	134.241	106.906	96.002		120.452	127.092	0.947758		105.225	114.345	0.920241		0.229705
15387688	---	52705622	ENSGALT00000037870	652.821	567.579	544.86	635.252	664.102	610.969	580.788	602.466	481.805	606.027	391.61	597.515	457.667	703.977	414.058	625.397		600.128	614.581	0.976483		519.239	550.275	0.9436		0.398746
15387693	NPTXR	52712594	ENSGALT00000019893	157.924	148.087	185.8	129.688	165.544	174.206	161.285	154.825	146.354	180.92	186.088	187.921	141.111	189.304	132.492	153.033		155.375	163.965	0.947608		175.321	153.985	1.13856		0.476537
15387697	DNAL4	52722932	ENSGALT00000019923	223.539	262.568	198.092	213.744	194.214	225.07	230.635	245.402	231.891	217.868	179.652	206.413	244.917	267.313	236.844	232.001		224.486	223.83	1.00293		208.956	245.269	0.851948		0.158169
15387703	LOC418020	52731547	ENSGALT00000019927	71.9063	53.8925	65.9228	65.2362	55.8049	63.5465	68.6325	62.3351	80.8017	63.9379	70.411	62.0129	58.4608	63.3586	67.5702	59.4971		64.2395	62.5798	1.02652		69.2909	62.2217	1.11361		0.918457
15387713	GTPBP1	52741783	ENSGALT00000019953	45.6387	39.8816	40.3108	40.917	44.2477	37.9215	40.6032	41.4615	41.6957	44.5307	44.4706	49.4534	41.0122	37.7889	43.4945	41.8826		41.687	41.0585	1.01531		45.0376	41.0445	1.09729		0.993981
15387718	JOSD1	52766372	ENSGALT00000019957	147.103	141.529	165.315	163.96	139.485	174.996	166.704	147.409	155.881	129.765	157.342	166.772	144.126	170.329	170.644	158.246		154.477	157.149	0.982998		152.44	160.836	0.947795		0.73416
15387725	DMC1	52801119	ENSGALT00000019979	17.1912	17.2311	18.0283	16.9356	17.379	18.2659	19.5544	17.6003	18.722	17.8232	18.933	18.9746	17.4836	19.121	19.1647	16.8574		17.3466	18.1999	0.953113		18.6132	18.1567	1.02514		0.956567
15387740	DDX17	52818200	ENSGALT00000020002	2128.47	2014.98	2192.67	2286.86	2077.42	2179.04	2264.16	2168.66	1916.56	2046.78	2259.33	1992.48	2139.16	2097.11	2224.68	2057.69		2155.74	2172.32	0.992368		2053.79	2129.66	0.964373		0.446041
15387755	SDCCAG3	52855428	ENSGALT00000020010	38.5708	37.1521	37.8041	33.0835	35.2907	40.2705	34.9645	31.3465	41.3883	40.174	37.9576	35.4092	33.2314	43.8478	36.7474	31.0453		36.6526	35.468	1.0334		38.7323	36.218	1.06942		0.830195
15387757	KCNJ4	52859900	ENSGALT00000020012	34.1263	32.5277	42.2962	34.9695	35.1645	37.2386	46.0261	35.8799	35.6319	34.3033	34.7202	39.3624	35.8262	36.3648	31.9494	31.9259		35.9799	38.5773	0.932672		36.0045	34.0166	1.05844		0.153655
15387761	CSNK1E	52878359	ENSGALT00000030597	482.278	550.09	538.039	552.704	525.203	460.313	545.373	479.444	511.5	515.484	547.856	515.421	466.183	551.855	490.569	561.637		530.778	502.583	1.0561		522.565	517.561	1.00967		0.640655
15387773	TMEM184B	52894656	ENSGALT00000020049	1479.5	1287.3	1651.75	1405.63	1121.98	1518.39	1501.56	1410.16	1159.59	1403.46	1190.21	1487.86	1099.45	1285.37	1398.43	1582.87		1456.04	1388.02	1.049		1310.28	1341.53	0.976704		0.745454
15387784	PLA2G6	52923071	ENSGALT00000020069	102.281	98.8756	123.46	130.6	110.381	136.575	164.25	141.336	91.6782	109.915	127.537	128.657	123.555	137.082	148.408	144.632		113.804	138.136	0.823859		114.447	138.419	0.826815		0.982408
15387802	BAIAP2L2	52943074	ENSGALT00000020078	39.7883	37.7478	41.8784	43.4801	37.7113	46.5824	41.8035	41.7589	43.6032	41.7813	34.0975	45.1574	40.7809	42.1691	39.7241	34.6023		40.7236	41.9641	0.970441		41.1598	39.3191	1.04682		0.322189
15387820	SLC16A8	52952426	ENSGALT00000020081	30.3847	34.6921	33.5033	27.5956	30.4291	34.8992	28.2652	32.7953	39.4764	31.883	36.6049	41.03	24.8631	29.914	28.2795	28.8815		31.5439	31.5972	0.998314		37.2485	27.9845	1.33104		0.0924551
15387831	SOX10	52999731	ENSGALT00000020083	73.765	65.7526	88.0695	76.3547	77.3779	79.0545	88.6035	80.1083	74.8053	95.2701	76.9407	94.6596	74.9861	81.4097	64.3806	76.3849		75.9855	81.286	0.934791		85.4189	74.2903	1.1498		0.160361
15387837	C1H22orf23	53016878	ENSGALT00000020086	33.5701	29.57	40.7686	33.2513	31.0828	36.8387	37.9723	34.7677	37.2636	32.5655	34.7794	35.3642	38.0087	33.5392	36.7562	36.5327		34.29	35.1653	0.975108		34.9932	36.2092	0.966417		0.5802
15387845	ANKRD54	53052915	ENSGALT00000020100	319.464	332.869	290.428	272.174	294.673	331.143	299.055	292.285	275.119	340.97	312.663	267.486	327.193	342.932	305.914	291.804		303.734	304.289	0.998175		299.059	316.96	0.943523		0.41544
15387855	LOC693258	53067285	ENSGALT00000030591	74.365	76.1295	71.4327	63.7688	73.384	73.0842	66.3381	77.5478	83.3299	77.4324	83.1904	72.7917	73.61	69.3	70.5756	68.1193		71.424	72.5885	0.983957		79.1861	70.4012	1.12478		0.432882
15387857	LOC418038	53102276	ENSGALT00000020297	106.471	111.517	119.021	128.532	106.203	118.579	113.671	121.481	89.0395	119.125	87.8025	102.122	108.951	99.7748	109.351	94.5571		116.385	114.983	1.01219		99.5223	103.158	0.964752		0.0532905
15387871	LOC771154	53110250	ENSGALT00000020301	71.8957	65.1632	79.2373	76.0061	82.4113	63.3643	52.5175	79.4313	78.357	75.299	76.5934	75.7858	60.383	73.155	71.5821	69.0872		73.0756	69.4311	1.05249		76.5088	68.5518	1.11607		0.911389
15387873	LGALS2	53170096	ENSGALT00000005090	133.8	99.1237	55.4526	58.4384	149.46	78.6007	50.5217	60.1312	90.322	116.57	59.905	57.2365	152.417	92.5872	56.4655	56.9108		86.7036	84.6783	1.02392		81.0085	89.5951	0.904162		0.882142
15387880	CARD10	53203999	ENSGALT00000020331	43.3829	44.4581	45.3875	44.1723	42.6486	49.8518	44.2242	51.8537	46.2762	47.1542	48.5503	54.1658	41.5562	46.3464	46.7291	43.9368		44.3502	47.1446	0.940727		49.0366	44.6421	1.09844		0.357042
15387903	MFNG	53220173	ENSGALT00000020342	844.928	799.098	700.155	775.366	640.174	820.875	593.909	805.451	679.924	808.91	489.771	618.784	628.857	677.833	581.67	626.486		779.887	715.102	1.09059		649.347	628.712	1.03282		0.204831
15387913	ELFN2	53299295	ENSGALT00000020346	67.5162	57.8485	64.7088	68.558	60.3085	65.9165	63.5963	66.8938	69.6889	75.2808	69.4646	80.5348	73.3098	66.5246	64.1479	61.967		64.6579	64.1788	1.00747		73.7423	66.4873	1.10912		0.450383
15387915	C1H22orf33	53373024	ENSGALT00000020403	28.141	24.9629	27.0801	27.5869	33.5195	27.5888	31.6494	23.9451	25.7542	28.9249	29.7807	32.3035	31.9573	26.5495	23.7262	29.8477		26.9427	29.1757	0.923465		29.1908	28.0202	1.04178		0.69453
15387924	RAC2	53381298	ENSGALT00000020360	5604.11	5207.63	7378.13	7037.9	4544.04	5394.41	7112.59	7435.27	4702.2	4978.03	6506.11	6531.37	4684.99	4880.79	7181.3	7437.85		6306.94	6121.58	1.03028		5679.43	6046.23	0.939333		0.942772
15387931	SSTR3	53394935	ENSGALT00000020361	32.8071	27.6668	55.7077	33.7828	28.2051	31.6841	34.6526	38.4509	28.7101	26.3357	33.082	39.2035	22.6517	26.0055	30.1715	26.9431		37.4911	33.2482	1.12761		31.8328	26.443	1.20383		0.0436415
15387935	C1QTNF6	53409703	ENSGALT00000020362	89.3185	127.869	60.5637	69.8055	64.2033	106.076	41.7474	90.2629	74.7181	56.9857	64.6693	62.0492	71.915	101.163	62.7224	62.4653		86.8891	75.5724	1.14975		64.6056	74.5664	0.866417		0.954422
15387939	---	53430349	ENSGALT00000020381	19.2493	17.0107	19.0898	20.7575	16.7959	20.5873	19.8144	20.9257	18.7977	18.4034	18.4991	19.68	18.7024	17.5605	21.3833	20.2858		19.0268	19.5308	0.974194		18.8451	19.483	0.967257		0.971048
15387952	TMPRSS6	53445590	ENSGALT00000020394	30.947	29.3273	29.7868	30.8173	30.5004	32.6255	27.0378	29.6226	32.6324	30.4205	31.3852	35.0259	25.6142	28.9724	30.9792	25.5224		30.2196	29.9466	1.00912		32.366	27.772	1.16542		0.264658
15387970	TST	53491343	ENSGALT00000020401	108.84	117.249	115.581	109.392	136.128	108.999	121.699	118.197	119.903	116.074	157.866	125.628	166.372	126.495	157.02	139.892		112.766	121.256	0.929981		129.868	147.445	0.880789		0.0471243
15387975	PVALB	53603307	ENSGALT00000030582	138.601	182.829	121.494	155.489	137.417	155.892	105.389	120.798	185.07	171.266	135.125	112.368	170.133	199.088	108.31	127.453		149.603	129.874	1.15191		150.957	151.246	0.998089		0.392879
15387983	IFT27	53623713	ENSGALT00000020454	102.615	129.621	81.9063	101.649	105.324	103.023	91.3242	114.198	105.113	89.4174	69.1109	81.903	129.546	128.508	85.5709	92.4128		103.948	103.467	1.00465		86.386	109.009	0.792464		0.674486
15387991	CACNG2	53654685	ENSGALT00000020455	21.5807	19.2902	19.8257	21.1722	20.6736	19.4622	21.5602	19.8419	18.4441	22.9082	17.4799	18.1853	20.1964	22.5028	20.9229	17.7315		20.4672	20.3845	1.00406		19.2544	20.3384	0.946699		0.967882
15387996	EIF3D	53714431	ENSGALT00000020466	946.048	1064.88	994.991	1144.42	769.569	1203.46	995.083	1082.53	933.88	1020.06	810.103	993.496	788.789	1383.96	960.945	1002.86		1037.59	1012.66	1.02461		939.386	1034.14	0.908375		0.894555
15388010	FOXRED2	53722354	ENSGALT00000020467	378.871	365.482	337.838	415.142	329.263	397.88	406.333	389.909	333.921	393.043	282.869	409.548	297.986	477.266	332.791	390.4		374.333	380.846	0.982898		354.845	374.611	0.947236		0.889213
15388018	MIR1742	53732443	ENSGALT00000042107	26.6197	26.7682	33.512	17.9025	26.7286	27.8794	36.4526	26.2361	21.9934	39.4024	29.8023	26.523	21.8798	31.1245	26.0061	26.2801		26.2006	29.3242	0.893481		29.4303	26.3226	1.11806		0.363952
15388020	TXN2	53732631	ENSGALT00000020470	482.8	561.452	482.322	522.143	513.034	458.425	527.788	526.949	506.422	538.094	576.413	481.525	574.874	450.266	621.792	545.798		512.179	506.549	1.01112		525.613	548.182	0.958829		0.335136
15388029	MYH9	53762688	NM_205477	2558.48	2565.6	3401.32	3027.52	2300.32	2527.84	3325.05	3031.3	2506.1	2611.87	2679.43	3545.54	2103.16	2576.76	2983.83	3487		2888.23	2796.13	1.03294		2835.74	2787.69	1.01724		0.982799
15388049	RBFOX2	53968143	ENSGALT00000020480	404.13	402.185	350.209	356.581	330.03	426.805	294.36	309.235	322.918	394.082	277.308	316.087	324.664	476.775	290.043	291.515		378.276	340.107	1.11223		327.599	345.749	0.947504		0.91942
15388062	MB	54036383	ENSGALT00000020484	58.6196	75.9606	69.3417	77.316	62.472	79.6686	61.3229	81.3168	63.6682	74.5836	73.4107	58.2697	62.9187	59.6298	72.9058	51.4728		70.3095	71.1951	0.987561		67.483	61.7318	1.09316		0.223659
15388068	LARGE	54793761	ENSGALT00000020508	113.122	126.572	112.863	144.949	87.5786	103.602	99.8065	107.343	85.3492	93.2929	79.6287	84.309	81.5561	96.8556	112.857	112.319		124.376	99.5826	1.24898		85.6449	100.897	0.848837		0.883349
15388086	SYN3	55078880	ENSGALT00000020520	26.4505	28.7216	32.3722	25.9809	32.9833	29.5082	27.1383	27.5622	39.4482	29.2356	32.7939	28.3852	27.6019	30.39	33.5651	27.2615		28.3813	29.298	0.96871		32.4657	29.7046	1.09295		0.844118
15388101	---	55285320	ENSGALT00000020578	16.1632	13.6757	15.977	17.5276	15.5312	15.9426	14.5306	14.4714	17.0828	15.7599	16.9762	15.839	16.7133	15.2364	16.1992	14.5666		15.8359	15.1189	1.04742		16.4145	15.6789	1.04692		0.39016
15388118	---	55310190	ENSGALT00000037742	23.4577	20.9886	22.912	21.016	18.654	20.9366	21.4696	21.6283	20.2115	22.7999	18.1239	20.7457	19.2445	20.3105	18.0984	19.9725		22.0936	20.6721	1.06876		20.4702	19.4065	1.05482		0.184827
15388133	C1H22orf28	55324399	ENSGALT00000020590	2720.79	2803.78	2635.81	2788.4	1989.68	2518.19	2298.2	2854.38	2396.31	2601.72	1652.32	2392.06	1735.07	2217.16	2427.34	2638.55		2737.2	2415.11	1.13336		2260.6	2254.53	1.00269		0.567658
15388147	PRDM4	55364725	ENSGALT00000020600	269.894	246.001	278.293	317.064	201.871	298.3	330.084	318.111	242.44	276.888	181.689	274.852	218.581	246.812	289.724	255.724		277.813	287.092	0.967681		243.967	252.71	0.965401		0.33262
15388159	---	55411162	ENSGALT00000037718	44.9139	41.7528	40.6639	43.573	40.6942	44.1224	41.3279	43.1057	48.3683	44.9373	42.2087	44.305	40.2566	41.3533	42.8174	33.3847		42.7259	42.3126	1.00977		44.9549	39.453	1.13945		0.247814
15388163	MTERFD3	55673074	ENSGALT00000020628	82.4864	92.5545	104.59	112.521	92.8794	78.169	132.752	95.7782	72.5075	85.7832	101.702	127.689	84.0785	74.3068	149.411	113.714		98.038	99.8948	0.981413		96.9205	105.378	0.919743		0.798112
15388165	CKAP4	55948269	ENSGALT00000020663	950.265	1152.82	1084.58	1056.52	882.415	873.443	1171.19	1042.48	1049.09	959.245	957.019	967.742	929.115	1001.66	1147.89	1206.25		1061.04	992.381	1.06919		983.274	1071.23	0.917894		0.441443
15388167	NUAK1	55978528	ENSGALT00000020668	1776.95	1625.82	1778.93	1846.32	1791.73	1519	2035.43	1546.86	1922.68	1859.54	1907.45	1737.74	1616.33	2087.21	1961.59	1700.85		1757.01	1723.26	1.01958		1856.85	1841.5	1.00834		0.496443
15388175	APPL2	56258043	ENSGALT00000020674	863.129	761.289	912.217	845.893	796.472	829.797	806.459	799.047	905.364	876.007	831.609	763.171	812.799	849.807	704.725	804.481		845.632	807.944	1.04665		844.038	792.953	1.06442		0.655294
15388197	ALDH1L2	56337683	ENSGALT00000020714	35.7572	40.8371	33.3302	36.4868	32.3734	42.5019	33.343	36.4133	31.901	37.9194	34.7462	36.9004	31.0826	32.9328	33.8677	40.5686		36.6028	36.1579	1.01231		35.3667	34.6129	1.02178		0.633852
15388222	SLC41A2	56371513	ENSGALT00000020732	61.1808	74.1435	59.9277	62.1332	59.0169	67.4339	61.2799	73.577	54.6533	47.1795	50.4453	50.0803	70.909	66.2193	59.4376	70.6509		64.3463	65.3269	0.984989		50.5896	66.8042	0.757282		0.738984
15388235	---	56429723	ENSGALT00000030571	13.5718	12.2068	16.2416	12.2352	13.2031	14.4004	12.4399	11.7033	13.7997	12.8523	12.3384	13.1558	12.6639	13.0629	11.8002	12.6463		13.5638	12.9366	1.04848		13.0366	12.5433	1.03932		0.558025
15388239	NFYB	56680674	ENSGALT00000037651	81.2764	90.3477	84.204	75.2223	126.782	95.3118	78.2606	81.0314	89.3008	80.3357	116.061	72.3224	154.955	99.7067	94.5819	84.9695		82.7626	95.3464	0.86802		89.5049	108.553	0.824525		0.519236
15388250	GLT8D2	56728016	ENSGALT00000020765	10.8291	11.4677	10.4581	10.5433	9.9206	11.0947	11.5488	10.9919	11.4424	11.5445	12.4769	12.4326	12.1159	10.9619	11.3157	11.2808		10.8245	10.889	0.994082		11.9741	11.4186	1.04865		0.257498
15388263	C1H12orf73	56752368	ENSGALT00000020770	247.036	213.364	191.492	190.494	246.038	218.923	219.173	180.742	180.051	202.086	174.901	205.855	233.906	202.483	204.627	190.25		210.597	216.219	0.973997		190.723	207.816	0.91775		0.624825
15388267	NT5DC3	56796992	ENSGALT00000020783	165.536	148.347	97.6639	105.155	140.205	115.057	98.3282	112.486	134.79	160.606	72.0552	91.2672	131.344	126.437	72.4034	66.9751		129.175	116.519	1.10862		114.68	99.29	1.155		0.40501
15388282	PAH	57119389	ENSGALT00000020815	21.3237	20.9803	19.8136	20.1897	20.6621	20.2368	20.1348	20.1694	19.6077	21.6289	20.6168	24.269	22.2845	18.9083	22.2275	23.3624		20.5768	20.3008	1.0136		21.5306	21.6957	0.99239		0.201601
15388298	LOC771761	57163745	ENSGALT00000020814	17.3667	15.7359	20.8954	19.3752	17.6452	17.6452	18.6488	15.2208	18.9565	18.6989	17.4661	17.7164	16.9136	13.9739	18.6401	15.7232		18.3433	17.29	1.06092		18.2095	16.3127	1.11628		0.455007
15388310	IGF1	57327750	ENSGALT00000020816	34.6937	44.1316	31.6736	41.6098	29.9409	40.4439	32.1442	37.3233	33.1965	32.5383	34.0809	35.0617	29.8238	36.5107	31.1086	32.2488		38.0272	34.9631	1.08764		33.7194	32.423	1.03998		0.399092
15388317	PMCH	57419555	NM_001195795	9.36752	9.59993	9.89864	9.5304	9.61791	10.5978	9.68303	9.2322	9.38092	9.00771	9.5963	9.41045	9.99918	9.23907	9.4877	9.35572		9.59912	9.78274	0.98123		9.34884	9.52042	0.981978		0.462488
15388324	NUP37	57467628	ENSGALT00000020821	354.991	309.939	264.841	230.111	465.615	287.504	272.609	293.925	349.972	349.121	266.798	286.192	465.879	230.372	294.983	271.94		289.97	329.913	0.878929		313.021	315.794	0.99122		0.844407
15388335	CCDC53	57497742	ENSGALT00000020822	1347.72	1447.91	1228.98	1348.45	1631.52	983.741	1312.3	1111.83	1582.94	1258.71	1263.24	1032.72	1702.17	1492.57	1440.71	1452.92		1343.27	1259.85	1.06622		1284.4	1522.09	0.84384		0.138994
15388344	GNPTAB	57567433	ENSGALT00000020826	1401.44	1230.47	1194.2	1400.3	1341.51	1195.26	1317.67	1287.28	1305.09	1377.49	1083.27	1195.7	1193.27	1385.13	1153	1237.28		1306.6	1285.43	1.01647		1240.39	1242.17	0.998563		0.497699
15388367	SYCP3	57610786	ENSGALT00000020831	41.5551	43.148	48.9469	45.4645	52.1955	46.1206	55.5597	43.9621	38.3091	41.7569	46.1239	35.6776	62.9869	42.4492	45.2974	45.69		44.7786	49.4595	0.90536		40.4669	49.1059	0.824074		0.949867
15388377	PARP12	57782787	ENSGALT00000020864	384.582	395.202	501.984	446.407	483.794	655.888	640.447	609.58	387.928	419.341	557.463	440.521	626.594	655.676	591.127	629.327		432.044	597.427	0.723174		451.313	625.681	0.721315		0.519124
15388391	HIPK2	58113547	ENSGALT00000020873	1848.21	1389.82	2370.72	2063.4	1337.8	1699.09	2075.64	2182.26	1350.07	1649.11	1634.94	2129.21	1239.69	1570.63	1934.79	2069.02		1918.04	1823.7	1.05173		1690.83	1703.53	0.992545		0.669901
15388408	KIAA1549	58294280	ENSGALT00000020879	138.75	124.173	132.165	149.561	120.691	170.901	147.153	153.008	106.679	144.013	110.247	130.836	101.489	135.372	129.845	151.749		136.162	147.938	0.920401		122.944	129.614	0.948544		0.260417
15388429	ATP6V0A4	58384884	ENSGALT00000020898	43.2216	41.0568	36.7253	41.4799	43.0538	44.8329	39.2721	41.0797	51.5773	44.8748	38.7159	45.2274	46.8199	43.3452	40.8004	37.9831		40.6209	42.0596	0.965794		45.0988	42.2372	1.06775		0.939197
15388452	SVOPL	58414936	ENSGALT00000020903	61.6872	59.2405	37.8173	36.1501	76.2099	55.4995	47.8318	40.5526	67.1725	58.5331	42.476	45.4858	71.2583	73.9568	37.7134	36.3814		48.7238	55.0234	0.885509		53.4168	54.8275	0.974271		0.988322
15388467	AKR1D1	58612890	ENSGALT00000020934	72.1207	114.888	66.7369	81.818	78.0668	138.806	58.7243	113.36	66.2567	66.7731	114.198	73.7872	80.1511	123.451	81.1098	130.608		83.891	97.2392	0.862727		80.2538	103.83	0.772935		0.778437
15388479	RAB19	58837490	ENSGALT00000020960	91.6442	123.209	103.839	107.75	83.4787	108.437	98.9927	95.448	90.8614	87.6962	74.9826	85.8939	91.4009	104.484	96.9926	94.9863		106.611	96.589	1.10375		84.8585	96.966	0.875137		0.950713
15388484	---	58872239	ENSGALT00000020963	37.3131	32.306	36.5027	30.6317	36.0819	31.8608	33.6426	30.6518	34.0163	38.0883	38.5238	41.8417	32.4921	29.6955	31.5058	30.4584		34.1884	33.0593	1.03415		38.1175	31.038	1.22809		0.178964
15388503	ADCK2	58958365	ENSGALT00000020977	72.059	62.2922	55.1792	60.3001	65.8011	64.2054	83.5509	53.1999	61.3513	65.5526	55.9443	58.1364	62.0458	64.3845	54	64.3541		62.4576	66.6893	0.936546		60.2462	61.1961	0.984477		0.446497
15388513	NDUFB2	58983898	ENSGALT00000037594	759.506	905.245	612.763	726.424	1334.76	732.263	794.554	606.716	1046.9	871.361	1413.17	879.271	1636.82	809.413	953.471	816.306		750.985	867.072	0.866116		1052.68	1054	0.998742		0.490023
15388518	TMEM178B	59102053	NM_001195276	120.573	126.38	128.271	148.719	96.7547	164.267	141.254	199.878	129.343	134.006	185.182	158.807	111.067	126.352	140.078	123.093		130.986	150.538	0.870116		151.835	125.148	1.21325		0.300521
15388524	AGK	59346971	ENSGALT00000020996	146.087	136.722	149.916	151.476	172.91	150.684	165.35	156.876	151.724	174.465	113.039	142.393	151.211	152.375	158.037	119.088		146.05	161.455	0.904591		145.405	145.178	1.00157		0.157237
15388541	---	59397699	ENSGALT00000021002	27.4317	24.8839	33.5119	26.4783	24.322	29.4646	26.9865	27.9356	32.3575	26.351	29.355	26.0415	28.0992	29.272	28.0992	29.1665		28.0764	27.1772	1.03309		28.5262	28.6592	0.99536		0.236723
15388553	SSBP1	59410100	ENSGALT00000021003	1548.39	1732.33	1525.95	1647.27	1910.83	1856.8	1585.67	1757.21	1692.68	1661.99	1703.4	1453.69	1888.44	1725.94	1653.02	1694.35		1613.48	1777.63	0.907662		1627.94	1740.44	0.93536		0.68769
15388559	CREB3L2	59464723	ENSGALT00000021004	1332.43	1221.61	1120.8	1304.3	914.382	1304.25	953.66	1156.89	1082.78	1219.07	698.276	887.612	941.767	1360.4	884.621	948.83		1244.78	1082.3	1.15013		971.937	1033.9	0.940065		0.745987
15388573	DGKI	59591190	ENSGALT00000021020	37.5363	38.5408	21.6167	29.2462	20.0613	27.9783	17.5444	21.7727	25.2477	44.0184	14.1629	17.9856	26.8689	36.1577	18.0976	18.9773		31.735	21.8392	1.45312		25.3537	25.0254	1.01312		0.527655
15388603	PTN	59746310	ENSGALT00000021028	69.9171	196.193	80.2424	124.417	50.58	109.317	38.1705	113.559	54.0808	67.1226	107.691	51.2548	53.6314	143.274	101.973	125.077		117.692	77.9066	1.51068		70.0372	105.989	0.660797		0.347069
15388611	---	59971074	ENSGALT00000042228	52.7339	35.507	50.2368	53.2863	36.6841	59.7322	48.4547	41.5434	59.6216	50.1606	95.3235	67.3804	61.1285	54.2676	54.0411	70.0151		47.941	46.6036	1.0287		68.1215	59.8631	1.13796		0.0783414
15388613	MTPN	60292823	ENSGALT00000021030	2983.42	3059.46	3346.81	3167.44	3032.54	2978.87	3170.4	3302.45	3041.99	2962.52	3293.78	3218.78	3104.57	2896.29	3337.1	3475.25		3139.28	3121.06	1.00584		3129.27	3203.3	0.976888		0.596067
15388620	FAM180A	60447899	ENSGALT00000021035	17.6969	16.1854	17.2105	14.1213	15.6724	16.2746	15.1145	17.308	17.5033	17.7714	16.9665	18.0663	15.05	17.0251	18.6038	15.6724		16.3035	16.0924	1.01312		17.5769	16.5878	1.05963		0.608647
15388623	SLC13A4	60454430	ENSGALT00000021051	24.5914	17.879	16.8844	14.4144	17.0422	15.0841	17.4281	17.5564	19.2809	18.7199	18.5395	17.6226	19.7475	16.6474	21.3514	16.4492		18.4423	16.7777	1.09922		18.5407	18.5489	0.999563		0.23186
15388640	SYT10	60770810	ENSGALT00000021056	21.3876	19.1273	17.6767	22.3335	24.3927	22.4671	22.3327	21.4685	21.5062	22.8908	21.9162	21.7511	21.015	23.0353	19.8765	20.4578		20.1313	22.6652	0.888201		22.0161	21.0962	1.04361		0.14012
15388648	PKP2	60953326	ENSGALT00000021059	32.5001	30.6694	35.5483	33.4929	32.6931	33.6591	31.8926	34.6008	30.013	35.2438	32.1905	26.9763	31.8673	33.8745	31.7676	29.499		33.0527	33.2114	0.995222		31.1059	31.7521	0.97965		0.221481
15388666	YARS2	61035207	ENSGALT00000021073	153.282	153.965	123.005	130.725	177.925	131.21	152.808	157.366	141.952	144.049	138.583	139.024	194.284	154.875	127.835	146.148		140.244	154.827	0.905811		140.902	155.786	0.904461		0.956813
15388673	AMN1	61505399	ENSGALT00000021103	154.864	145.73	136.221	126.484	151	135.701	134.027	114.095	126.913	119.919	105.207	115.499	151.996	151.955	127.504	121.621		140.825	133.706	1.05324		116.884	138.269	0.845342		0.693139
15388684	DENND5B	61550458	ENSGALT00000021111	43.3989	43.4906	43.1735	42.2004	42.7601	41.8013	44.3965	43.4803	44.7029	40.208	47.9708	46.347	44.7321	41.7728	37.2162	45.7067		43.0658	43.1095	0.998986		44.8072	42.3569	1.05785		0.717566
15388707	FAM60A	61674910	ENSGALT00000021115	497.859	537.216	450.689	544.832	424.258	593.407	464.007	625.432	477.563	551.16	422.411	470.423	441.511	502.145	467.813	486.628		507.649	526.776	0.96369		480.389	474.524	1.01236		0.341168
15388715	MIR1593	61691788	ENSGALT00000042282	15.3174	15.3317	18.871	22.6881	16.9072	13.8299	13.9573	19.1075	18.4342	19.7857	15.6399	16.5321	12.6346	19.4358	13.5303	16.6122		18.0521	15.9505	1.13176		17.598	15.5532	1.13147		0.849354
15388717	CAPRIN2	61708685	ENSGALT00000021117	132.567	147.906	117.95	135.943	137.441	136.214	128.111	121.526	158.486	143.574	117.1	132.756	134.816	130.379	118.32	128.614		133.591	130.823	1.02116		137.979	128.032	1.07769		0.604421
15388738	IPO8	61744651	ENSGALT00000021125	372.411	399.615	393.204	373.192	363.544	379.077	408.142	382.732	345.732	379.855	314.853	383.083	315.26	357.136	370.92	379.772		384.606	383.374	1.00321		355.881	355.772	1.00031		0.15589
15388761	TMTC1	61833164	ENSGALT00000021134	392.112	208.798	110.904	91.3035	237.022	316.222	74.366	136.144	233.204	235.3	74.6423	78.3575	217.578	247.478	64.9562	67.9879		200.779	190.939	1.05154		155.376	149.5	1.0393		0.586522
15388782	ZFP3	62047544	ENSGALT00000021139	18.9832	12.2609	13.7547	11.7025	13.3496	12.773	14.023	11.4598	14.2825	12.7332	11.5393	11.948	14.1276	12.5415	14.776	12.3961		14.1753	12.9013	1.09875		12.6258	13.4603	0.938		0.511615
15388785	DDX11	62050811	ENSGALT00000021158	110.055	104.028	101.632	85.6158	99.2925	101.424	104.788	88.9233	85.5693	122.77	88.9941	123.279	79.548	96.1114	117.774	99.3748		100.333	98.607	1.0175		105.153	98.2021	1.07078		0.963766
15388807	IQSEC3	62196950	ENSGALT00000021171	31.139	31.3329	32.524	31.3321	33.9117	31.1814	28.7083	34.8318	33.137	33.2803	29.995	32.2077	35.6009	34.893	36.7972	30.8313		31.582	32.1583	0.98208		32.155	34.5306	0.931203		0.257623
15388821	CCDC77	62411997	ENSGALT00000021201	106.55	87.8566	95.0417	81.6312	90.7488	70.7829	93.0214	81.35	86.1479	96.5055	76.2666	86.731	83.9158	98.2462	111.316	92.6673		92.7698	83.9757	1.10472		86.4127	96.5363	0.895132		0.152201
15388834	B4GALNT3	62466705	ENSGALT00000021202	26.4666	28.2724	26.3649	28.7735	25.3627	30.4539	25.496	27.4644	25.265	21.6723	24.336	24.7957	25.9509	29.2971	27.4477	25.7844		27.4693	27.1943	1.01012		24.0173	27.12	0.885591		0.960607
15388855	WNK1	62561745	ENSGALT00000021206	1881.8	1573.49	2103.7	2053.09	1510.94	1942.88	1983.87	1934.9	1539.06	1900.27	1318.75	1911.63	1414.06	1873.92	1637.35	1833.55		1903.02	1843.15	1.03248		1667.43	1689.72	0.986807		0.35544
15388884	ERC1	62686423	ENSGALT00000021213	588.439	483.897	640.95	625.645	498.324	579.257	621.354	600.628	532.705	505.345	411.512	514.49	466.404	585.274	580.933	658.467		584.733	574.891	1.01712		491.013	572.769	0.857261		0.966144
15388897	WNT5B	63037405	ENSGALT00000021228	130.08	278.558	187.73	222.419	133.586	298.983	144.549	281.006	102.31	122.572	184.876	119.493	137.717	230.783	190.254	241.13		204.697	214.531	0.954157		132.313	199.971	0.66166		0.779324
15388902	ADIPOR2	63061148	ENSGALT00000021230	1013.81	946.618	995.547	1183	836.534	1072.89	1011.23	1035.61	953.821	999.704	882.371	944.333	777.05	1066.44	993.178	993.768		1034.74	989.065	1.04618		945.057	957.609	0.986892		0.713285
15388912	CHUNK-1	63114463	ENSGALT00000021244	26.7435	20.7235	24.6786	25.7832	24.6478	31.2299	25.2764	25.3929	24.5791	26.6669	26.0726	26.4462	24.3189	23.3426	23.7509	25.9726		24.4822	26.6368	0.919112		25.9412	24.3463	1.06551		0.213123
15388916	LRTM2	63147240	ENSGALT00000021245	28.7082	27.4243	35.2746	26.3489	27.9616	31.9884	27.7145	23.7204	31.8571	30.0041	32.792	26.9425	30.1215	28.2769	21.8751	22.3475		29.439	27.8462	1.0572		30.3989	25.6552	1.1849		0.445052
15388919	---	63342810	ENSGALT00000021249	42.3003	50.3606	63.6946	72.7095	31.2268	47.3045	55.7953	65.116	36.3429	32.9441	62.1575	41.0899	34.2484	59.0576	50.676	101.795		57.2662	49.8606	1.14853		43.1336	61.4443	0.701995		0.49894
15388954	IL17RA	63757820	ENSGALT00000021265	851.202	752.972	1180.34	1082.15	696.213	846.539	1293.81	1032.12	686.945	781.905	799.293	1030.99	670.422	903.722	1028.36	1132.2		966.667	967.171	0.999479		824.782	933.675	0.883372		0.843647
15388965	CECR2	63875622	ENSGALT00000021278	132.003	112.514	132.563	130.666	127.978	156.457	143.691	143.583	96.8018	119.848	97.0433	141.411	107.313	133.108	117.86	124.206		126.937	142.927	0.88812		113.776	120.621	0.943249		0.0311274
15388988	BCL2L13	63951227	ENSGALT00000021282	646.595	629.474	640.896	723.192	551.737	583.209	584.245	595.92	586.176	686.343	649.135	727.045	565.295	761.609	593.628	658.646		660.039	578.777	1.1404		662.175	644.794	1.02695		0.189159
15388995	---	63989377	ENSGALT00000030545	91.9023	87.2904	95.1693	91.8755	88.4616	95.195	95.5301	93.4527	82.3291	100.32	95.1725	104.972	73.3747	95.7977	94.3863	97.7825		91.5594	93.1598	0.98282		95.6983	90.3353	1.05937		0.650437
15388999	PEX26	64194831	ENSGALT00000030543	905.995	972.283	889.471	765.928	909.556	844.543	901.677	823.698	932.258	795.181	994.017	829.51	1012.21	696.957	1033.4	970.709		883.419	869.868	1.01558		887.742	928.321	0.956288		0.497756
15389002	TUBA8	64200178	ENSGALT00000037483	18.8201	15.0329	17.9687	14.3696	14.6386	17.5807	16.9821	14.3497	14.4885	16.2101	15.3494	15.7155	12.7429	13.7524	13.3054	15.3132		16.5478	15.8878	1.04154		15.4409	13.7785	1.12065		0.0759986
15389010	TUBA4A	64212690	ENSGALT00000037480	14.713	14.8056	14.645	14.9134	12.4312	15.6142	12.141	13.3253	13.7234	12.5112	16.2741	13.4183	19.8948	11.7189	13.5974	16.7482		14.7692	13.3779	1.104		13.9818	15.4898	0.902641		0.323224
15389015	USP18	64220835	ENSGALT00000021310	305.705	345.111	528.072	555.48	521.215	1161.28	665.795	688.637	257.71	217.857	474.839	430.33	832.203	1120.59	618.681	694.399		433.592	759.232	0.571092		345.184	816.468	0.422777		0.758261
15389028	LOC418168	64241080	ENSGALT00000021311	22.4261	19.0059	21.335	18.6842	21.9437	23.2881	22.5083	21.644	21.0015	22.4675	22.9678	21.9521	18.0055	21.5361	23.0047	22.5984		20.3628	22.346	0.911249		22.0972	21.2862	1.0381		0.408401
15389040	BPGM	64321920	NM_001030768	280.68	302.659	253.867	278.005	276.424	258.621	330.423	280.043	238.367	312.045	213.261	233.344	201.716	313.181	223.612	250.421		278.803	286.378	0.973549		249.254	247.232	1.00818		0.220597
15389046	CALD1	64422905	ENSGALT00000021344	56.842	148.876	59.5976	90.7883	46.6168	78.7018	46.7337	78.9557	50.2526	45.6757	97.2359	41.6625	64.8105	84.3868	94.2434	133.846		89.0259	62.752	1.41869		58.7067	94.3216	0.62241		0.116756
15389069	---	64856458	ENSGALT00000037469	13.8302	14.3596	13.7077	12.5436	18.151	14.7709	14.2921	15.3563	14.932	16.1346	14.906	12.8326	15.8215	14.6173	15.4695	12.6778		13.6103	15.6426	0.87008		14.7013	14.6465	1.00374		0.405712
15389071	PTPRO	64927901	ENSGALT00000037455	15.15	13.4852	13.3163	15.5452	16.845	19.1021	18.0505	17.7707	15.5716	17.0793	18.127	17.7232	18.1581	16.5474	18.227	17.3628		14.3742	17.9421	0.801143		17.1253	17.5738	0.974476		0.567796
15389095	STRAP	65247566	ENSGALT00000021374	988.333	1110.37	994.94	1018.93	1038.94	1142.11	976.482	1180.29	1049.87	1047.37	987.755	1136.56	1022.34	985.93	1151.58	1103.39		1028.14	1084.46	0.948072		1055.39	1065.81	0.990222		0.766685
15389108	DERA	65258313	ENSGALT00000021380	421.379	463.95	408.088	486.791	807.049	552.853	678.683	512.198	581.395	463.592	961.339	495.107	1071.69	596.394	655.986	609.67		445.052	637.696	0.697906		625.358	733.435	0.852643		0.494315
15389118	MGST1	65427632	ENSGALT00000021384	2730.92	3067.46	4867.52	4844.09	3590.53	3107.29	5348.1	4820.58	3399.53	2382.55	6063.98	4849.6	4155.48	2566.2	6739.71	5140.35		3877.5	4216.62	0.919574		4173.92	4650.43	0.897532		0.685173
15389123	PIK3C2G	66147913	ENSGALT00000021411	42.9569	38.667	37.68	31.9032	26.9297	31.4852	31.0591	31.9691	68.3621	35.0504	68.3312	36.759	32.6526	48.0545	36.559	70.9574		37.8018	30.3608	1.24509		52.1257	47.0559	1.10774		0.103073
15389152	CAPZA3	66386151	ENSGALT00000021428	15.8005	12.8132	14.0804	14.1101	13.9857	12.933	14.4651	13.8625	13.7571	14.3811	14.712	14.8495	13.8259	13.2149	13.579	15.2445		14.2011	13.8116	1.0282		14.4249	13.9661	1.03285		0.787377
15389154	PLEKHA5	66611603	ENSGALT00000021439	195.411	260.616	264.374	278.128	244.727	226.163	319.054	250.722	194.724	169.29	250.954	207.26	259.54	188.258	373.276	337.84		249.632	260.166	0.95951		205.557	289.729	0.709482		0.544682
15389178	AEBP2	66720115	ENSGALT00000021444	605.342	580.009	541.725	558.915	631.927	493.233	608.126	531.001	615.483	615.218	678.161	446.892	746.053	500.513	570.596	584.285		571.498	566.072	1.00959		588.939	600.362	0.980973		0.595703
15389186	PDE3A	67190726	ENSGALT00000037438	40.8455	52.6868	52.6119	57.9041	36.7731	41.3251	46.1602	55.8451	28.1792	42.0242	62.5872	46.019	35.8679	42.3749	39.5595	71.9702		51.0121	45.0259	1.13295		44.7024	47.4431	0.942231		0.802282
15389202	SLCO1C1	67294363	ENSGALT00000021476	17.008	17.419	20.3661	16.8658	17.1912	20.5621	21.4139	16.7104	16.5279	18.5526	19.4049	17.147	18.1512	19.4195	18.326	18.3305		17.9147	18.9694	0.944402		17.9081	18.5568	0.965043		0.746265
15389217	SLCO1B1	67328451	ENSGALT00000021478	16.1402	15.5925	16.6587	18.6731	15.0523	19.9416	15.9007	16.2559	16.5668	15.6739	17.265	15.1957	14.654	15.366	16.3473	16.4762		16.7661	16.7876	0.998721		16.1754	15.7109	1.02956		0.390601
15389233	IAPP	67422425	ENSGALT00000021509	22.1102	18.112	19.4397	19.105	19.4858	17.1961	21.5988	20.5941	22.8965	19.562	20.2605	20.6565	18.2515	21.3517	18.8252	20.6618		19.6917	19.7187	0.998632		20.8439	19.7726	1.05418		0.965588
15389239	PYROXD1	67455694	ENSGALT00000021514	114.003	110.64	121.78	113.136	120.658	105.179	119.637	116.101	105.489	117.16	106.093	110.013	122.024	114.427	138.288	133.282		114.89	115.394	0.995631		109.689	127.005	0.863655		0.122241
15389253	GOLT1B	67498757	ENSGALT00000030535	210.332	252.683	170.492	245.564	210.827	215.435	193.63	239.844	226.756	220.044	165.48	205.161	211.027	184.98	206.623	225.584		219.768	214.934	1.02249		204.361	207.054	0.986993		0.557997
15389258	BCAT1	67517079	ENSGALT00000021521	2093.61	1678.59	1666.37	1568.16	2144.6	1569.44	1549.06	1516.35	1798.7	1956.13	894.356	1499.28	1662.61	1827.8	1445.62	1535.67		1751.68	1694.86	1.03353		1537.12	1617.92	0.950056		0.669734
15389271	---	67766030	ENSGALT00000037412	14.5354	15.2084	20.5537	18.4071	16.0223	15.2243	16.9078	15.7922	12.3262	14.2542	19.518	16.5655	15.5097	14.6031	21.3057	17.1977		17.1761	15.9867	1.0744		15.666	17.154	0.913255		0.473081
15389276	SOX5	68081102	ENSGALT00000021569	44.9032	56.5339	89.3318	65.4243	46.6421	62.4269	71.3912	66.3554	55.5017	57.9135	82.7995	66.7735	56.4434	66.3173	90.4152	85.7363		64.0483	61.7039	1.03799		65.7471	74.7281	0.879817		0.225405
15389292	KIAA0528	68670983	ENSGALT00000021580	625.747	651.598	558.2	634.423	657.522	559.699	631.587	613.798	654.282	589.125	582.299	514.719	667.252	624.291	655.233	584.766		617.492	615.652	1.00299		585.106	632.886	0.924505		0.556794
15389318	ST8SIA1	68756212	ENSGALT00000021583	1370.14	1343.85	574.574	755.092	1200.41	1239.34	483.308	906.89	1276.08	1388.51	293.569	581.84	1080.09	1301	398.244	455.497		1010.92	957.487	1.0558		884.999	808.707	1.09434		0.620419
15389327	C3AR1	68964175	ENSGALT00000021594	3069.95	2539.41	2197.84	2310.95	2911.53	2281.49	2204.12	2192.64	2685.04	3040.33	2061.16	2460.03	2911.97	2521.47	2161.11	2233.68		2529.54	2397.44	1.0551		2561.64	2457.06	1.04256		0.813991
15389331	---	68998822	ENSGALT00000021604	10.2335	10.9399	11.3552	13.6008	10.5837	10.8995	10.9154	11.0821	10.7078	10.2055	10.8102	12.2388	11.6147	10.5592	10.582	9.66743		11.5324	10.8702	1.06092		10.9906	10.6058	1.03628		0.544284
15389340	ABCC9	69043334	ENSGALT00000021626	22.789	29.224	27.5478	31.2309	19.4805	25.6832	20.2695	27.4613	23.9818	15.453	26.0061	20.5728	21.1749	28.6229	23.0644	28.931		27.6979	23.2236	1.19266		21.5034	25.4483	0.844985		0.454448
15389372	KCNJ8	69127480	ENSGALT00000021634	46.3402	45.2535	50.4297	49.4863	49.7648	68.4943	47.2857	58.9959	50.6975	53.333	56.8664	57.6608	43.646	53.6388	52.3353	59.0139		47.8774	56.1352	0.852896		54.6394	52.1585	1.04757		0.517455
15389376	LDHB	69204377	ENSGALT00000021652	1656.86	2198.4	1560.24	1869.71	1740.93	1938.48	1557.91	1924.89	1615.93	1765.2	1566.36	1627.29	1942.16	1969.03	1620.53	1774.33		1821.3	1790.55	1.01717		1643.7	1826.51	0.89991		0.776121
15389386	GYS2	69222143	ENSGALT00000021664	24.9071	22.5965	23.653	24.3767	22.8097	23.7726	25.1842	20.9675	21.4893	20.9297	23.4169	25.919	23.6646	21.9657	22.0047	21.6848		23.8833	23.1835	1.03019		22.9387	22.3299	1.02726		0.423106
15389403	---	69295194	ENSGALT00000037387	13.0006	11.7852	11.4709	11.5283	12.5914	14.4987	15.5507	13.2248	13.0283	12.3196	13.3532	13.9627	13.1634	14.5706	11.898	11.9588		11.9463	13.9664	0.855358		13.166	12.8977	1.0208		0.285757
15389406	LRMP	69321436	ENSGALT00000022697	173.898	169.322	213.711	232.01	166.151	206.523	232.088	233.921	169.079	188.161	175.311	235.027	157.965	214.381	197.535	197.64		197.235	209.671	0.94069		191.895	191.88	1.00008		0.404071
15389422	LYRM5	69351518	ENSGALT00000022724	99.7649	118.124	93.1569	102.574	151.324	78.694	93.3622	85.9087	102.936	106.881	116.458	84.8901	151.232	102.961	122.579	92.3825		103.405	102.322	1.01058		102.791	117.289	0.876394		0.50368
15389428	RASSF8	69695023	ENSGALT00000022736	111.438	141.596	110.683	135.628	85.6617	131.833	95.6944	118.686	111.399	107.672	122.354	99.6939	93.1843	138.387	120.793	132.023		124.836	107.969	1.15623		110.28	121.097	0.910676		0.400787
15389436	---	69772334	ENSGALT00000022738	143.473	194.994	150.686	139.775	124.724	170.469	127.783	150.749	135.358	108.873	178.308	141.161	131.246	147.619	168.329	165.567		157.232	143.431	1.09622		140.925	153.19	0.919935		0.505019
15389441	---	69984458	ENSGALT00000030525	25.111	20.7009	19.8115	21.034	24.1097	22.4663	20.8862	18.4312	21.8082	23.0614	20.5879	18.9787	24.5358	22.6217	21.0178	24.2706		21.6643	21.4734	1.00889		21.1091	23.1115	0.913358		0.304334
15389444	---	70110932	ENSGALT00000030524	32.9325	30.1027	34.4881	28.9103	31.6408	32.8589	30.5203	30.1566	37.8767	31.3331	30.4043	33.0654	32.1577	28.8501	29.3536	32.8406		31.6084	31.2941	1.01004		33.1699	30.8005	1.07693		0.687233
15389452	FGFR1OP2	70147465	ENSGALT00000022805	221.186	331.496	264.986	286.261	340.968	229.858	284.682	291.072	277.483	292.039	300.478	230.4	388.491	255.358	312.096	252.739		275.982	286.645	0.962801		275.1	302.171	0.910412		0.705339
15389459	MED21	70182040	ENSGALT00000022811	213.545	223.272	181.402	199.117	265.985	235.07	208.21	217.165	212.54	222.962	194.039	173.558	265.948	199.678	203.87	193.313		204.334	231.607	0.882244		200.775	215.702	0.930796		0.480674
15389465	STK38L	70241342	ENSGALT00000022818	534.979	565.616	506.839	482.41	520.127	487.419	497.565	510.472	573.943	553.472	454.933	435.588	464.866	496.655	426.196	505.611		522.461	503.896	1.03684		504.484	473.332	1.06581		0.165479
15389480	ARNTL2	70297389	ENSGALT00000022820	175.389	185.717	141.232	153.56	193.114	143.757	156.163	149.085	161.65	153.864	153.331	116.342	175.427	166.789	140.601	154.485		163.974	160.53	1.02146		146.297	159.325	0.918226		0.931749
15389497	---	70359678	ENSGALT00000022823	103.333	96.7865	91.7447	96.6435	91.9772	123.065	92.4411	98.1509	92.164	106.613	77.8441	90.0467	96.2903	102.51	85.5183	93.241		97.1268	101.409	0.957778		91.6669	94.3898	0.971152		0.422615
15389502	---	70359879	ENSGALT00000022824	84.1777	68.9262	68.3431	72.5573	66.4102	94.1412	77.7423	69.605	66.7265	98.2981	45.076	60.5533	52.7881	74.2991	50.2769	65.4968		73.5011	76.9747	0.954873		67.6635	60.7152	1.11444		0.100034
15389508	PPFIBP1	70411318	ENSGALT00000022836	713.769	672.933	455.874	608.181	720.269	694.346	470.886	613.273	596.296	763.981	354.195	492.397	602.857	701.625	462.289	536.733		612.689	624.693	0.980784		551.717	575.876	0.958048		0.542812
15389537	LOC418221	70483865	ENSGALT00000022860	10.2768	9.49776	10.3004	10.063	11.0924	9.68989	11.6152	10.035	9.81573	10.6441	11.9839	10.9102	12.0284	9.73766	10.9323	10.6624		10.0345	10.6081	0.945924		10.8385	10.8402	0.999843		0.733755
15389545	LOC418222	70500859	ENSGALT00000030522	86.2342	74.08	82.2883	81.9239	89.1036	77.5782	77.5204	70.7913	80.6302	90.8805	71.9744	90.6738	71.5968	74.8174	73.6565	77.8738		81.1316	78.7484	1.03026		83.5397	74.4861	1.12155		0.329965
15389548	---	70672046	ENSGALT00000022909	107.659	124.219	136.006	114.589	131.067	112.777	170.293	104.55	142.131	116.584	176.683	122.649	130.03	156.022	130.619	133.65		120.618	129.672	0.930181		139.512	137.58	1.01404		0.636382
15389555	---	70697760	ENSGALT00000022911	2479.37	3175.04	3549.01	4079.93	3282.46	2831.54	3737.82	3823.77	3072.95	2530.75	4300.18	3454.14	3442.26	3142.92	4173.09	4329.58		3320.84	3418.9	0.971319		3339.5	3771.96	0.88535		0.371691
15389560	MPPED1	70993445	ENSGALT00000022942	317.642	326.035	283.714	287.27	294.174	251.929	256.622	296.961	292.095	303.756	268.088	232.751	340.535	262.624	258.579	263.019		303.665	274.922	1.10455		274.172	281.189	0.975045		0.795608
15389569	---	71256655	ENSGALT00000022946	1230.58	927.214	968.149	986.815	1496.14	820.482	1074.37	1022.43	1333.92	1188.5	1438.88	1099.1	1675.86	1063.66	1181.35	1000.61		1028.19	1103.36	0.931874		1265.1	1230.37	1.02823		0.565277
15389579	SAMM50	71270639	ENSGALT00000022959	1189.31	1163.81	1105.45	1217.19	1011.87	1057.5	1075.61	1205.85	1033.66	1107.5	1028.03	1023.83	1034.64	1178.58	1201	1098.9		1168.94	1087.71	1.07468		1048.26	1128.28	0.929075		0.499224
15389596	PARVB	71295723	ENSGALT00000022966	2526.68	2479.92	2441.48	2587.53	2052.43	2219.07	2128.44	2545.28	2266.42	2122.22	2023.22	2134.72	1986.8	1714.27	2138.76	2226.28		2508.9	2236.31	1.1219		2136.65	2016.53	1.05957		0.208782
15389610	PARVG	71356449	ENSGALT00000022970	323.209	348.578	359.797	364.347	396.743	349.424	374.502	400.472	322.525	367.045	321.212	310.492	443.655	427.057	382.012	372.188		348.983	380.285	0.917687		330.318	406.228	0.813135		0.260918
15389624	PRR5	71888375	ENSGALT00000022984	463.452	451.387	733.759	610.89	397.987	438.603	600.215	652.217	425.46	489.729	707.708	645.112	531.246	485.985	744.731	839.197		564.872	522.256	1.0816		567.002	650.29	0.871923		0.266634
15389636	---	71995193	ENSGALT00000030515	92.4863	80.6345	82.0388	84.0444	84.1549	92.8602	78.3693	82.8554	106.106	84.3578	83.3614	106.243	87.1044	86.7744	82.5254	74.1322		84.801	84.56	1.00285		95.017	82.6341	1.14985		0.668457
15389639	ARHGAP8	72015047	ENSGALT00000022983	14.3174	13.5482	14.1201	12.278	12.7478	13.0667	13.0841	13.4298	14.5769	14.2389	13.609	12.3729	13.3574	13.5996	12.4453	14.1397		13.5659	13.0821	1.03699		13.6994	13.3855	1.02345		0.454965
15389655	NUP50	72387866	ENSGALT00000022998	2690.84	2664.3	2512.23	2359.92	3076.62	2405.88	2686.91	2319.94	2954.52	2865.1	2856.53	2722.32	2935.15	2467.99	2834.11	2609.14		2556.82	2622.34	0.975016		2849.62	2711.6	1.0509		0.672185
15389665	UPK3A	72476718	ENSGALT00000023004	22.1669	21.4704	22.7708	22.2472	22.7138	25.1907	22.576	22.5039	21.6021	21.8795	19.8262	23.2256	23.3146	24.1558	18.1093	20.9112		22.1638	23.2461	0.953443		21.6333	21.6227	1.00049		0.3223
15389675	RIBC2	72584096	ENSGALT00000023011	19.5221	23.1371	21.2947	21.5279	21.134	21.0814	17.4337	18.9079	19.4975	26.1539	21.3189	23.1656	20.9341	20.0432	20.9946	22.9093		21.3705	19.6393	1.08815		22.534	21.2203	1.06191		0.194754
15389683	FBLN1	72638880	ENSGALT00000023014	42.0829	41.2403	577.363	249.959	28.6139	38.2231	463.22	114.144	41.1723	30.9207	579.456	498.804	38.1236	47.0787	571.396	612.616		227.661	161.05	1.41361		287.588	317.303	0.90635		0.440127
15389703	ATXN10	72753975	ENSGALT00000023016	190.727	180.65	194.169	199.887	225.611	191.946	214.069	213.754	188.803	178.363	198.599	163.113	227.8	190.408	180.647	189.078		191.358	211.345	0.905431		182.219	196.983	0.92505		0.298977
15389715	MIRLET7A-3	73421272	ENSGALT00000028947	66.8012	49.4141	64.2429	61.8714	66.8933	75.3979	67.1157	75.9447	62.9969	61.2342	66.0851	56.3546	60.8125	62.6976	59.4355	62.2983		60.5824	71.3379	0.849231		61.6677	61.311	1.00582		0.00858968
15389717	MIRLET7B	73422101	ENSGALT00000028948	16.1511	12.3146	10.9396	12.0125	16.7751	14.081	16.7751	13.7709	14.2444	14.237	15.1908	14.2089	14.4704	15.2492	15.9367	12.8462		12.8545	15.3505	0.837394		14.4703	14.6256	0.989382		0.51927
15389719	PPARA	73465346	ENSGALT00000037305	178.082	137.746	174.093	205.44	138.64	89.3764	191.697	184.946	129.223	175.724	176.061	162.941	128.639	132.613	191.013	193.662		173.84	151.165	1.15		160.987	161.482	0.996936		0.740095
15389727	---	73549864	ENSGALT00000023374	161.245	154.614	203.977	162.146	230.945	85.8303	271.858	83.527	221.19	178.369	242.454	228.849	237.219	155.626	252.842	140.071		170.496	168.04	1.01461		217.716	196.44	1.10831		0.633199
15389731	TTC38	73576045	ENSGALT00000023473	994.335	612.879	936.669	550.996	876.093	851.375	965.362	870.722	938.41	908.77	549.468	812.494	785.123	865.979	896.114	874.977		773.72	890.888	0.868482		802.285	855.549	0.937744		0.353496
15389737	ETV6	73725630	ENSGALT00000037297	1292.78	1122.61	1443.69	1421.78	1101.54	1202.47	1348.58	1423.14	1078.51	1177.69	1281.11	1262.62	1025.07	1239.88	1378.26	1397.66		1320.22	1268.93	1.04041		1199.98	1260.22	0.952206		0.940602
15389747	MIR1727-1	73750825	ENSGALT00000042310	76.9342	61.1952	93.004	78.6832	75.2046	85.7182	77.6355	75.6168	82.6134	73.0999	76.5553	96.8552	74.1985	69.9655	81.9288	79.5386		77.4541	78.5437	0.986127		82.2809	76.4079	1.07687		0.578378
15389749	MIR1727-1	73752485	ENSGALT00000042473	76.9342	61.1952	93.004	78.6832	75.2046	85.7182	77.6355	75.6168	82.6134	73.0999	76.5553	96.8552	74.1985	69.9655	81.9288	79.5386		77.4541	78.5437	0.986127		82.2809	76.4079	1.07687		0.578378
15389751	BCL2L14	73946254	ENSGALT00000018829	96.4801	73.3602	141.508	110.36	168.568	79.9045	215.093	92.155	117.715	100.41	239.779	104.737	203.64	145.383	206.063	210.157		105.427	138.93	0.75885		140.66	191.31	0.735247		0.191315
15389758	LOH12CR1	73959470	ENSGALT00000037296	83.9073	67.2922	82.2924	80.4599	89.7993	71.1927	91.0307	85.2315	66.061	66.2064	68.9597	68.511	93.8857	64.8647	68.4642	90.2432		78.4879	84.3136	0.930905		67.4345	79.3645	0.849681		0.589734
15389763	CREBL2	74297978	ENSGALT00000023138	315.515	338.71	328.407	306.058	310.858	294.913	304.982	346.118	333.096	284.538	337.955	321.875	324.686	255.542	436.85	370.318		322.173	314.218	1.02532		319.366	346.849	0.920764		0.443139
15389768	CDKN1B	74441100	NM_204256	949.703	953.854	1170.77	1079.79	920.306	874.387	1072.24	940.992	902.138	931.286	1194.94	988.004	969.284	1032.85	1073.55	1197.49		1038.53	951.981	1.09091		1004.09	1068.29	0.939902		0.119762
15389774	MRPS35	74631098	ENSGALT00000027952	335.857	423.007	270.136	301.177	629.726	373.439	312.477	344.991	419.711	360.731	529.441	291.861	932.236	325.218	418.431	331.806		332.544	415.158	0.801006		400.436	501.923	0.797804		0.61185
15389782	KLHDC5	74680694	ENSGALT00000027951	126.507	127.534	141.308	162.238	125.411	143.436	134.219	153.087	106.727	100.734	152.461	140.827	139.169	115.584	143.646	144.934		139.397	139.038	1.00258		125.187	135.834	0.921623		0.736364
15389786	CCDC91	74905744	ENSGALT00000027948	61.8215	57.0217	59.3648	59.9392	96.6416	45.1855	83.7379	62.6024	63.1761	61.3015	77.9143	53.4347	111.463	57.8843	63.8261	72.9404		59.5368	72.0419	0.82642		63.9567	76.5285	0.835724		0.795637
15389800	FAR2	75268130	ENSGALT00000027946	806.954	816.052	896.867	961.766	757.146	695.392	953.314	877.561	672.79	658.94	891.606	601.686	821.828	690.488	1029.16	1015.25		870.41	820.853	1.06037		706.256	889.18	0.794277		0.520037
15389815	C1H12orf4	75386231	ENSGALT00000027944	284.574	379.346	235.542	308.018	804.472	447.077	374.674	317.401	368.641	310.487	581.799	261.749	1165.6	534.603	486.172	401.592		301.87	485.906	0.621252		380.669	646.992	0.588368		0.46488
15389832	FGF6	75426646	ENSGALT00000027942	16.8671	11.7689	14.4544	13.836	12.059	15.1423	12.0935	13.2338	14.7519	11.5791	14.0464	14.461	12.8339	14.9002	13.2859	14.2414		14.2316	13.1322	1.08372		13.7096	13.8153	0.992345		0.457438
15389836	FGF23	75451488	ENSGALT00000027941	13.5874	13.1889	13.1582	12.1578	14.5382	12.3489	13.5972	13.7374	13.063	11.9632	12.7077	13.2031	11.4321	12.5124	13.724	13.0311		13.023	13.5554	0.960725		12.7342	12.6749	1.00468		0.231641
15389841	NDUFA9	75728373	ENSGALT00000027937	915.881	902.773	727.883	872.704	1203.93	912.49	817.26	857.592	970.321	973.876	801.624	890.287	1392.48	980.932	906.869	908.299		854.81	947.819	0.901871		909.027	1047.14	0.868101		0.520758
15389854	KCNA7	75798894	ENSGALT00000027936	207.422	168.487	182.695	218.402	154.974	169.651	192.915	170.264	159.364	197.941	183.101	223.487	144.55	164.169	131.678	144.909		194.252	171.951	1.12969		190.973	146.327	1.30512		0.0473563
15389856	KCNA5	75995740	ENSGALT00000027933	14.6628	13.6528	13.9627	12.9952	13.9423	12.4773	14.1325	12.339	14.4425	13.876	13.8099	15.9197	14.0687	14.215	17.1495	15.0852		13.8184	13.2228	1.04504		14.512	15.1296	0.959182		0.0667065
15389859	NTF3	76251402	NM_001109762	8.99375	8.73132	9.66364	8.45328	9.1643	9.27524	9.12137	9.32749	8.57201	9.1499	9.13528	10.0714	9.21674	9.61362	9.65361	9.52319		8.9605	9.2221	0.971633		9.23214	9.50179	0.971621		0.0436563
15389864	CD9	76732781	ENSGALT00000030043	19.1224	20.2785	16.677	18.8583	20.2284	18.141	20.1276	20.6374	21.0359	20.806	21.5306	19.3836	20.4359	17.0286	20.0377	20.2595		18.7341	19.7836	0.946949		20.689	19.4405	1.06422		0.738786
15389874	CDKN1B	76856513	NM_204256	803.435	781.505	936.465	798.556	751.75	704.921	883.748	784.04	694.876	706.682	889.297	810.082	686.658	794.222	909.65	969.901		829.99	781.115	1.06257		775.234	840.108	0.922779		0.451864
15389877	PRMT8	78365199	ENSGALT00000021680	14.1689	14.0229	12.9	10.7891	13.2531	12.6067	15.4344	14.3204	11.8897	14.1804	11.8997	12.7126	13.8159	13.2851	11.7225	12.6294		12.9702	13.9036	0.932867		12.6706	12.8632	0.985024		0.223889
15389888	FOXM1	78765155	NM_001012955	349.542	285.619	237.242	232.999	314.641	253.721	264.033	263.778	275.966	360.496	131.576	298.89	264.078	255.083	260.713	234.826		276.35	274.043	1.00842		266.732	253.675	1.05147		0.22945
15389898	SLC2A3	78956011	ENSGALT00000023148	4204.39	3924.17	4283.16	4416.94	4054.11	4192.25	4250.27	4801.44	4310.83	4313.43	3904.22	4312.53	3625.29	3561.5	4290.2	4512.84		4207.16	4324.52	0.972863		4210.25	3997.46	1.05323		0.301222
15389909	RIMKLB	79096594	ENSGALT00000023088	408.277	454.407	464.987	459.778	449.056	454.252	464.244	445.25	484.266	403.364	481.968	472.841	456.701	423.519	490.793	450.821		446.862	453.201	0.986014		460.61	455.458	1.01131		0.880711
15389916	A2ML1	79176418	ENSGALT00000037222	30.5504	32.4874	33.2494	34.1322	39.1974	34.9043	34.296	27.2808	39.3978	39.7341	34.7191	27.5084	32.9993	36.5017	24.0577	29.1189		32.6048	33.9196	0.961239		35.3398	30.6694	1.15228		0.40574
15389946	---	79247719	ENSGALT00000023051	12.2344	13.351	12.9284	11.843	13.9791	13.4981	13.0119	13.2396	13.9221	16.8929	14.2794	14.7172	13.6051	14.0854	14.7766	14.136		12.5892	13.4322	0.937242		14.9529	14.1508	1.05668		0.0643692
15389983	PHC1	79288028	ENSGALT00000023070	154.749	163.576	175.213	165.803	127.911	179.156	161.938	169.073	129.837	159.217	165.118	141.924	133.464	151.483	158.306	162.681		164.835	159.519	1.03332		149.024	151.483	0.983765		0.554467
15390000	A2M	79334998	ENSGALT00000037199	22.7584	17.9053	22.8223	20.5918	20.199	19.6382	16.6792	20.0364	18.8023	20.1411	19.446	21.6113	18.8248	21.6426	18.1687	18.9386		21.0194	19.1382	1.0983		20.0002	19.3937	1.03128		0.82863
15390028	CD86	79726248	ENSGALT00000037176	38.7034	37.2217	41.143	40.8921	37.8596	43.1076	34.5805	47.6635	33.9442	35.3761	47.7436	46.086	39.9771	44.6146	41.4526	45.1606		39.4901	40.8028	0.967827		40.7875	42.8012	0.95295		0.548138
15390035	CASR	79811526	ENSGALT00000023275	32.1106	30.8019	30.9865	34.8859	39.9255	32.708	33.4085	33.0997	37.4529	32.8131	37.0121	32.0741	21.1268	34.1095	37.2347	27.9163		32.1962	34.7854	0.925566		34.8381	30.0968	1.15753		0.280684
15390043	CSTB	79861287	ENSGALT00000023284	932.161	1066.58	1062.82	1082.23	1277.63	925.533	1120.91	906.423	1208.16	951.44	1583.78	1060.98	1678.12	1104.98	1317.84	1018.53		1035.95	1057.63	0.979501		1201.09	1279.87	0.938447		0.24186
15390048	FAM162A	79899864	ENSGALT00000023289	193.07	204.216	233.222	242.314	201.53	173.933	281.778	219.189	236.486	199.741	258.535	168.337	226.779	222.833	228.383	234.186		218.206	219.107	0.995884		215.775	228.045	0.946193		0.710896
15390054	FBXO40	79996528	ENSGALT00000022680	98.1213	97.3846	89.9452	82.6412	84.7112	85.1144	75.494	76.3229	83.8172	86.7109	86.4651	82.8507	82.844	84.9959	73.0014	94.0012		92.0231	80.4106	1.14441		84.961	83.7106	1.01494		0.536686
15390058	TAPBPL	80009262	ENSGALT00000023307	519.261	534.047	589.985	517.987	654.416	591.525	704.662	605.955	502.742	545.748	611.882	488.456	597.101	580.007	645.598	633.418		540.32	639.139	0.845387		537.207	614.031	0.874886		0.432892
15390067	SCNN1A	80034908	ENSGALT00000023036	59.3165	58.4602	64.1809	57.7128	72.324	58.42	60.4618	53.0571	57.6575	54.2721	59.4881	46.1729	54.6273	63.7558	56.1575	50.3257		59.9176	61.0657	0.981198		54.3976	56.2166	0.967644		0.363804
15390076	NCAPD2	80056621	ENSGALT00000023319	410.016	387.608	356.9	352.237	407.685	452.539	418.838	372.875	373.737	464.702	385.09	493.314	394.192	356.251	380.142	361.559		376.69	412.984	0.912118		429.211	373.036	1.15059		0.075222
15390106	---	80057268	ENSGALT00000042566	612.625	678.923	711.978	622.989	1580.24	678.963	830.879	561.018	865.781	589.482	2013.5	619.592	1975	822.274	921.362	794.373		656.629	912.775	0.719376		1022.09	1128.25	0.905904		0.576129
15390108	CNP1	80085194	NM_001193616	30.357	24.8143	26.6833	27.7226	26.98	27.2052	25.1944	26.2486	31.7905	28.2563	25.514	23.7211	21.876	25.8063	23.7989	25.6627		27.3943	26.407	1.03739		27.3205	24.286	1.12495		0.08497
15390111	GAPDH	80087936	ENSGALT00000037122	9181.79	8989.97	9330.25	9261.69	8786.42	9264.58	9310.29	9658.61	9133.93	9621.73	8833.07	9700.07	8403.07	9046.54	9232.66	9260.02		9190.92	9254.98	0.993079		9322.2	8985.57	1.03746		0.354394
15390122	PTMS	80288088	ENSGALT00000023363	1080.29	1089.18	986.612	1020.79	899.32	1122.33	976.84	998.675	1100.73	989.971	927.076	1001.19	1014.34	1082.28	1107.78	1012.04		1044.22	999.291	1.04496		1004.74	1054.11	0.953165		0.333853
15390127	COPS7A	80303031	ENSGALT00000023360	1639.66	1704.78	1738.3	1766.17	1644.48	1747.33	1617.63	1729.06	1528.42	1668.53	1826.66	1763.7	1937.97	1665.25	1855.33	1725.9		1712.23	1684.63	1.01638		1696.83	1796.11	0.944723		0.158997
15390136	---	80349369	ENSGALT00000037109	25.0751	24.3942	32.5971	28.0372	22.785	26.3281	26.6405	26.133	25.5089	25.6181	28.9638	33.081	18.5881	27.7835	29.4008	26.3172		27.5259	25.4716	1.08065		28.293	25.5224	1.10855		0.984822
15390140	LAG3	80349997	ENSGALT00000023369	65.3966	68.2523	74.6806	66.9996	72.608	85.8922	65.9592	58.7812	69.7379	71.8591	77.591	85.533	68.3296	79.8279	71.2449	58.6854		68.8323	70.8102	0.972067		76.1802	69.5219	1.09577		0.86441
15390145	LAG3	80352082	ENSGALT00000030493	48.3428	44.6912	50.361	42.6654	50.3238	52.8485	46.3022	46.4929	54.7566	52.1992	47.9524	54.1644	47.2181	46.6948	47.2631	46.3752		46.5151	48.9919	0.949446		52.2682	46.8878	1.11475		0.23622
15390149	CD4	80360877	ENSGALT00000037104	28.4763	24.3681	26.431	26.4288	26.264	21.3504	26.4047	23.0452	28.2432	30.5729	26.7134	26.4466	22.3602	27.3108	23.7902	22.9317		26.426	24.2661	1.08901		27.994	24.0982	1.16166		0.923078
15390161	GPR162	80383186	ENSGALT00000037103	105.55	155.582	114.048	173.361	90.8415	108.048	117.032	107.33	108.15	111.519	117.815	133.49	107.819	139.389	114.675	120.52		137.135	105.813	1.29602		117.743	120.601	0.976307		0.140167
15390166	GPR162	80384179	ENSGALT00000023388	185.705	287.918	194.79	305.338	128.568	198.386	180.112	163.995	155.91	180.112	174.111	213.827	160.599	193.576	214.327	225.156		243.438	167.765	1.45106		180.99	198.415	0.912181		0.186245
15390172	LEPREL2	80389324	ENSGALT00000023389	25.7674	27.5995	25.5411	30.95	27.9207	29.5232	25.7681	28.2558	26.6909	28.5471	34.5005	31.3222	24.4346	33.6042	28.9605	27.6499		27.4645	27.867	0.985557		30.2652	28.6623	1.05592		0.712188
15390190	GNB3	80401456	ENSGALT00000023410	36.6102	33.8496	34.6054	30.338	31.6691	31.9425	34.4225	34.8748	37.3497	41.9732	34.8891	37.4969	32.3033	34.7213	39.6187	35.0776		33.8508	33.2272	1.01877		37.9272	35.4302	1.07048		0.251468
15390202	USP5	80414293	ENSGALT00000023441	529.292	533.819	492.273	517.002	487.212	605.677	530.507	540.862	503.904	520.736	433.059	535.215	458.48	563.196	514.346	536.573		518.096	541.065	0.95755		498.229	518.149	0.961555		0.514353
15390224	TPI1	80431223	ENSGALT00000023442	2322.61	2340.48	2976.04	2828.14	1957.56	2318.8	2680.36	2576.88	1756.38	2629.84	2752.85	3062.7	1800.93	2198.2	2751.61	2648.98		2616.82	2383.4	1.09794		2550.44	2349.93	1.08533		0.906016
15390234	LRRC23	80436732	ENSGALT00000023443	31.786	30.1382	32.6586	38.1821	41.2506	41.5902	50.5668	38.4674	41.225	41.1221	43.2258	42.952	44.7082	42.7995	36.4274	46.3894		33.1912	42.9688	0.77245		42.1312	42.5811	0.989434		0.913282
15390240	ENO2	80444835	ENSGALT00000023444	334.635	367.955	354.768	343.686	337.583	307.855	334.986	319.505	325.363	297.325	408.1	337.072	283.083	298.618	373.757	332.036		350.261	324.982	1.07778		341.965	321.874	1.06242		0.88853
15390253	ATN1	80475820	ENSGALT00000023476	325.054	255.188	330.977	320.528	229.941	295.736	305.026	353.808	205.226	282.707	230.861	330.429	212.477	294.626	250.213	314.785		307.937	296.128	1.03988		262.306	268.025	0.97866		0.443405
15390265	C1H12orf57	80485024	ENSGALT00000023478	168.767	172.304	135.178	151.553	168.062	143.174	157.485	151.627	195.212	163.572	235.087	165.712	233.953	161.857	179.327	158.466		156.95	155.087	1.01201		189.896	183.401	1.03541		0.171296
15390269	PTPN6	80498103	ENSGALT00000023485	4178.97	3961.77	3723.26	3655.47	3961.14	4147.34	3833.72	4238.83	3988.97	3929.99	3126.19	3382.96	3649.34	4104.73	3933.48	3904.58		3879.87	4045.26	0.959115		3607.03	3898.03	0.925346		0.303637
15390286	EMG1	80514265	ENSGALT00000023493	143.299	147.988	107.914	123.044	156.612	172.911	118.218	145.511	132.825	150.913	109.756	127.692	143.937	135.398	138.169	137.568		130.561	148.313	0.880309		130.297	138.768	0.938954		0.443744
15390294	C1S	80541033	ENSGALT00000023545	29.5644	58.1712	62.1529	100.694	32.8884	68.9605	72.822	102.854	36.2469	27.7755	92.0559	52.8712	41.8624	87.574	89.4716	137.489		62.6456	69.3812	0.902919		52.2374	89.0992	0.586284		0.44668
15390308	CLSTN3	80568011	ENSGALT00000023646	575.875	588.945	726.134	664.125	490.211	653.102	763.472	618.864	655.877	530.404	731.484	708.344	558.487	665.872	738.898	715.575		638.77	631.412	1.01165		656.527	669.708	0.980319		0.599418
15390327	PEX5	80595693	ENSGALT00000023661	488.667	526.68	483.008	497.267	521.778	450.323	588.944	479.619	521.899	460.126	537.686	501.031	553.251	470.701	634.224	601.007		498.906	510.166	0.977929		505.185	564.796	0.894457		0.284792
15390342	EPHA1	80635019	ENSGALT00000023671	33.1097	31.9597	34.5083	34.3223	34.8833	35.025	34.1018	34.016	42.1151	32.9763	41.9531	38.7688	27.3392	35.1519	36.0767	33.4148		33.475	34.5065	0.970106		38.9533	32.9956	1.18056		0.474717
15390360	FAM131B	80723925	ENSGALT00000023673	55.0813	52.1166	67.0908	52.8589	43.1028	55.3599	51.9779	45.6242	46.6022	51.7225	52.8254	48.7316	48.3305	48.5323	45.7066	47.7967		56.7869	49.0162	1.15853		49.9704	47.5915	1.04999		0.640032
15390368	RAP1GAP	80836030	NM_204843	61.4124	54.1664	72.0681	36.9593	64.6411	65.6794	55.7208	65.9144	58.8316	55.9729	57.6957	49.5549	54.4742	55.6354	51.3204	44.3372		56.1515	62.9889	0.891452		55.5138	51.4418	1.07916		0.0167997
15390391	KEL	80965925	ENSGALT00000023764	14.2937	13.0424	14.4174	12.73	13.0222	14.476	12.1774	13.7389	13.4468	13.9916	12.4861	14.7496	12.5773	13.7142	13.1956	11.2396		13.6209	13.3536	1.02001		13.6686	12.6817	1.07782		0.39028
15390410	TRPV6	81023782	ENSGALT00000023779	32.351	31.8688	30.9754	33.8616	33.7127	42.4508	33.114	36.4885	29.7317	35.428	36.43	27.5445	32.9581	36.566	32.5179	29.3882		32.2642	36.4415	0.88537		32.2836	32.8575	0.982531		0.215834
15390425	---	81183459	ENSGALT00000023784	18.1875	21.7737	13.4936	18.8903	20.0537	20.352	15.1315	20.1162	17.2589	20.0676	15.3081	21.1726	20.9396	22.4707	18.6794	14.8821		18.0863	18.9133	0.956271		18.4518	19.2429	0.958886		0.879099
15390428	PRSS3	81258371	ENSGALT00000016631	20.1918	13.6628	20.1171	18.6635	19.1551	23.1699	19.9189	15.9371	18.9764	20.0671	22.0597	18.8669	17.2614	18.5713	18.8173	16.3105		18.1588	19.5452	0.929065		19.9925	17.7401	1.12697		0.301268
15390431	LOC768817	81270507	ENSGALT00000037039	13.7096	14.364	14.6996	14.3551	9.9417	10.9847	13.2086	12.4805	11.0997	14.1753	13.5103	13.3205	12.3913	13.4415	13.263	14.6784		14.2821	11.6539	1.22552		13.0264	13.4435	0.968972		0.0862209
15390435	PRSS3	81289131	ENSGALT00000037036	24.6977	29.01	26.7824	30.1453	24.8467	28.1815	36.1812	29.837	32.5529	33.6363	26.9785	31.2921	24.2966	31.9532	20.9723	32.7288		27.6589	29.7616	0.929348		31.1149	27.4877	1.13196		0.565559
15390440	LOC768817 // PRSS3	81309772	ENSGALT00000037033	20.654	19.2646	22.2909	23.1375	20.2093	22.1869	21.4353	22.7522	18.1315	20.0709	18.5877	21.0645	20.182	21.1731	16.78	18.1175		21.3367	21.6459	0.985716		19.4636	19.0631	1.02101		0.0630345
15390445	---	81342155	ENSGALT00000017037	48.534	34.549	39.1571	39.2985	49.8589	51.2439	44.0844	46.6632	73.7612	42.2849	58.8286	64.3338	43.498	50.2528	50.1215	48.1403		40.3847	47.9626	0.842003		59.8021	48.0031	1.2458		0.986243
15390448	CSDA	81463345	ENSGALT00000029277	2427.51	2357.94	2269.8	2114.41	2199.42	2506.87	2030.82	2446.88	2099.94	2350.69	1751.43	2359.31	2024.08	2353.63	2047.18	2225.02		2292.41	2296	0.998438		2140.34	2162.47	0.989766		0.361912
15390453	STYK1	81511980	ENSGALT00000023808	21.7081	20.7549	25.0915	19.709	22.1952	24.8569	23.9168	22.8393	22.0496	20.6454	22.1671	23.7002	16.8619	18.3166	19.3726	20.0255		21.8159	23.452	0.930233		22.1406	18.6441	1.18754		0.0018261
15390464	WARS2	81782165	ENSGALT00000023834	384.898	352.106	348.52	348.342	370.202	364.623	389.345	382.53	353.457	346.233	381.599	385.237	360.86	349.654	362.539	355.915		358.467	376.675	0.95166		366.632	357.242	1.02628		0.0220865
15390470	TBX15	81905453	ENSGALT00000023843	31.4729	51.0667	29.875	31.955	25.3909	35.1626	27.6659	36.0615	25.4293	21.3145	33.5786	23.4328	22.0099	33.5775	28.0984	38.8176		36.0924	31.0702	1.16164		25.9388	30.6259	0.846957		0.924392
15390479	SPAG17	82190807	ENSGALT00000023847	17.4323	16.4868	17.5224	18.2562	18.2524	18.6939	18.3766	17.3279	16.2312	19.8057	18.7521	17.5925	19.3287	18.0835	16.9188	18.551		17.4244	18.1627	0.959351		18.0954	18.2205	0.993132		0.92434
15390526	GDAP2	82323775	ENSGALT00000023883	687.776	682.656	716.249	744.195	689.342	719.966	769.854	778.919	623.21	725.595	631.314	711.945	580.174	775.078	678.91	793.451		707.719	739.52	0.956998		673.016	706.903	0.952063		0.564485
15390542	DUSP12	82395461	ENSGALT00000011476	174.28	161.74	143.946	138.507	173.381	154.412	173.572	159.607	162.425	154.875	165.301	152.136	179.531	175.519	160.777	152.051		154.618	165.243	0.935703		158.684	166.97	0.950379		0.837145
15390550	NAA50	82436927	ENSGALT00000023902	2160.1	1897.64	2263.27	2409.95	1648.97	2013.15	2097.67	2249.66	2024.56	2107.3	1745.75	2112.52	1558.75	2375.69	1968.62	2140.7		2182.74	2002.36	1.09008		1997.53	2010.94	0.993332		0.969377
15390556	KIAA2018	82462013	ENSGALT00000023908	515.167	408.887	369.239	390.506	418.795	453.104	367.197	333.824	420.344	461.585	254.478	289.299	412.896	374.503	338.348	318.907		420.95	393.23	1.07049		356.427	361.164	0.986885		0.377708
15390562	SPICE1	82564762	ENSGALT00000023923	196.193	217.593	145.044	160.082	194.701	155.297	132.971	138.053	169.178	166.466	155.637	108.905	207.703	145.743	130.229	121.034		179.728	155.256	1.15763		150.046	151.177	0.992519		0.870731
15390577	SPICE1	82606223	ENSGALT00000036972	90.0629	75.7559	75.5172	58.3334	107.064	73.8631	81.2592	53.9939	71.9166	115.238	73.9084	85.1157	79.344	87.0229	75.3089	73.2479		74.9174	79.045	0.947782		86.5447	78.7309	1.09925		0.978888
15390582	TRIM45	82627557	ENSGALT00000023925	100.933	91.6473	122.353	83.8973	90.8614	96.3566	112.905	98.0977	117.19	86.4541	102.901	109.409	90.4955	79.3406	122.646	100.062		99.7076	99.5552	1.00153		103.989	98.1359	1.05964		0.895281
15390590	VTCN1	82645729	ENSGALT00000023927	27.4377	28.5515	25.4252	25.3819	34.3921	30.4213	30.2211	34.372	32.015	33.9626	28.7758	39.0142	29.4137	31.612	26.1259	24.3552		26.6991	32.3516	0.825278		33.4419	27.8767	1.19964		0.0672009
15390595	TNFRSF1A	82676769	ENSGALT00000024021	2308.84	1918.27	3702.77	2938.02	2089.63	1758.55	4378.92	2223	2501.42	2322.85	3393.32	3757.77	1947.65	2130.62	3885.76	3373.19		2716.98	2612.52	1.03998		2993.84	2834.31	1.05629		0.780567
15390610	METTL16	82691395	ENSGALT00000024035	217.957	168.953	271.326	242.332	195.953	162.013	356.365	210.261	210.424	196.368	256.46	261.111	189.779	186.577	304.539	286.286		225.142	231.148	0.974017		231.091	241.795	0.955729		0.847633
15390620	POLQ	82706020	ENSGALT00000024072	35.866	31.7913	35.1263	30.4489	40.6611	32.4572	41.3266	27.9287	40.7863	42.2779	31.6137	30.7862	36.9099	33.4716	34.722	27.7176		33.3081	35.5934	0.935794		36.366	33.2053	1.09519		0.552933
15390637	---	83031518	ENSGALT00000035441	44.4349	41.9068	42.9655	43.3874	46.736	41.5561	40.1324	40.0872	47.4284	49.5104	45.7797	41.6601	42.6919	46.5196	45.3471	41.6863		43.1737	42.1279	1.02482		46.0946	44.0612	1.04615		0.356257
15390642	RABL3	83089794	ENSGALT00000024115	124.142	127.249	111.029	110.572	178.993	110.094	133.284	120.815	122.1	126.586	106.736	109.219	161.492	130.628	153.879	114.114		118.248	135.796	0.870774		116.16	140.028	0.829549		0.827946
15390651	HGD	83115341	ENSGALT00000024139	26.9141	28.4694	37.1722	27.1983	31.2899	27.3738	28.5301	25.5335	28.6727	28.9509	34.3449	31.3678	29.4621	30.1339	24.2432	26.073		29.9385	28.1818	1.06234		30.8341	27.478	1.12214		0.71611
15390666	FSTL1	83186277	ENSGALT00000024146	717.698	861.928	847.503	829.584	531.285	799.241	644.276	865.038	607.76	882.24	716.6	802.298	409.342	834.027	697.259	1147.56		814.178	709.96	1.14679		752.225	772.046	0.974326		0.728761
15390678	LRRC58	83234512	ENSGALT00000024149	332.99	302.665	307.231	276.33	264.104	368.292	287.091	293.795	369.894	338.289	296.313	317.854	319.21	347.541	286.148	303.356		304.804	303.321	1.00489		330.588	314.064	1.05261		0.694577
15390684	GPR156	83263525	ENSGALT00000024150	35.1579	29.7995	33.7698	34.0458	27.8846	31.4448	28.9377	27.6616	34.0183	31.059	30.9404	32.327	29.6792	29.7643	30.1199	25.2234		33.1933	28.9822	1.1453		32.0862	28.6967	1.11811		0.850364
15390693	---	83288454	ENSGALT00000036967	93.8261	77.1254	101.531	87.606	90.9727	94.5659	80.7268	82.0862	93.9025	95.776	119.777	117.198	87.2809	81.5339	93.0846	78.4991		90.0222	87.0879	1.03369		106.663	85.0996	1.25339		0.68491
15390696	---	83288598	ENSGALT00000036966	114.408	101.594	124.376	123.772	92.9873	114.486	114.679	109.666	154.203	98.5171	108.497	119.111	94.9239	102.097	112.46	110.05		116.038	107.955	1.07487		120.082	104.883	1.14492		0.652835
15390699	GSK3B	83339652	ENSGALT00000030475	3757.43	3439.56	3768.83	3966.22	3118.68	3881.26	3702.75	3760.66	3429.21	3611.49	2915.57	3595.06	3004	3778.82	3343.28	3747.34		3733.01	3615.84	1.03241		3387.83	3468.36	0.976782		0.57718
15390711	---	83477671	ENSGALT00000030474	420.726	484.62	358.177	425.543	677.126	416.437	398.403	438.398	503.654	467.472	437.807	433.518	780.216	454.861	504.926	363.272		422.267	482.591	0.874999		460.613	525.819	0.875991		0.710415
15390714	POPDC2	83483259	ENSGALT00000024176	66.9211	67.819	70.4965	85.0836	68.3831	92.6826	61.296	75.1974	61.0596	59.9301	78.7806	76.6407	65.4257	74.9832	69.9065	103.133		72.5801	74.3898	0.975673		69.1028	78.3621	0.88184		0.726292
15390724	CASQ2	83709790	ENSGALT00000024221	163.778	391.598	166.738	219.748	111.58	224.203	113.652	166.957	175.558	99.9926	217.975	125.862	168.076	440.769	140.344	304.564		235.465	154.098	1.52802		154.847	263.438	0.587792		0.19056
15390740	NHLH2	83744915	NM_204797	43.486	36.7853	45.0613	42.5775	43.6346	43.459	41.8527	45.0619	38.248	47.7446	40.078	49.2862	43.2669	44.4725	42.6553	40.0355		41.9775	43.502	0.964955		43.8392	42.6076	1.02891		0.46399
15390743	LOC418339	83888774	ENSGALT00000024296	932.795	975.547	1103.16	1235.32	762.526	955.876	1270.01	1041.64	947.174	949.374	962.431	1103.25	774.375	1394.57	1065.92	1060.51		1061.7	1007.51	1.05379		990.557	1073.84	0.922442		0.701114
15390762	B4GALT4	83941314	ENSGALT00000024311	86.3038	89.9467	98.2173	106.494	94.6925	86.4929	104.747	92.0812	83.9328	86.7933	105.301	107.684	80.2062	91.5344	128.126	114.327		95.2403	94.5035	1.0078		95.9276	103.548	0.926404		0.461152
15390771	LOC418343	84043263	ENSGALT00000024320	1200.15	984.757	1575.58	1277.56	794.038	1153.03	1454.22	1236.57	981.258	1164.55	1018.93	1325.72	740.191	1041.98	1192.57	1186.89		1259.51	1159.46	1.08629		1122.61	1040.41	1.07901		0.518164
15390775	MIR3539	84076993	ENSGALT00000024321	2327.46	1915.53	2993.32	2586.11	1823.48	2287.38	2944.16	2465.58	1754.56	2278.38	2008.52	2738.58	1466.93	2160.16	2356.19	2354.34		2455.61	2380.15	1.0317		2195.01	2084.4	1.05306		0.381582
15390789	IGSF11	84254305	ENSGALT00000024333	130.962	125.32	125.981	119.421	100.678	122.148	88.2895	136.362	97.1739	122.75	100.64	125.273	80.5877	88.6125	96.0036	111.113		125.421	111.869	1.12114		111.46	94.0792	1.18474		0.206364
15390796	LSAMP	84587331	ENSGALT00000024337	412.127	409.468	253.996	266.001	312.82	411.534	221.27	289.722	345.388	315.107	183.266	225.852	252.535	510.694	155.652	351.274		335.398	308.836	1.08601		267.403	317.539	0.842112		0.922135
15390808	ZBTB20	86177171	ENSGALT00000024346	421.772	290.612	346.867	452.924	298.916	273.576	328.915	324.799	308.129	319.166	248.876	257.902	281.591	325.554	316.969	281.437		378.043	306.552	1.23321		283.518	301.388	0.94071		0.775523
15390815	DRD3	86302312	ENSGALT00000024389	31.2976	29.3126	28.4076	25.6242	33.8261	32.0976	26.523	32.5579	32.5247	24.6726	31.3039	23.7169	29.6959	27.7203	25.0812	26.0088		28.6605	31.2512	0.917102		28.0545	27.1266	1.03421		0.0741803
15390820	KIAA1407	86335201	ENSGALT00000024401	80.2125	80.7387	85.2144	75.8736	83.7992	75.8736	80.1499	68.4457	77.2656	81.8317	59.9329	82.1287	82.4137	73.5163	73.9708	72.6736		80.5098	77.0671	1.04467		75.2897	75.6436	0.995322		0.734484
15390842	---	86422217	ENSGALT00000036939	24.6741	23.7637	23.2546	28.2201	24.6482	24.006	32.1982	24.9048	25.3236	23.6379	22.8601	26.486	21.4401	21.1081	24.6526	25.9909		24.9781	26.4393	0.944736		24.5769	23.2979	1.0549		0.216161
15390848	---	86455704	ENSGALT00000041349	20.2932	19.8157	16.9292	18.7912	22.1053	18.355	19.0645	15.9528	17.3701	19.3104	19.4995	18.0454	19.813	17.9952	19.6993	19.1302		18.9573	18.8694	1.00466		18.5564	19.1594	0.968523		0.835091
15390856	GPR15	86516263	ENSGALT00000024418	24.696	23.355	27.4976	23.5472	24.0854	26.1711	27.7	24.0065	25.137	21.3562	24.4686	26.8382	22.6116	24.2336	26.7096	20.8216		24.7739	25.4907	0.971881		24.45	23.5941	1.03628		0.262901
15390858	WDR52	86559594	ENSGALT00000024425	14.7881	15.3509	15.4965	15.1952	14.6662	16.5291	15.9034	13.7471	16.0844	17.2668	15.8935	17.4932	14.9174	13.3602	15.0322	14.5927		15.2077	15.2115	0.99975		16.6845	14.4756	1.15259		0.353217
15390880	C3orf17	86721610	ENSGALT00000024500	226.659	215.849	175.461	185.124	181.6	214.6	172.647	197.282	201.329	214.331	175.765	175.552	173.8	208.453	158.36	161.546		200.773	191.532	1.04825		191.744	175.54	1.09231		0.318789
15390888	CD200R1L	86739137	ENSGALT00000036933	33.9616	26.8177	37.1043	29.5137	31.0318	32.1459	37.384	38.9064	41.3084	37.3364	38.1871	37.088	43.3926	38.8904	31.737	36.9704		31.8493	34.867	0.913452		38.48	37.7476	1.0194		0.387367
15390895	CD200R1	86766497	ENSGALT00000030449	765.716	913.502	1120.1	961.475	1234.72	1013.62	1256.03	1048.8	1116.11	1118.68	1674.73	1247.44	1522.8	817.92	1405.87	1209.68		940.198	1138.29	0.825971		1289.24	1239.07	1.04049		0.567526
15390904	CCDC80	86865481	ENSGALT00000024512	207.969	432.101	191.112	270.887	146.339	391.873	152.123	390.892	224.584	254.032	175.948	157.909	189.726	304.856	189.531	323.472		275.517	270.307	1.01928		203.118	251.896	0.806357		0.822829
15390914	ATG3	86905216	ENSGALT00000024530	1171.52	1579.97	1135.7	1190.3	2114.12	1130.86	1301.44	1097.77	1843.83	1316.84	2097.61	1061.1	2844.17	1322.41	1639.59	1356.8		1269.37	1411.05	0.899596		1579.84	1790.74	0.88223		0.411644
15390928	F5	86935876	ENSGALT00000024538	198.369	173.441	941.516	620.123	181.344	250.549	438.734	571.352	440.194	279.058	989.585	957.926	151.016	231.802	680.298	1124.23		483.362	360.495	1.34083		666.691	546.836	1.21918		0.470249
15390958	SLC19A2	86984155	ENSGALT00000024560	50.2279	54.6287	57.6974	50.0487	56.0315	58.5972	52.3185	59.6816	66.9402	55.7237	59.3837	68.6426	57.7462	63.7057	61.7462	54.0015		53.1507	56.6572	0.93811		62.6725	59.2999	1.05687		0.366833
15390965	C1H1orf114	86997801	ENSGALT00000024565	25.2383	24.3361	24.2429	23.7553	26.4888	26.2773	23.4697	26.2465	25.3156	24.6134	27.1862	26.2845	30.3978	24.4729	28.003	26.4514		24.3931	25.6206	0.952091		25.8499	27.3313	0.945799		0.280766
15390972	---	87015645	ENSGALT00000024577	210.564	251.053	245.213	246.328	244.41	214.837	265.877	226.616	241.823	234.141	242.769	212.084	302.845	192.737	264.641	211.669		238.289	237.935	1.00149		232.704	242.973	0.957737		0.86042
15390983	MIR1690	87161021	ENSGALT00000042298	42.997	43.1649	54.1185	42.1842	58.5647	44.8678	52.0717	45.5798	55.858	49.3176	47.8924	57.8784	44.7792	44.4725	36.996	38.733		45.6161	50.271	0.907405		52.7366	41.2452	1.27861		0.0536961
15390985	DPT	87240702	ENSGALT00000030447	25.2891	23.6725	27.175	23.309	25.1016	24.6249	26.7043	27.517	25.0575	20.6465	26.4864	25.67	26.1602	24.3897	19.3717	27.5812		24.8614	25.987	0.956687		24.4651	24.3757	1.00367		0.432317
15390991	IFNG	87329807	ENSGALT00000024585	22.8808	22.6246	26.5574	21.0146	29.6308	26.3638	23.1396	26.7501	21.5711	23.1173	22.3678	25.157	24.4591	21.2972	22.0403	25.2276		23.2694	26.4711	0.879048		23.0533	23.256	0.991282		0.0957761
15390996	GPR161	87458457	ENSGALT00000024600	36.0328	36.0954	40.714	33.6913	36.7266	37.9032	40.117	30.9075	33.984	41.8048	38.9895	34.243	29.0942	37.7701	34.9622	33.9053		36.6334	36.4136	1.00604		37.2553	33.9329	1.09791		0.388692
15391005	TTF2	87471706	ENSGALT00000024603	157.981	133.904	114.806	124.533	148.692	131.215	164.776	130.159	148.333	148.973	122.446	155.66	130.256	156.205	127.629	128.183		132.806	143.711	0.924121		143.853	135.568	1.06111		0.476437
15391028	---	87492243	ENSGALT00000028675	1534.62	1668.69	1247.83	1192.91	3747.6	1612.11	2052.65	1407.17	2108.64	1317.73	2830.46	1406.15	3925.06	1509.01	2115.98	1546.49		1411.01	2204.88	0.639951		1915.74	2274.14	0.842406		0.931931
15391030	---	87505898	ENSGALT00000035440	19.8849	16.9613	16.9788	19.4627	21.0012	19.5348	20.4533	17.8021	20.9142	19.4775	18.5553	20.0322	18.9525	18.8399	18.5247	18.8235		18.3219	19.6979	0.930148		19.7448	18.7851	1.05109		0.243947
15391036	---	87512910	ENSGALT00000036919	47.1597	40.4848	47.4475	46.1659	46.4423	46.244	46.5144	48.655	41.9783	49.6108	46.6922	45.6238	40.7525	48.3959	39.5601	40.0139		45.3145	46.9639	0.96488		45.9763	42.1806	1.08999		0.0688991
15391038	---	87536848	ENSGALT00000036918	53.68	62.5199	49.2256	52.1836	62.6621	77.7364	68.8824	59.3249	68.3056	66.2612	55.8906	57.9418	58.5598	67.3834	51.5915	50.5016		54.4023	67.1515	0.810143		62.0998	57.0091	1.0893		0.120829
15391043	ST3GAL6	87546596	ENSGALT00000024610	484.057	591.401	283.912	425.668	581.418	801.513	338.27	574.406	626.537	507.482	280.501	336.239	585.451	666.295	261.228	416.152		446.26	573.902	0.777589		437.69	482.282	0.907539		0.509703
15391060	DCBLD2	87868803	ENSGALT00000024624	147.052	149.335	134.529	154.162	98.205	129.112	115.174	145.243	134.024	138.57	115.468	128.104	117.293	133.033	149.027	144.302		146.27	121.934	1.19958		129.042	135.913	0.949439		0.297299
15391077	FILIP1L	88077958	ENSGALT00000024648	25.6157	28.6365	18.8378	20.9837	21.6895	20.7611	20.1467	21.4403	20.3479	25.4281	18.3778	23.785	20.2074	19.5758	19.8665	21.0555		23.5184	21.0094	1.11942		21.9847	20.1763	1.08963		0.12866
15391082	TBC1D23	88163771	ENSGALT00000024650	420.912	520.22	416.106	468.514	539.352	450.616	468.327	473.484	479.707	462.287	416.298	414.087	492.641	432.679	530.977	472.507		456.438	482.945	0.945114		443.095	482.201	0.918901		0.979834
15391101	NIT2	88195248	ENSGALT00000024657	135.66	134.549	118.172	134.188	114.753	111.072	109.111	151.048	110.939	121.012	74.9322	117.739	93.6504	143.885	113.442	120.184		130.642	121.496	1.07528		106.155	117.791	0.901223		0.804797
15391113	LNP1	88231139	ENSGALT00000024674	35.367	32.9996	37.147	32.2151	29.0131	38.5318	35.3908	32.2384	36.1596	37.8154	35.5793	35.2745	34.5911	32.747	35.2902	35.8618		34.4322	33.7935	1.0189		36.2072	34.6225	1.04577		0.713844
15391119	TMEM45A	88266429	ENSGALT00000024682	29.9234	32.9971	30.4879	27.1943	26.4345	33.1754	28.1778	29.3362	28.6541	26.2643	28.7578	29.468	32.0947	39.919	31.9281	38.1897		30.1507	29.2809	1.0297		28.286	35.5329	0.796053		0.0471105
15391126	LOC418390	88280640	ENSGALT00000024683	20.0184	19.9919	19.0619	19.4946	24.0772	19.7789	19.3151	21.6214	22.4352	19.0218	19.4188	19.3379	19.7946	19.3168	19.5901	20.2851		19.6417	21.1982	0.926575		20.0534	19.7467	1.01553		0.235232
15391143	TFG	88310414	ENSGALT00000024692	1630.76	1689.16	1657.13	1610.14	1609.73	1675.37	1589.72	1923.32	1434.45	1475.48	1625.38	1568	1524.36	1200.17	1796.78	1566.21		1646.8	1699.53	0.968971		1525.83	1521.88	1.00259		0.266011
15391154	LOC418395	88650564	ENSGALT00000024734	16.0924	16.614	17.6684	16.6121	15.1495	15.6693	16.2848	15.0487	13.7628	16.2348	19.3563	15.7061	16.1168	12.6682	21.3979	17.0439		16.7467	15.538	1.07779		16.265	16.8067	0.967767		0.511618
15391156	RG9MTD1	88656138	ENSGALT00000024742	153.78	199.967	172.196	219.81	238.614	144.602	179.444	179.387	192.661	181.102	200.476	140.695	302.014	185.927	198.653	184.449		186.438	185.512	1.005		178.734	217.761	0.82078		0.383983
15391158	PCNP	88658515	ENSGALT00000024744	444.431	516.623	494.17	462.061	590.079	439.27	468.539	522.445	497.021	481.802	485.204	420.929	653.072	420.743	533.768	510.301		479.321	505.083	0.948995		471.239	529.471	0.890018		0.689889
15391164	CEP97	88697999	ENSGALT00000024760	87.7249	72.1988	90.6113	85.8393	81.9279	79.6597	75.9638	87.6728	69.7523	90.9486	55.6003	73.4493	66.6744	72.4678	76.6531	66.6128		84.0935	81.3061	1.03428		72.4376	70.6021	1.026		0.021274
15391176	FAM55C	88718298	ENSGALT00000024762	277.479	278.079	286.549	268.87	258.732	249.171	306.081	246.51	249.285	261.463	235.742	219.695	227.474	217.763	251.289	225.76		277.744	265.124	1.0476		241.546	230.572	1.0476		0.0695794
15391185	NFKBIZ	88744250	ENSGALT00000024766	526.208	509.599	658.088	740.503	382.384	549.765	565.889	778.455	453.956	511.39	494.519	758.734	372.78	490.909	586.967	745.427		608.599	569.123	1.06936		554.65	549.021	1.01025		0.864789
15391198	ZPLD1	88916976	ENSGALT00000024768	36.5662	38.0667	33.4679	46.2439	29.73	32.1921	30.0158	44.0456	35.8311	48.7115	35.6932	47.7446	32.8616	31.6423	34.1914	37.6994		38.5862	33.9959	1.13502		41.9951	34.0987	1.23158		0.97838
15391210	ALCAM	89846127	ENSGALT00000024769	1319.43	1061.38	1306.77	1313.65	1315.59	982.287	1100.41	1101.05	1166.98	969.962	843.706	967.149	1030.67	1252.5	912.433	1241.04		1250.31	1124.83	1.11155		986.949	1109.16	0.889817		0.889634
15391228	BBX	90562496	ENSGALT00000024777	1150.93	1029.17	1110.39	987.431	1097.37	959.95	1047.41	988.536	972.606	1056.51	901.252	917.149	887.2	933.636	1053.24	1078.32		1069.48	1023.32	1.04511		961.879	988.099	0.973464		0.548395
15391244	---	90689226	ENSGALT00000036899	623.301	650.457	656.546	612.64	613.664	366.643	572.428	449.136	663.663	521.017	662.698	523.304	569.152	510.149	579.321	628.646		635.736	500.468	1.27028		592.671	571.817	1.03647		0.291235
15391247	HHLA2	90764247	ENSGALT00000036897	839.306	1202.67	740.804	1103.81	1055.16	826.46	878.403	718.194	1059.55	892.811	788.195	636.665	1035.24	746.565	708.075	787.839		971.647	869.555	1.11741		844.304	819.43	1.03036		0.640229
15391258	TRAT1	90937218	ENSGALT00000024792	16.9217	17.0019	16.5624	18.4	20.5651	18.0495	20.9457	16.0702	17.7014	18.3269	21.7005	20.5165	16.3402	19.2584	19.2002	17.2788		17.2215	18.9076	0.910825		19.5613	18.0194	1.08557		0.53603
15391264	PVRL3	91512234	ENSGALT00000024797	60.1413	65.2655	49.7727	58.9906	53.9038	66.011	48.8159	70.4894	56.9603	59.777	61.6841	53.1369	56.6345	48.2649	56.0663	57.8816		58.5425	59.805	0.978889		57.8896	54.7118	1.05808		0.391616
15391272	LOC418416	91667250	ENSGALT00000030426	14.1178	12.0029	14.1732	13.2818	13.3367	13.3461	13.6916	14.0338	12.5459	16.3116	13.5835	13.9335	14.4651	13.7576	12.1267	13.5288		13.3939	13.6021	0.984697		14.0936	13.4695	1.04633		0.806353
15391278	PLCXD2	91708904	ENSGALT00000024806	14.5819	12.3831	13.32	13.7204	12.1584	13.6379	14.3047	12.8208	12.6558	14.3811	13.7422	13.86	13.6927	13.5907	13.5598	14.5953		13.5014	13.2304	1.02048		13.6598	13.8596	0.98558		0.279877
15391284	PHLDB2	91783048	ENSGALT00000024811	22.8725	22.5823	21.0806	19.752	22.4055	21.0362	21.8023	22.5258	20.583	23.4179	28.8316	22.9505	18.1526	21.6263	24.3273	21.912		21.5719	21.9425	0.98311		23.9458	21.5046	1.11352		0.750632
15391301	ABHD10	91842859	ENSGALT00000024813	246.677	266.424	224.295	224.704	244.434	231.104	204.283	215.052	237.233	248.565	158.731	188.865	222.894	262.704	189.491	216.95		240.525	223.718	1.07512		208.348	223.01	0.934257		0.969002
15391307	TAGLN3	91857021	ENSGALT00000024814	18.7249	18.6168	19.9463	18.4688	20.8545	18.586	18.0054	18.5274	21.3457	22.6018	19.8784	16.6148	20.7457	19.3499	16.8645	20.4353		18.9392	18.9933	0.99715		20.1102	19.3489	1.03935		0.75429
15391314	TMPRSS7	91890014	ENSGALT00000024825	16.1124	18.0515	14.4586	15.218	18.7133	13.9686	13.0041	14.1305	15.3674	16.7033	13.4404	14.0993	18.2267	15.3897	14.2065	13.7423		15.9601	14.9541	1.06727		14.9026	15.3913	0.968247		0.797099
15391333	LOC418421	91932646	ENSGALT00000024826	13.5947	12.3434	14.0018	11.9502	15.5468	14.8665	14.1425	13.2874	13.0793	13.4768	14.0999	12.8085	13.0653	14.3389	12.4933	13.3945		12.9725	14.4608	0.897082		13.3661	13.323	1.00324		0.116195
15391339	LOC770026	91976844	ENSGALT00000024835	101.095	107.729	601.433	400.658	135.516	195.794	1019.24	408.842	157.205	93.6209	758.702	547.407	133.296	181.777	752.494	677.037		302.729	439.849	0.688257		389.234	436.151	0.892429		0.989061
15391342	LOC418424	91991492	ENSGALT00000024836	55.3805	52.4315	62.6558	62.352	60.9166	52.1387	65.2415	58.4021	58.4281	53.6787	48.7152	61.5221	51.5686	58.8727	63.5518	53.8524		58.205	59.1747	0.983612		55.586	56.9614	0.975854		0.584094
15391351	CD200	92004787	ENSGALT00000024837	241.051	272.795	167.462	223.015	272.984	298.046	226.783	204.441	391.815	328.624	251.466	246.095	295.592	379.924	254.619	228.695		226.081	250.564	0.902289		304.5	289.708	1.05106		0.358217
15391358	---	92067363	ENSGALT00000036874	236.978	246.708	242.364	247.211	262.98	187.472	255.371	217.236	260.406	229.339	237.373	212.988	224.005	233.112	238.4	256.22		243.315	230.765	1.05439		235.027	237.934	0.987779		0.716437
15391369	C1H3orf38	92105427	ENSGALT00000024843	117.294	118.417	108.748	111.743	148.15	114.794	134.813	111.416	113.196	107.604	113.363	103.129	144.132	118.267	122.836	116.869		114.05	127.293	0.895966		109.323	125.526	0.870922		0.874534
15391375	EPHA3	92450603	ENSGALT00000024844	180.462	185.978	70.1899	81.1299	92.1414	194.581	57.4611	95.1583	111.829	133.37	51.8605	67.8764	117.92	180.739	58.9754	84.2365		129.44	109.836	1.17849		91.2341	110.468	0.825889		0.98777
15391392	ARL13B	92925793	ENSGALT00000024861	508.397	595.454	412.561	428.632	590.109	408.281	372.997	423.204	545.479	476.663	481.252	337.478	713.157	409.888	515.418	460.494		486.261	448.648	1.08384		460.218	524.739	0.877042		0.389872
15391405	NSUN3	92978287	ENSGALT00000024864	46.516	47.5029	41.3076	45.6729	50.4394	39.8039	40.4647	45.3537	36.3377	41.0342	35.2942	33.5029	43.8974	39.5394	33.0311	39.1418		45.2498	44.0154	1.02805		36.5423	38.9025	0.93933		0.175888
15391412	EPHA6	93948348	ENSGALT00000024870	20.3205	20.2251	19.7858	20.2224	17.7616	23.1801	19.1086	22.3781	20.0783	20.8572	19.7638	21.2745	20.306	21.2525	20.268	24.0635		20.1384	20.6071	0.977257		20.4934	21.4725	0.954404		0.601959
15391433	ARL6	94459233	NM_001030788	82.5482	92.9331	111.424	114.809	106.887	96.7859	95.6946	96.9248	85.3656	81.577	102.397	92.6553	101.416	89.8597	98.9549	102.032		100.429	99.0732	1.01368		90.4986	98.0655	0.922838		0.802027
15391439	---	94498074	ENSGALT00000024887	468.338	392.486	460.957	441.671	467.307	434.767	579.81	397.14	508.337	424.035	470.966	446.432	445.286	462.719	513.43	480.656		440.863	469.756	0.938494		462.442	475.523	0.972493		0.895256
15391443	---	94523133	ENSGALT00000024885	104.828	93.2214	99.7448	115.076	131.784	98.8888	161.133	107.17	106.38	99.2766	110.898	91.8167	100.679	92.3122	120.278	109.236		103.218	124.744	0.827436		102.093	105.626	0.966547		0.255837
15391461	BRP44	94758529	ENSGALT00000024900	2488.31	2598.91	2112.7	2349.85	3047.71	2749.59	2154.22	2463.95	2906.63	2493.63	2693.23	2259.27	3544.53	2757.24	2292.67	2472.95		2387.44	2603.87	0.916882		2588.19	2766.85	0.935428		0.644996
15391466	CREG1	94916774	ENSGALT00000030407	4047.51	3406.16	3193.83	2623.36	4670.11	2874.63	3667.83	2386.5	5341.17	3726.54	5260.38	3011.34	5622.79	3538.22	3911.1	3052.93		3317.71	3399.77	0.975866		4334.86	4031.26	1.07531		0.431602
15391471	CD247	94935255	ENSGALT00000024905	113.255	95.2947	79.3712	70.8099	140.655	91.7952	96.5795	76.1587	136.002	86.0104	125.232	80.0861	128.316	139.335	96.4015	81.7023		89.6826	101.297	0.885344		106.833	111.438	0.958669		0.617988
15391479	GPA33	95150944	ENSGALT00000024920	26.6764	21.9727	23.5117	24.4386	24.5087	24.1412	28.6662	23.454	30.7291	24.0356	25.9204	27.2598	24.0376	25.5752	27.4648	22.7716		24.1498	25.1926	0.95861		26.9862	24.9623	1.08108		0.887009
15391487	ILDR2	95186738	ENSGALT00000024924	71.8278	64.6476	75.3064	68.1124	61.3487	74.0808	64.1308	68.0877	68.4042	58.6148	74.3595	74.4242	61.3957	64.9137	69.0302	71.6706		69.9735	66.912	1.04575		68.9507	66.7525	1.03293		0.965818
15391499	LOC396098	95262832	ENSGALT00000036845	46.0719	46.3541	41.5053	39.0243	42.3413	42.5455	36.3106	38.9754	47.7494	53.0099	39.1456	42.3801	48.9211	46.2836	36.6282	41.172		43.2389	40.0432	1.07981		45.5713	43.2512	1.05364		0.342225
15391508	CD2	95286423	ENSGALT00000024930	26.2146	30.3855	20.0507	22.1543	26.1727	23.7596	20.6278	19.8533	34.1506	23.9037	19.7437	23.0007	23.0503	37.0454	21.1164	18.0358		24.7013	22.6034	1.09281		25.1997	24.812	1.01563		0.637497
15391513	LOC768770	95298072	ENSGALT00000035439	22.4391	21.5688	20.0606	19.246	21.1503	22.3718	20.2695	17.9779	19.9908	33.0369	17.4345	21.8998	24.4437	20.1965	21.2218	18.9954		20.8286	20.4424	1.01889		23.0905	21.2143	1.08844		0.62341
15391519	PTGFRN	95364129	ENSGALT00000024931	606.062	407.812	527.647	432.932	463.772	382.019	445.034	411.769	449.735	723.862	324.259	582.19	372.5	504.117	424.216	490.428		493.613	425.649	1.15967		520.011	447.815	1.16122		0.555561
15391529	CD101	95409946	ENSGALT00000024940	53.8607	50.137	51.9751	46.5482	53.1122	52.5577	44.1286	48.8042	61.0734	54.2058	52.2995	55.3491	55.43	54.5718	47.2434	52.2713		50.6303	49.6507	1.01973		55.7319	52.3791	1.06401		0.36283
15391538	IGSF3	95504777	ENSGALT00000024944	604.692	588.384	565.174	641.4	428.211	749.763	429.492	608.126	501.046	538.954	364.284	573.587	356.875	733.038	418.345	595.84		599.913	553.898	1.08307		494.468	526.024	0.940009		0.817575
15391549	CD80	95614906	ENSGALT00000024957	2646.04	2225.71	3665.77	3116.93	2270.89	2456.35	3758.73	3347.09	2507.86	2748.64	3168.25	3773.95	2139.89	2274.21	3521.39	3844.58		2913.61	2958.26	0.984906		3049.67	2945.02	1.03554		0.981879
15391557	BCL9	95740880	ENSGALT00000024971	97.5451	124.846	104.745	121.197	79.0094	117.227	106.838	104.47	106.611	76.8831	115.174	85.2153	73.9341	122.594	102.233	154.49		112.083	101.886	1.10008		95.971	113.313	0.846957		0.565776
15391564	GJA8	95836741	ENSGALT00000024977	29.9176	27.2118	30.1977	32.2542	29.7565	31.5599	26.3124	30.0034	34.8544	34.2778	33.8682	35.1914	29.15	31.3464	28.1592	25.1579		29.8953	29.408	1.01657		34.5479	28.4534	1.21419		0.59377
15391566	GPR89B	95846504	ENSGALT00000024984	301.284	301.459	296.936	357.146	272.715	265.513	319.422	311.135	363.495	327.684	308.516	351.785	291.361	333.986	323.468	304.469		314.206	292.196	1.07533		337.87	313.321	1.07835		0.248675
15391581	POU1F1	96197113	ENSGALT00000036839	12.3007	13.2949	13.0805	12.5024	13.9152	13.5294	12.7921	13.5812	13.7194	13.2739	13.1631	12.7374	11.4796	13.4099	15.0747	13.1595		12.7946	13.4545	0.950957		13.2235	13.2809	0.995672		0.829782
15391597	VGLL3	96319024	ENSGALT00000024991	50.1932	61.2951	75.272	70.9369	47.6943	62.7328	58.7959	64.5058	50.6262	48.2085	82.7597	55.5672	45.0123	57.6753	61.8202	114.168		64.4243	58.4322	1.10255		59.2904	69.669	0.85103		0.501508
15391602	GBE1	98487482	ENSGALT00000025002	567.833	528.646	466.045	525.206	606.102	350.326	398.07	466.217	554.558	497.515	442.632	323.92	502.73	411.242	451.368	522.048		521.932	455.179	1.14665		454.656	471.847	0.963567		0.793979
15391620	ROBO1	99689366	ENSGALT00000025008	105.825	188.519	124.759	179.307	59.7761	145.619	100.863	190.668	83.4506	63.104	150.625	92.8161	74.9171	119.77	123.577	183.938		149.603	124.231	1.20423		97.4989	125.551	0.77657		0.971983
15391645	---	101434295	ENSGALT00000030391	76.8785	119.583	59.6214	77.0852	189.15	46.9808	88.3901	68.8303	101.066	79.1128	98.4561	56.8771	233.449	61.003	96.6863	73.9859		83.292	98.3378	0.846998		83.8781	116.281	0.721339		0.735367
15391651	---	101440726	ENSGALT00000025277	824.079	782.801	557.993	633.635	861.913	576.596	666.424	546.685	745.568	745.502	639.142	465.194	804.069	689.674	635.582	611.815		699.627	662.904	1.0554		648.852	685.285	0.946835		0.79635
15391680	---	101715050	ENSGALT00000036824	17.5275	15.5169	18.7128	19.5756	20.6618	17.1085	21.2372	17.8725	17.5356	20.1641	17.2527	17.3244	17.9449	17.3965	18.4756	17.7115		17.8332	19.22	0.927844		18.0692	17.8821	1.01046		0.246729
15391683	USP25	102027575	ENSGALT00000025309	736.954	793.321	792.644	734.369	803.51	734.533	839.216	758.465	767.863	805.439	681.11	742.345	740.12	757.856	842.507	854.177		764.322	783.931	0.974987		749.189	798.665	0.938052		0.705906
15391708	---	102273160	ENSGALT00000030387	41.5349	38.0743	39.7531	43.4051	45.8786	27.8873	35.6165	31.1436	25.73	36.9938	34.941	33.4271	74.1763	36.6417	37.4695	43.1615		40.6918	35.1315	1.15827		32.773	47.8622	0.684735		0.237975
15391718	MIR99A	102424333	ENSGALT00000028949	15.8513	16.2058	15.3633	15.3167	14.0858	17.7646	14.8209	17.157	14.3375	18.1113	15.1913	15.829	14.5496	14.3357	15.367	20.0097		15.6843	15.9571	0.982901		15.8673	16.0655	0.98766		0.948277
15391720	MIRLET7C	102425081	ENSGALT00000028950	17.2796	13.6849	15.1256	13.8486	14.6868	19.6674	15.5136	14.9485	10.7746	13.146	14.5453	14.2934	13.6837	12.22	14.3198	14.8161		14.9847	16.2041	0.924746		13.1898	13.7599	0.958571		0.108261
15391722	MIR125B	102457647	ENSGALT00000028951	10.5686	10.3928	12.0319	12.7413	10.4208	9.99063	9.96302	9.49104	9.98822	10.397	10.7759	10.4851	11.7639	10.4235	10.3314	10.6982		11.4336	9.96636	1.14722		10.4116	10.8043	0.963653		0.0696763
15391724	CXADR	102730967	ENSGALT00000030382	90.0266	106.808	81.9839	96.1429	105.294	120.322	80.7753	169.236	73.6353	149.236	58.5846	77.9343	114.337	62.2711	93.6965	76.0899		93.7403	118.907	0.78835		89.8477	86.5986	1.03752		0.188629
15391733	---	102865544	ENSGALT00000036818	16.064	16.0428	19.6357	18.9152	16.278	17.8127	14.7609	17.7063	19.0539	15.8561	18.2032	19.5228	16.7041	18.0403	16.7086	15.9184		17.6644	16.6395	1.0616		18.159	16.8428	1.07814		0.817099
15391736	CHODL	102944756	ENSGALT00000025349	18.5816	17.2221	20.5408	18.3261	19.5446	20.1497	19.9642	18.259	18.0569	19.8999	18.5623	23.5753	20.6034	18.5622	17.7276	16.9172		18.6676	19.4794	0.958329		20.0236	18.4526	1.08514		0.296931
15391743	NCAM2	104254340	ENSGALT00000025378	11.0605	10.1853	10.4809	9.77559	10.2182	11.7266	11.2032	11.2709	9.77559	11.6738	11.9503	11.1058	11.0125	11.4541	10.8976	11.2543		10.3756	11.1047	0.934336		11.1264	11.1546	0.997467		0.888512
15391762	---	104459490	ENSGALT00000035282	79.0175	36.757	65.4049	88.2368	37.254	89.8933	85.0503	71.1214	75.2942	164.969	86.5429	108.73	64.2857	74.6007	72.2368	89.4741		67.3541	70.8298	0.950929		108.884	75.1494	1.4489		0.750809
15391767	---	105247341	ENSGALT00000025384	46.9403	45.8108	39.4255	33.1499	37.5197	38.5815	38.7529	37.0549	37.092	49.2644	38.5785	36.4722	43.432	37.8682	34.8693	36.4958		41.3316	37.9773	1.08833		40.3518	38.1663	1.05726		0.924143
15391769	---	105594843	ENSGALT00000028603	11.8534	9.98912	11.6091	11.7413	10.6299	14.7225	10.5442	12.1107	10.98	9.59333	9.88427	11.4201	11.5791	10.5293	12.0161	11.069		11.2982	12.0018	0.941377		10.4694	11.2984	0.926632		0.518969
15391771	MIR155	105930213	ENSGALT00000028952	10.4111	9.53614	10.9203	10.411	10.1958	9.91308	10.7787	9.65046	8.71604	9.71005	11.2181	11.3254	10.1453	9.402	9.53536	9.71652		10.3197	10.1345	1.01827		10.2424	9.69979	1.05594		0.185896
15391773	JAM2	105955444	ENSGALT00000025393	98.5399	119.552	118.736	121.12	140.3	110.302	142.635	163.857	166.085	91.3643	109.301	84.0007	110.439	112.562	132.573	122.919		114.487	139.274	0.82203		112.688	119.623	0.942023		0.156675
15391785	GABPA	105994350	ENSGALT00000025419	1460.29	1605.75	1297.38	1283.7	1742.73	1246.24	1329.77	1324.97	1722.3	1478.75	1467.3	1128.48	1774.79	1456.3	1408.65	1412.3		1411.78	1410.93	1.0006		1449.21	1513.01	0.957832		0.500925
15391796	---	106491291	ENSGALT00000036795	48.9451	58.8489	60.699	51.0634	43.0543	46.1267	57.3265	48.662	35.5841	57.0298	63.8014	48.6043	45.5386	55.769	42.2056	46.8432		54.8891	48.7924	1.12495		51.2549	47.5891	1.07703		0.785047
15391798	---	106512281	ENSGALT00000025467	13.4407	12.9075	12.6387	13.2522	14.0945	13.6062	13.3408	13.1424	15.6698	14.8978	13.3031	14.9034	14.7982	12.8313	13.111	11.7735		13.0598	13.546	0.964108		14.6935	13.1285	1.11921		0.550143
15391805	---	106860899	ENSGALT00000036794	16.4797	16.0621	15.1551	16.7381	14.5131	18.6426	17.4194	16.9069	16.2792	17.8113	16.5196	18.2323	14.881	16.2877	17.2503	18.5233		16.1087	16.8705	0.954848		17.2106	16.7356	1.02838		0.911093
15391808	N6AMT1	107402074	ENSGALT00000025479	92.3798	96.6871	95.3226	80.1516	103.674	109.994	93.1567	106.926	91.5206	100.116	111.081	110.973	163.515	90.7107	95.1921	102.753		91.1353	103.438	0.881065		103.423	113.043	0.9149		0.60081
15391814	USP16	107439483	ENSGALT00000025494	398.707	540.211	287.024	330.887	599.157	365.858	360.962	359.733	515.876	422.114	393.432	355.599	571.586	421.066	506.039	489.615		389.207	421.428	0.923545		421.755	497.077	0.848472		0.300887
15391833	C1H21orf7	107487535	ENSGALT00000025511	34.5021	53.4199	40.8446	51.6697	35.1343	46.3269	36.9861	39.735	32.5972	36.6247	46.9678	35.5472	31.125	44.4725	38.1433	64.4831		45.1091	39.5456	1.14069		37.9342	44.556	0.851383		0.533485
15391842	BACH1	107541509	ENSGALT00000025518	2825.66	2915.75	2875.76	3032.71	2843.04	3171.37	3042.05	2978.4	2876.76	2822.84	2592.45	2725.43	2589.74	2682.42	3016.5	2999.57		2912.47	3008.72	0.968011		2754.37	2822.06	0.976015		0.197113
15391848	SOD1	108112782	ENSGALT00000036785	592.783	576.232	521.589	506.148	635.238	613.772	498.063	531.211	514.989	636.938	453.465	530.819	601.489	570.748	504.217	455.152		549.188	569.571	0.964213		534.053	532.901	1.00216		0.459607
15391856	HUNK	108192011	ENSGALT00000025595	33.2689	36.1815	37.2543	35.0477	34.9052	36.1721	44.8576	38.2023	34.374	37.47	44.2672	38.626	34.8477	46.0664	34.4316	34.97		35.4381	38.5343	0.919651		38.6843	37.5789	1.02942		0.799306
15391867	MIR1738	108216426	ENSGALT00000042435	165.04	155.47	149.066	132.82	174.187	192.798	149.294	171.484	214.033	129.576	206.808	167.912	160.505	160.101	186.74	156.728		150.599	171.941	0.875879		179.582	166.019	1.0817		0.619237
15391869	C1H21orf63	108416420	ENSGALT00000025609	39.518	41.7366	115.382	85.9747	51.6312	35.9783	151.723	76.529	52.8244	45.0676	224.108	120.627	53.4179	37.319	200.076	130.921		70.6528	78.9653	0.894733		110.657	105.433	1.04954		0.581964
15391878	IFNAR2	108690430	ENSGALT00000025687	2266.81	2160.53	2775.28	2428.28	2227.24	1743.54	3015.39	2213.94	2344.35	2224.11	2674.57	2512.36	2096.48	2111.98	3051.13	2600.51		2407.73	2300.03	1.04683		2438.85	2465.03	0.98938		0.652521
15391891	IL10RB	108704109	ENSGALT00000025690	2210.47	2004.03	2834.09	2434.84	2286.62	2178.38	2755.94	2544.14	2178.56	2016.5	2726.53	2640.98	2251	1989.87	2798	2642.54		2370.86	2441.27	0.971158		2390.64	2420.35	0.987726		0.929025
15391902	IFNAR1	108723811	ENSGALT00000025691	1812.03	1859.88	2495.62	2151.58	2104.79	1600.05	3063.98	2061.27	1983.26	1901.21	2289.09	2245.75	1765.62	1782.74	3000.98	2784.17		2079.77	2207.52	0.942131		2104.83	2333.38	0.902052		0.788223
15391916	IFNGR2	108757200	ENSGALT00000025738	4713.49	4856.46	5728.73	5610.68	4356.01	4623.24	6087.4	5440	5130.2	4804.8	4845.53	5148.41	4197.98	4533	5749.34	5610.41		5227.34	5126.66	1.01964		4982.23	5022.68	0.991947		0.856902
15391925	LOC427977	108785632	ENSGALT00000025756	20.4832	21.1713	21.48	19.3166	20.4097	21.4737	22.2434	18.6778	20.7511	20.9765	22.0855	22.2321	20.2316	20.9664	19.6682	17.6256		20.6128	20.7012	0.995731		21.5113	19.6229	1.09623		0.345614
15391945	RSRC1	108849687	ENSGALT00000010171	914.978	856.693	856.411	910.044	836.126	807.713	878.254	822.926	838.463	863.056	788.31	764.365	760.068	914.188	805.021	855.508		884.532	836.255	1.05773		813.549	833.696	0.975834		0.946337
15391958	ITSN1	108917514	ENSGALT00000025788	652.496	604.247	595.752	535.847	676.689	428.489	573.222	440.17	633.689	550.327	504.346	495.997	599.133	534.045	633.74	579.264		597.086	529.642	1.12734		546.09	586.545	0.931027		0.39806
15391993	SLC5A3	109118347	ENSGALT00000036753	388.223	430.585	346.257	537.622	218.415	533.187	215.394	456.877	274.405	342.043	178.303	240.515	204.367	303.031	243.608	249.159		425.672	355.968	1.19581		258.817	250.041	1.03509		0.255447
15391995	MRPS6	109135663	ENSGALT00000030363	452.587	544.593	367.107	490.792	421.271	456.819	290.504	462.504	432.299	454.715	408.955	372.259	472.776	382.862	416.998	373.535		463.77	407.775	1.13732		417.057	411.543	1.0134		0.937364
15391996			---	62.0126	29.8616	47.4495	106.084	46.4037	104.34	129.108	100.832	40.3878	87.0007	46.8894	37.0347	40.6458	57.973	37.3309	49.0003		61.3519	95.1711	0.644648		52.8281	46.2375	1.14254		0.0349372
15391997			---	665.98	806.997	509.788	664.006	641.962	706.336	419.085	721.547	658.493	681.173	644.984	557.058	709.042	501.208	595.549	504.888		661.693	622.233	1.06342		635.427	577.672	1.09998		0.620117
15391998			---	476.646	697.181	415.903	576.176	400.91	440.246	269.273	461.771	514.163	587.582	524.284	427.129	502.213	453.651	399.461	477.783		541.476	393.05	1.37763		513.29	458.277	1.12004		0.226522
15391999			---	281.549	253.721	268.056	276.228	252.893	274.308	212.489	308.993	245.148	202.142	209.682	184.586	315.587	219.528	308.361	256.33		269.888	262.171	1.02944		210.389	274.952	0.765187		0.688694
15392000	KCNE2	109293995	ENSGALT00000025794	15.603	16.8441	14.8477	14.1082	14.9437	15.1895	15.739	15.8805	16.3095	18.5729	15.29	17.6892	14.9609	18.1975	15.5083	17.7192		15.3507	15.4382	0.994337		16.9654	16.5965	1.02223		0.212526
15392002	FAM165B	109304879	ENSGALT00000025795	178.718	213.639	126.615	143.413	361.55	158.324	154.656	124.944	204.113	196.965	194.816	143.825	340.79	259.251	180.656	165.379		165.596	199.869	0.828526		184.93	236.519	0.781881		0.608063
15392004	CLIC6	109442328	ENSGALT00000025807	16.6983	14.6128	18.1569	16.3999	15.6695	17.324	18.5307	17.9828	15.9226	15.4204	16.2015	17.9121	14.8746	16.6578	15.0663	17.5642		16.467	17.3768	0.947645		16.3642	16.0407	1.02016		0.186394
15392011	---	109468992	ENSGALT00000025808	14.4739	13.4117	12.7656	12.5002	11.6593	12.1865	13.1711	12.5002	13.0588	12.4696	12.751	12.8107	11.6116	12.6719	12.043	13.8553		13.2878	12.3793	1.07339		12.7725	12.5454	1.0181		0.784582
15392015	CBR1	110028120	ENSGALT00000025820	647.147	593.608	621.352	542.428	675.586	543.525	636.098	568.165	635.135	568.721	547.381	573.268	593.638	507.805	625.875	551.486		601.134	605.844	0.992226		581.126	569.701	1.02005		0.398426
15392021	MORC3	110040260	ENSGALT00000025834	891.915	912.951	1026.84	1170.38	710.013	913.221	947.109	1161.3	760.794	755.12	761.692	889.803	644.07	689.5	880.065	903.681		1000.52	932.91	1.07247		791.852	779.329	1.01607		0.224535
15392053	MORC3	110089174	ENSGALT00000025841	636.174	669.775	580.936	601.223	856.918	547.146	616.246	600.828	743.496	632.382	723.576	504.885	856.772	595.44	747.67	649.655		622.027	655.284	0.949248		651.085	712.384	0.913952		0.54789
15392072	CHAF1B	110117275	ENSGALT00000025844	404.146	398.048	305.805	290.396	397.896	329.613	339.743	335.338	432.989	453.715	229.313	345.851	339.231	342.084	313.492	317.154		349.599	350.647	0.99701		365.467	327.99	1.11426		0.243342
15392089	SIM2	110254757	ENSGALT00000025849	20.9846	20.5695	19.2093	19.6055	20.3771	20.9434	20.5773	17.7977	19.7037	19.3755	22.7423	20.2203	22.6183	20.9933	18.5401	19.0565		20.0922	19.9239	1.00845		20.5105	20.3021	1.01027		0.759352
15392102	TTC3	110459336	ENSGALT00000025859	541.248	549.235	383.334	467.019	718.489	521.236	476.786	458.286	551.805	576.09	420.942	357.251	633.32	470.272	517.9	462.547		485.209	543.699	0.892421		476.522	521.01	0.914612		0.761922
15392148	DYRK1A	110615528	ENSGALT00000025866	1411.68	1270.72	1292.64	1278.5	1160.58	1221.94	1290.53	1333.17	1189.27	1190.96	1087.52	1197.21	1088.23	1339.06	1211.86	1242.07		1313.39	1251.55	1.0494		1166.24	1220.3	0.955695		0.643576
15392159	KCNJ15	110985770	ENSGALT00000025868	34.7711	31.9431	32.7022	35.5608	32.2322	31.6552	30.3707	29.79	31.2532	31.7147	31.0222	31.4727	35.2906	33.8909	28.5879	31.2262		33.7443	31.012	1.0881		31.3657	32.2489	0.972614		0.465246
15392161	ETS2	111250667	ENSGALT00000025873	437.499	521.607	661.217	617.638	474.836	546.441	575.049	774.121	536.303	527.904	840.554	754.462	440.457	426.129	699.356	735.458		559.49	592.612	0.944109		664.806	575.35	1.15548		0.874076
15392171	WRB	111455657	ENSGALT00000025891	382.083	422.091	378.838	348.644	430.608	380.812	401.418	476.975	421.253	391.124	495.05	347.799	593.228	324.624	490.508	418.374		382.914	422.453	0.906405		413.806	456.684	0.906112		0.592003
15392179	SH3BGR	111479476	ENSGALT00000003011	33.9855	47.7291	40.778	34.8258	36.1196	37.3432	31.8981	34.1257	31.1233	30.5446	59.861	33.5147	38.8709	45.1297	35.4783	50.6176		39.3296	34.8716	1.12784		38.7609	42.5241	0.911505		0.0753455
15392188	B3GALT5	111531701	ENSGALT00000025981	10.9141	10.8358	12.3805	10.3504	10.4489	12.1226	11.0653	11.3323	10.6193	12.0125	11.6846	10.6637	11.7078	10.9784	11.281	10.7611		11.1202	11.2423	0.989143		11.245	11.1821	1.00563		0.886128
15392190	---	111548863	ENSGALT00000035438	26.9293	21.0388	28.0584	23.8012	29.2786	25.5271	33.9395	25.6509	26.6049	27.6737	22.4943	29.7189	24.6215	26.2423	30.5939	23.0661		24.9569	28.599	0.87265		26.6229	26.1309	1.01883		0.37243
15392196	IGSF5	111556541	ENSGALT00000025986	16.3245	14.0757	15.5049	14.9452	14.7491	16.4665	14.2196	16.1452	16.6196	16.7456	13.1061	15.306	16.2446	14.0463	13.9443	14.2621		15.2126	15.3951	0.988146		15.4443	14.6243	1.05607		0.353843
15392202	PCP4	111647905	ENSGALT00000036726	27.6581	28.9768	29.8766	24.8389	27.8366	35.0796	27.5256	27.1685	34.3545	29.8621	35.9601	28.3458	30.7625	32.4972	28.0977	27.8265		27.8376	29.4026	0.946774		32.1306	29.796	1.07835		0.864094
15392205	BACE2	112315331	ENSGALT00000025995	3218.27	2865.5	2650.39	2590.06	2774.02	2828.24	3065	2354.92	3352.98	2914.76	2010.84	2369.28	2416.46	2690.52	2064.46	2192.15		2831.06	2755.54	1.0274		2661.96	2340.9	1.13715		0.0856046
15392215	FAM3B	112356332	ENSGALT00000025996	16.5889	14.22	14.7696	15.7104	16.7851	13.2	14.371	14.0035	14.113	16.2012	14.2019	14.9131	13.3353	13.3926	15.3439	12.2213		15.3222	14.5899	1.0502		14.8573	13.5733	1.0946		0.352155
15392223	MX1	112367798	ENSGALT00000025999	50.2038	64.2723	59.4578	79.0961	245.402	809.568	277.766	228.61	43.5108	50.7444	190.16	41.0916	802.584	984.427	362.602	452.077		63.2575	390.336	0.162059		81.3767	650.422	0.125114		0.246543
15392240	UMODL1	112642229	ENSGALT00000036707	71.574	66.5531	155.967	169.575	53.4471	148.322	111.284	231.538	58.247	51.2903	105.417	105.296	61.0268	54.0627	153.975	120.988		115.917	136.148	0.851409		80.0626	97.5132	0.821044		0.417734
15392265	ABCG1	112741951	ENSGALT00000026046	283.039	230.878	368.777	334.131	335.615	261.019	498.267	295.536	279.829	252.003	301.024	307.165	284.049	245.882	413.417	322.402		304.206	347.609	0.875138		285.005	316.437	0.900668		0.641382
15392281	UBASH3A	112848817	ENSGALT00000026063	23.5978	25.2719	26.9165	23.6724	24.0402	26.2106	27.6221	24.2286	28.2114	23.5064	24.171	26.6067	28.3788	22.7211	25.3449	25.4872		24.8646	25.5254	0.974114		25.6239	25.483	1.00553		0.977429
15392297	SLC37A1	112897891	ENSGALT00000026078	554.857	524.483	577.92	646.749	576.152	692.259	634.337	737.044	561.33	483.49	431.286	553.731	529.037	526.623	539.804	525.911		576.002	659.948	0.8728		507.459	530.344	0.956849		0.0101887
15392318	PDE9A	112945192	ENSGALT00000026084	81.5741	77.1303	100.143	77.8931	72.6636	63.0554	99.1308	64.903	70.4038	96.2488	116.025	99.4938	62.4225	70.057	110.339	97.2587		84.185	74.9382	1.12339		95.5429	85.0193	1.12378		0.499057
15392339	NDUFV3	113023006	ENSGALT00000036704	106.058	131.252	96.6747	120.401	169.748	114.597	126.872	109.092	127.744	108.366	152.442	114.183	233.519	189.065	151.019	140.16		113.596	130.077	0.873299		125.684	178.441	0.704343		0.103516
15392345	PKNOX1	113058139	ENSGALT00000026100	195.591	186.005	167.541	201.288	177.66	196.235	174.748	184.926	159.35	158.055	203.143	146.318	203.979	170.202	171.744	180.856		187.606	183.392	1.02298		166.717	181.695	0.917561		0.858892
15392359	CRYAA	113199267	ENSGALT00000036695	56.4732	50.4484	54.5507	54.163	55.1218	54.3707	47.7742	52.7146	54.7919	61.6587	53.2866	54.9305	49.5417	49.9545	54.3212	58.0149		53.9088	52.4953	1.02693		56.1669	52.9581	1.06059		0.864398
15392367	RRP1B	113488192	ENSGALT00000036690	299.401	311.047	262.291	250.152	332.334	281.572	276.164	322.006	291.159	284.899	247.387	246.287	279.99	270.659	272.096	258.161		280.723	303.019	0.92642		267.433	270.227	0.989662		0.0692833
15392382	PDXK	113537860	ENSGALT00000026124	2388.55	2433.66	3408.07	2892.06	2638.28	2339.9	4325.5	3495.76	2848.39	2412.76	3564.91	3379.96	2266.17	2518.33	4055.24	4438.05		2780.58	3199.86	0.868971		3051.5	3319.45	0.919282		0.87076
15392391	---	113550419	ENSGALT00000000002	207.547	137.966	381.346	264.284	174.413	196.123	629.289	275.196	162.504	178.027	264.71	294.736	151.457	196.342	326.888	498.466		247.786	318.755	0.777354		224.994	293.288	0.767144		0.852631
15392394	AGPAT3	113734822	ENSGALT00000026125	1312.27	1031.92	717.987	792.754	1665.58	954.196	1015.22	792.326	1642.39	1784.52	939.944	1009.61	1476.89	1473.1	940.791	868.323		963.732	1106.83	0.870712		1344.12	1189.78	1.12972		0.754585
15392399	---	113787753	ENSGALT00000012050	232.687	210.138	221.674	215.897	215.2	201.527	219.868	202.359	201.945	212.811	189.971	183.867	208.321	225.516	204.333	192.706		220.099	209.738	1.0494		197.149	207.719	0.949112		0.813835
15392403	TRAPPC10	113803858	ENSGALT00000036686	192.48	178.111	155.794	187.285	180.601	148.901	201.664	141.411	175.819	173.116	127.701	129.124	165.635	219.418	140.477	161.456		178.417	168.144	1.0611		151.44	171.747	0.881765		0.874776
15392410	---	113808726	ENSGALT00000036685	390.499	359.777	341.343	347.615	377.615	340.248	385.221	324.762	348.079	349.996	300.772	276.333	338.929	342.62	291.562	302.394		359.809	356.961	1.00798		318.795	318.877	0.999745		0.0975217
15392413	PWP2	113814826	ENSGALT00000030338	93.1859	103.221	91.0495	100.361	99.9023	109.868	138.033	151.773	91.3885	99.5125	94.4379	85.3313	106.084	84.6566	95.6564	94.2785		96.9543	124.894	0.776291		92.6675	95.1689	0.973716		0.0597471
15392418	C1H21orf33	113827940	ENSGALT00000026129	209.778	218.315	209.666	224.817	264.824	248.373	237.99	227.899	209.211	220.132	226.708	218.74	251.566	266.279	243.092	229.945		215.644	244.772	0.881001		218.698	247.72	0.882842		0.796961
15392426	LOC771028	114168941	ENSGALT00000026134	59.4148	60.3777	57.6179	70.0628	54.4046	77.6944	66.1835	79.2402	59.2132	46.4367	59.0316	63.7847	70.8368	61.917	55.6103	57.2816		61.8683	69.3807	0.891722		57.1166	61.4114	0.930064		0.279982
15392431	MIR222-1	114216027	ENSGALT00000029055	19.9454	19.709	21.3492	17.1158	21.2698	20.6722	26.4959	20.575	21.1096	22.9945	20.6319	21.246	20.3582	23.9027	22.123	21.1498		19.5299	22.2532	0.87762		21.4955	21.8834	0.982275		0.82644
15392433	MIR222-1	114218422	ENSGALT00000028953	19.9454	19.709	21.3492	17.1158	21.2698	20.6722	26.4959	20.575	21.1096	22.9945	20.6319	21.246	20.3582	23.9027	22.123	21.1498		19.5299	22.2532	0.87762		21.4955	21.8834	0.982275		0.82644
15392435	MIR221	114218926	ENSGALT00000028954	74.8645	95.4943	82.7429	84.5509	79.4084	112.612	88.6335	114.341	83.5658	95.5146	71.0661	86.5231	67.6928	79.9898	77.0094	90.0287		84.4132	98.7486	0.854829		84.1674	78.6802	1.06974		0.0879092
15392437	---	114275580	ENSGALT00000026135	32.4012	26.6316	35.7431	34.1047	32.6982	32.7845	32.739	34.1842	40.3846	27.994	31.0687	32.1793	33.059	31.2858	34.8969	33.3925		32.2201	33.1015	0.973375		32.9067	33.1586	0.992403		0.947059
15392441	C1HXorf36	114371799	ENSGALT00000026137	61.1074	68.8199	69.1047	64.1658	67.9574	66.9841	67.7201	68.637	88.1116	71.912	73.4037	74.3362	81.1818	67.2346	68.3095	71.55		65.7995	67.8246	0.970141		76.9409	72.069	1.0676		0.231851
15392449	FUNDC1	114588674	ENSGALT00000026148	135.058	141.719	115.527	140.523	171.343	136.2	144.673	144.413	154.471	119.795	148.352	120.146	223.695	110.066	156.317	114.45		133.207	149.158	0.893059		135.691	151.132	0.897832		0.944951
15392456	EFHC2	114628575	ENSGALT00000026150	22.2283	21.284	20.9466	22.3214	20.2976	25.336	23.1895	22.2943	22.0788	20.6758	21.9538	22.6138	22.8439	21.4891	22.0894	21.3474		21.695	22.7794	0.952399		21.8306	21.9424	0.9949		0.475194
15392473	---	114732559	ENSGALT00000028604	11.5	10.9994	12.249	11.7862	12.5202	12.3661	12.7304	16.8166	10.3476	12.9897	12.0139	14.8831	12.7723	13.741	10.519	11.1926		11.6336	13.6083	0.854891		12.5586	12.0562	1.04167		0.277256
15392475	NDP	114771903	ENSGALT00000026153	18.7239	18.6698	18.9945	17.5909	22.6647	19.3853	19.177	19.9445	22.2896	17.2556	16.8718	19.2572	16.3112	19.1723	19.7856	19.0226		18.4948	20.2929	0.911393		18.9185	18.5729	1.01861		0.174418
15392480	MAOB	114806172	ENSGALT00000036671	48.2998	56.2601	37.7482	47.348	45.6996	73.3261	39.4218	52.9246	38.8336	39.0006	43.1782	40.2775	38.9164	80.0634	43.8773	59.0078		47.414	52.843	0.897262		40.3225	55.4662	0.726973		0.831727
15392500	---	114968869	ENSGALT00000026305	243.903	196.399	199.348	174.317	174.615	224.111	209.44	143.417	210.742	207.751	216.611	257.035	201.188	255.407	183.174	143.891		203.492	187.896	1.083		223.035	195.915	1.13843		0.794119
15392504	CASK	115430266	ENSGALT00000026163	1751.2	1644.86	1251.14	1307.21	2030.7	1558.37	1339.06	1348.34	1670.4	1550.43	1066.46	1064.49	2047.94	1772.18	1378.53	1332.82		1488.6	1569.12	0.948688		1337.94	1632.87	0.819382		0.795051
15392530	RPL8	115653671	ENSGALT00000026174	2385.39	2612.89	2511.04	2782.78	2220.92	2722.39	2381.79	2635.39	2314.38	2757.8	2440.92	2565.3	2150.03	2744.05	2416.36	2371.95		2573.02	2490.12	1.03329		2519.6	2420.6	1.0409		0.693711
15392538	MED14	115816329	ENSGALT00000026181	1320.95	1097.92	1251.28	1208.18	1059.52	1232.3	1307.59	1172.18	1018.97	1257.42	955.821	1165.52	1024.4	1231.52	1161.11	1200.23		1219.58	1192.9	1.02237		1099.43	1154.31	0.952457		0.598718
15392569	BCOR	115950951	ENSGALT00000036653	280.787	248.954	299.345	276.91	259.345	264.767	347.17	273.085	229.419	272.402	197.577	284.65	238.273	289.083	225.271	251.848		276.499	286.092	0.966471		246.012	251.119	0.979663		0.207199
15392588	RPGR	116488949	ENSGALT00000026211	113.263	119.371	97.3569	97.3172	113.968	91.1122	111.163	101.572	98.287	77.9687	95.2951	71.6757	125.44	89.7977	130.986	115.542		106.827	104.454	1.02272		85.8066	115.441	0.743291		0.335349
15392602	SRPX	116581253	ENSGALT00000026212	21.6658	25.9094	23.5373	23.4786	23.7577	23.215	24.218	20.1756	21.5566	24.6655	22.7856	24.2942	21.8501	22.292	18.3768	22.4635		23.6477	22.8416	1.03529		23.3255	21.2456	1.0979		0.27463
15392615	DYNLT3	116702731	ENSGALT00000026220	815.439	887.004	691.418	677.139	861.354	700.911	537.67	756.011	880.076	700.604	647.955	551.373	1056.3	841.903	708.798	778.809		767.75	713.986	1.0753		695.002	846.452	0.821076		0.237471
15392621	C1HXorf22	116920646	ENSGALT00000026231	14.2446	15.5716	14.9407	15.5721	16.0643	15.876	15.946	15.5606	15.1581	16.2429	15.4082	15.4107	14.8345	14.5302	15.2158	15.0878		15.0822	15.8617	0.950857		15.555	14.9171	1.04276		0.00225119
15392638	C1HXorf22	116963398	ENSGALT00000030315	19.3983	24.2125	20.0434	22.0773	18.4872	22.2728	18.5954	21.9643	19.8423	17.9294	20.0254	21.1075	20.7632	18.8794	21.8626	22.5552		21.4329	20.3299	1.05425		19.7261	21.0151	0.938665		0.619457
15392648	---	117011946	ENSGALT00000036647	9.9561	9.45367	9.03192	10.4332	9.23378	9.2495	9.81188	10.0217	8.71451	10.3082	9.43591	9.21706	9.95549	9.52324	9.88542	9.4797		9.71872	9.57922	1.01456		9.41892	9.71096	0.969927		0.593795
15392653	---	117047650	ENSGALT00000030313	17.1625	16.8485	18.2754	20.3156	17.7224	20.6016	18.0704	16.2378	15.9508	19.5737	18.5724	19.6937	17.4704	17.4752	17.2667	13.4035		18.1505	18.158	0.999586		18.4476	16.4039	1.12458		0.24169
15392657	CXorf30	117148698	ENSGALT00000030312	11.0305	10.36	11.284	11.136	11.1121	10.2118	10.246	11.6181	11.9728	12.382	10.6976	11.4061	10.8175	10.5962	11.2195	10.1277		10.9526	10.797	1.01442		11.6146	10.6902	1.08647		0.804397
15392667	TMEM47	117473225	ENSGALT00000026238	58.179	75.68	66.6992	58.667	55.7809	66.703	56.7798	64.4095	66.2295	60.6604	84.611	60.7702	58.8981	65.6566	65.0408	65.2981		64.8063	60.9183	1.06382		68.0678	63.7234	1.06818		0.409946
15392672	DMD	118069256	ENSGALT00000026250	72.6045	87.1919	51.4552	57.1915	59.6923	55.243	46.5464	48.3504	69.4998	58.3999	57.9948	46.188	51.3594	76.2682	44.4642	70.707		67.1108	52.458	1.27932		58.0206	60.6997	0.955864		0.353208
15392743	TAB3	119178962	ENSGALT00000026255	944.987	765.811	737.592	752.489	794.818	759.018	678.413	713.739	725.532	811.401	621.075	644.307	696.942	717.112	601.332	609.817		800.22	736.497	1.08652		700.579	656.301	1.06747		0.0860253
15392750	GM2A	119286214	ENSGALT00000030310	1075.89	1276.7	776.921	992.649	675.817	1150.81	696.889	890.624	579.256	813.518	443.61	620.007	570.96	982.661	435.869	682.71		1030.54	853.534	1.20738		614.098	668.05	0.919239		0.291241
15392752	CXorf21	119288623	ENSGALT00000026259	251.595	208.26	150.346	179.031	379.374	305.421	201.456	201.628	241.873	196.025	115.646	111.006	335.114	283.914	143.352	145.597		197.308	271.97	0.725477		166.137	226.994	0.731902		0.516539
15392754	NR0B1	119395075	ENSGALT00000026260	35.713	30.6696	35.8402	34.2857	34.8234	36.1667	34.6326	33.273	32.5958	35.0392	33.7688	36.378	34.6735	32.8131	32.0199	34.7598		34.1271	34.7239	0.982814		34.4454	33.5665	1.02618		0.247874
15392759	---	120662804	ENSGALT00000028605	8.8708	9.30389	9.70174	10.0668	10.2125	8.99085	9.66242	9.31618	9.07144	9.94456	9.63327	9.62926	10.1129	8.75389	9.2861	8.79306		9.4858	9.5455	0.993746		9.56963	9.2365	1.03607		0.479768
15392761	PCYT1B	121514569	ENSGALT00000026327	28.1485	27.8458	30.7915	29.5765	32.556	33.2008	31.726	30.4385	28.9802	32.3752	27.7021	31.5008	27.2834	33.6885	26.991	29.6959		29.0906	31.9803	0.90964		30.1396	29.4147	1.02464		0.17293
15392769	KLHL15	121691485	NM_001143670	155.815	177.284	173.592	164.52	167.802	157.841	174.085	161.223	161.39	153.457	157.971	161.219	160.23	158.553	158.286	151.255		167.803	165.238	1.01552		158.509	157.081	1.00909		0.0947087
15392777	APOO	121733603	ENSGALT00000026366	276.118	299.131	229.982	260.313	481.251	224.147	344.448	246.407	392.111	327.267	317.961	258.501	507.341	291.137	336.595	231.944		266.386	324.063	0.822018		323.96	341.754	0.947933		0.838786
15392787	ACOT9	121778541	ENSGALT00000026377	1277.8	1456.92	1498.39	1691.81	1135.04	1495.3	1443.82	1628.48	1473.87	1189.53	1646.4	1457.42	1422.21	1336.24	1609.2	1524.37		1481.23	1425.66	1.03898		1441.8	1473.01	0.978817		0.707187
15392805	SMPX	122571767	ENSGALT00000030302	73.7679	178.403	90.74	96.9923	83.6737	98.1598	52.413	67.9438	98.1455	50.2731	222.127	63.5517	166.633	113.355	93.3431	140.116		109.976	75.5476	1.45572		108.524	128.362	0.845457		0.0305642
15392809	KLHL34	122629229	ENSGALT00000026436	15.6331	14.6397	13.8562	18.6283	14.8954	17.5411	15.2082	15.9279	17.4127	15.7998	14.8666	15.6741	15.8083	15.1809	14.9794	14.6988		15.6893	15.8932	0.987174		15.9383	15.1669	1.05086		0.296682
15392811	RPS6KA3	123229204	ENSGALT00000026456	2138.09	2014.44	2539.33	2346.28	2243.27	1884.83	2572.9	2422.38	2393.72	2188.78	2927.68	2360.05	2458.44	1920.78	3008.34	2590.28		2259.53	2280.85	0.990656		2467.56	2494.46	0.989214		0.457109
15392831	EIF1AY	123267782	ENSGALT00000026468	1636.82	1720.01	1514.35	1613.97	1926.76	1707.31	1396.4	1674.73	2046.58	1756.11	1226.48	1438.13	1853	1455.05	1756.55	1653.64		1621.29	1676.3	0.967182		1616.83	1679.56	0.962649		0.981938
15392840	MAP7D2	123339559	ENSGALT00000026478	28.2766	28.4604	28.6605	28.247	31.1087	33.2339	32.1748	28.6659	31.575	32.1783	32.2856	33.1803	31.0384	31.4772	32.2191	34.8979		28.4111	31.2958	0.907824		32.3048	32.4081	0.996812		0.426955
15392856	CXorf23	123401479	ENSGALT00000026483	40.7058	35.2215	35.985	50.2284	46.4043	41.7372	49.0267	39.843	35.1059	41.1994	39.4453	38.3075	51.9201	29.9518	40.7551	41.3169		40.5352	44.2528	0.915991		38.5145	40.986	0.9397		0.534203
15392864	SH3KBP1	123425184	ENSGALT00000026488	3224.12	3262.13	3118.25	3067.59	3148.15	3108.36	2864.41	3259.15	3329.92	3457.8	2107.81	2922.71	2842.41	3068.84	2784.17	2816.54		3168.02	3095.02	1.02359		2954.56	2877.99	1.0266		0.0852409
15392884	MAP3K15	123679971	ENSGALT00000026498	20.8601	19.7592	22.7283	18.9321	20.0433	20.8278	20.2464	20.4785	21.987	21.0414	21.1885	20.8654	21.4969	20.4771	20.4449	21.0073		20.5699	20.399	1.00838		21.2706	20.8565	1.01985		0.179124
15392911	GPR64	123842168	ENSGALT00000026640	11.8061	12.3674	12.9006	13.5374	10.8062	11.0003	12.8815	12.4887	11.4653	12.0498	13.2629	13.4868	11.5347	11.4064	12.1078	12.6192		12.6529	11.7942	1.07281		12.5662	11.917	1.05447		0.842483
15392933	PHKA2	123866428	ENSGALT00000026654	334.011	378.381	385.837	484.05	369.354	330.617	408.971	407.465	280.428	386.165	282.087	407.671	281.884	353.883	388.07	363.489		395.57	379.102	1.04344		339.088	346.831	0.977673		0.314793
15392960	RS1	123945624	NM_001134975	41.9232	39.2773	38.7831	35.4858	43.0231	36.1879	37.2278	37.2327	44.9054	42.8784	46.2108	43.1484	43.1874	38.8908	34.8915	39.3318		38.8674	38.4179	1.0117		44.2858	39.0754	1.13334		0.784655
15392967	SCML2	124117128	ENSGALT00000026687	134.17	130.634	133.921	177.768	124.132	120.855	139.396	123.918	121.127	124.778	99.8415	103.526	130.179	142.28	120.055	124.267		144.123	127.075	1.13416		112.318	129.195	0.869369		0.751132
15392982	RBBP7	124845745	ENSGALT00000026698	148.566	160.332	109.579	99.8857	177.611	207.842	112.557	133.062	184.171	152.016	103.949	135.332	151.696	142.542	143.882	117.851		129.591	157.768	0.821401		143.867	138.993	1.03507		0.44043
15392996	CTPS2	124901293	ENSGALT00000026701	94.6872	85.9625	82.1606	78.45	117.711	82.3437	93.4634	88.5045	75.3883	89.9195	71.7393	62.5328	114.092	82.2549	82.5743	62.9839		85.3151	95.5057	0.893298		74.895	85.4764	0.876206		0.473336
15393018	AP1S2	125276190	ENSGALT00000026709	655.731	872.262	739.249	764.009	940.25	638.407	737.282	762.565	1073.78	730.943	861.735	617.801	930.373	758.02	871.095	747.288		757.813	769.626	0.984651		821.064	826.694	0.99319		0.486649
15393025	TMEM27	125336876	ENSGALT00000026712	24.7002	25.8623	25.6683	21.9887	29.3438	26.602	32.1857	22.3343	25.255	22.498	27.4605	24.549	28.5812	23.4358	28.3067	22.252		24.5549	27.6164	0.889141		24.9406	25.6439	0.972574		0.486327
15393033	ACE2	125364331	ENSGALT00000026713	18.2929	16.282	16.8256	16.7482	17.0861	17.3957	17.7163	17.1517	16.54	16.1523	17.8835	17.1319	17.7869	18.4097	16.9977	16.6312		17.0372	17.3375	0.98268		16.9269	17.4564	0.969671		0.788397
15393053	FIGF	125472478	ENSGALT00000026720	28.7401	25.9365	27.0244	27.584	24.7613	34.7886	24.5429	23.909	24.6755	27.5675	27.4789	25.4835	24.3477	27.8475	26.2532	25.8463		27.3212	27.0005	1.01188		26.3014	26.0737	1.00873		0.743107
15393061	PIGA	125514501	ENSGALT00000026721	188.668	223.918	229.411	243.608	204.556	244.747	218.096	242.959	191.017	190.336	209.211	125.728	253.684	253.153	209.023	244.873		221.401	227.589	0.97281		179.073	240.183	0.745567		0.415995
15393068	ASB11	125527662	ENSGALT00000026728	19.3928	19.0447	18.4502	23.387	18.4352	21.1985	19.0861	19.4446	22.0791	19.4259	21.3465	21.3049	21.2071	21.0529	19.6804	21.8564		20.0687	19.5411	1.027		21.0391	20.9492	1.00429		0.108408
15393076	ASB9	125552594	ENSGALT00000026730	184.989	159.876	183.42	115.855	130.592	152.497	112.719	157.169	170.344	131.724	148.414	141.887	168.261	142.368	153.699	166.899		161.035	138.244	1.16486		148.092	157.807	0.93844		0.153229
15393087	FANCB	125770228	NM_001199100	47.6101	42.1579	37.7685	37.6749	46.1173	41.6999	36.0436	42.4282	46.8664	45.405	43.4473	38.7461	40.6081	39.0392	35.3807	34.0505		41.3028	41.5722	0.99352		43.6162	37.2696	1.17029		0.147062
15393099	GEMIN8	126207687	ENSGALT00000026750	177.222	188.548	268.528	274.922	192.601	209.901	254.492	270.884	202.191	187.833	272.087	251.031	215.303	224.936	315.064	305.433		227.305	231.969	0.979891		228.286	265.184	0.860858		0.339055
15393104	GPM6B	126252299	ENSGALT00000026753	223.427	279.963	241.718	275.416	153.786	389.973	260.75	348.842	207.029	142.418	257.621	216.782	151.405	232.564	263.357	281.39		255.131	288.338	0.884835		205.963	232.179	0.887085		0.383207
15393114	TRAPPC2	126388987	ENSGALT00000026761	726.716	800.172	545.168	730.704	889.864	592.982	723.618	671.668	910.577	728.003	651.386	574.429	958.644	662.568	742.445	768.547		700.69	719.533	0.973813		716.099	783.051	0.914499		0.501123
15393120	---	126878430	ENSGALT00000000796	397.214	380.299	509.373	442.637	369.021	334.696	384.789	374.435	457.246	476.54	464.635	494.639	328.573	394.324	359.764	360.518		432.381	365.736	1.18222		473.265	360.795	1.31173		0.784354
15393123	ARHGAP6	127872311	ENSGALT00000026795	539.303	567.04	537.667	583.66	569.631	506.084	583.434	499.252	615.335	544.575	505.5	581.361	414.327	613.284	416.652	593.829		556.918	539.6	1.03209		561.693	509.523	1.10239		0.625816
15393137	MID1	128243953	ENSGALT00000026796	41.9128	73.1009	44.8964	49.4518	30.4793	54.8932	33.9232	48.0462	35.924	38.6249	46.5755	39.4339	39.3378	54.6093	46.8141	47.46		52.3405	41.8355	1.2511		40.1396	47.0553	0.853031		0.456973
15393149	GPR143	128971289	ENSGALT00000026816	45.3938	37.9962	43.3646	43.8206	39.5815	55.372	42.3948	42.2864	45.0282	41.8713	46.9686	46.6528	43.7725	44.3106	43.2717	50.1127		42.6438	44.9087	0.949567		45.1302	45.3669	0.994784		0.910091
15393158	---	129234746	ENSGALT00000035437	27.0085	27.3838	27.8716	28.5004	28.6722	27.8316	29.1116	30.7266	30.4116	28.9579	28.4601	28.7418	28.5674	29.9388	28.6457	26.0133		27.6911	29.0855	0.952059		29.1429	28.2913	1.0301		0.466776
15393163	KAL1	129616326	ENSGALT00000026817	37.9701	39.1116	42.6204	42.0279	34.9348	39.1044	35.5321	41.3711	38.5845	36.1104	39.2638	39.6735	36.7811	43.0027	35.5638	39.4883		40.4325	37.7356	1.07147		38.408	38.709	0.992226		0.679671
15393176	PNPLA4	130120480	ENSGALT00000026826	12.6866	13.7765	13.8588	13.4698	18.4945	12.8354	16.2058	12.8563	14.5144	13.6118	22.6131	13.2823	14.5484	13.3461	14.4208	14.5253		13.4479	15.098	0.89071		16.0054	14.2102	1.12633		0.552575
15393184	HDHD1	130453764	ENSGALT00000026831	360.768	326.229	410.945	423.691	405.744	381.802	418.982	444.91	358.503	300.205	463.37	335.564	499.587	379.963	439.145	446.11		380.408	412.86	0.921398		364.41	441.201	0.825951		0.347144
15393191	NLGN4X	130855539	ENSGALT00000026841	33.6225	25.33	31.4275	27.7492	30.1648	38.3043	28.4796	31.197	32.0814	33.8493	31.9443	40.2366	33.7222	34.9667	29.289	31.9555		29.5323	32.0364	0.921836		34.5279	32.4833	1.06294		0.863396
15393200	MIR1397	130934884	ENSGALT00000042389	12.6598	11.2936	11.8008	11.0961	12.4619	11.9022	10.8332	11.3426	11.9708	13.0876	10.8999	11.0681	11.8377	12.0354	10.5322	12.3643		11.7126	11.635	1.00667		11.7566	11.6924	1.00549		0.917854
15393202	---	132167869	ENSGALT00000036608	266.982	216.686	147.033	220.153	210.699	301.413	204.797	244.6	212.773	208.744	192.956	204.11	254.339	243.194	187.93	216.021		212.714	240.377	0.884916		204.645	225.371	0.908038		0.594066
15393205	PRKX	132169227	ENSGALT00000030281	2136.91	2362.49	1724.43	2153.5	2215.87	2567.97	1862.08	2604.39	2384.51	2250.73	1522.06	1395.83	2368.37	2167.02	1758.11	1799.2		2094.33	2312.58	0.905626		1888.29	2023.18	0.933327		0.251055
15393213	MXRA5	132390251	ENSGALT00000026856	66.5726	115.139	171.693	238.829	29.9839	123.632	59.3834	178.516	51.4047	40.259	163.104	92.4058	33.9445	142.196	63.8337	318.784		148.058	97.879	1.51267		86.7933	139.689	0.621331		0.582777
15393222	ARSH	132545116	NM_204372	16.6295	19.6665	14.14	20.8855	19.4972	15.8364	20.5495	15.823	20.3456	19.7582	24.9577	36.1076	20.29	18.5488	21.9137	16.4712		17.8304	17.9265	0.994637		25.2923	19.3059	1.31008		0.447109
15393230	ARSD	132574069	ENSGALT00000026880	22.1468	15.6585	18.9695	17.4762	21.7962	21.9423	20.5638	18.0092	17.8485	18.2663	23.0654	17.8485	19.1946	21.0643	20.5517	19.1398		18.5628	20.5779	0.902074		19.2572	19.9876	0.963456		0.587956
15393240	---	132589880	ENSGALT00000026882	14.6546	11.4227	12.0208	11.9308	10.3773	12.4249	12.1495	13.9168	11.6742	13.3734	11.5134	13.2401	12.3877	11.1588	12.0665	9.40852		12.5072	12.2171	1.02374		12.4503	11.2554	1.10616		0.367328
15393250	DHRSX	132779441	ENSGALT00000026917	244.784	245.495	216.607	241.888	238.184	304.429	246.615	272.181	237.052	249.973	222.072	228.569	255.639	271.773	250.882	211.485		237.193	265.352	0.89388		234.416	247.445	0.947349		0.396939
15393259	P2RY8	133187192	ENSGALT00000026926	942.099	666.879	1173.91	1077.68	930.314	741.857	1176.52	1009.06	830.556	653.76	1162.51	879.779	1024.69	623.475	1270.04	1111.14		965.142	964.437	1.00073		881.652	1007.34	0.875232		0.8031
15393265	ASMTL	133224452	ENSGALT00000026928	270.377	302.628	356.153	497.475	322.758	336.927	436.467	469.855	292.174	221.067	261.224	260.019	329.023	276.29	477.133	403.565		356.658	391.502	0.911001		258.621	371.503	0.696148		0.737469
15393281	SLC25A6	133256379	ENSGALT00000026939	7183.05	6784.56	6974.87	7354.54	6556.77	6936.87	7082.58	7420.86	6314.49	6679.71	6058.77	6782.78	5459.11	7042.3	6835.4	7046.84		7074.25	6999.27	1.01071		6458.94	6595.91	0.979234		0.376028
15393286	CRLF2	133397371	ENSGALT00000026945	14.0654	12.1492	13.2272	12.4849	12.6795	11.4114	12.7146	12.3691	11.8639	11.9946	14.416	14.5649	12.9419	10.938	14.3866	11.4301		12.9817	12.2937	1.05596		13.2099	12.4242	1.06324		0.881359
15393294	PPP2R3B	134064583	ENSGALT00000026955	38.3836	67.4933	42.0004	45.218	44.228	42.1005	37.0293	41.6313	37.8021	41.7925	53.1365	35.3172	42.4572	60.723	38.3763	57.0882		48.2738	41.2473	1.17035		42.0121	49.6612	0.845975		0.187635
15393310	GTPBP6	134174603	ENSGALT00000026979	34.9346	41.4784	37.3455	31.6607	52.7259	30.5627	36.3987	32.9747	33.382	42.7832	35.9951	36.7023	37.3618	34.2965	34.0696	36.1101		36.3548	38.1655	0.952557		37.2157	35.4595	1.04953		0.612003
15393322	SLC9A7	134378528	ENSGALT00000027004	280.111	248.445	213.761	212.622	220.583	228.118	229.049	208.179	218.456	221.846	242.943	199.544	267.643	234.995	209.297	226.844		238.735	221.482	1.07789		220.697	234.695	0.940358		0.353413
15393340	TUBGCP5	134465048	ENSGALT00000027007	134.98	145.925	154.375	161.623	153.064	113.369	159.392	147.576	103.17	140.751	167.27	133.742	135.515	129.921	156.832	150.72		149.226	143.35	1.04099		136.233	143.247	0.951037		0.993468
15393363	CYFIP1	134493509	ENSGALT00000027008	2097.65	1859.66	2174.41	2120.43	1854.84	2369.52	2244.78	2168.18	1832.94	1997.02	1771.55	2158.36	1791.53	2024.53	1960.08	1934.69		2063.04	2159.33	0.955405		1939.97	1927.71	1.00636		0.102204
15393391	HERC2	134617867	ENSGALT00000027018	399.577	345.623	388.842	397.924	373.171	327.083	372.023	315.985	350.576	380.947	279.828	336.78	323.07	374.961	303.963	304.299		382.992	347.066	1.10351		337.033	326.573	1.03203		0.395902
15393478	---	134785902	ENSGALT00000027021	15.692	14.969	16.5242	15.0576	16.2492	17.1113	17.2715	15.2743	15.3326	17.218	16.9245	16.5785	16.8834	16.242	19.6521	17.4891		15.5607	16.4766	0.944414		16.5134	17.5666	0.940042		0.257434
15393501	GABRB3	135465532	ENSGALT00000027028	28.8325	32.1805	31.4919	32.6607	31.2299	31.2219	31.1276	32.7214	34.013	34.9879	31.3909	32.3559	31.5166	37.1879	34.9923	34.4443		31.2914	31.5752	0.991012		33.1869	34.5353	0.960957		0.0526753
15393512	ATP10A	135803285	ENSGALT00000027031	127.219	134.734	152.213	139.409	107.094	124.347	167.939	136.014	82.5855	107.795	125.463	122.26	91.9759	111.709	147.439	127.288		138.394	133.849	1.03396		109.526	119.603	0.915745		0.444193
15393533	UBE3A	136000661	ENSGALT00000027040	439.031	446.259	442.295	448.062	472.187	376.742	460.358	426.344	497.477	430.186	409.375	389.774	436.893	396.953	412.522	453.699		443.911	433.908	1.02305		431.703	425.017	1.01573		0.732527
15393548	---	136134164	ENSGALT00000036595	8.59255	7.96192	8.58097	9.12178	8.53477	8.64715	8.44428	8.66032	8.70087	9.04937	9.0872	9.0271	8.81866	8.45985	8.24225	8.63272		8.5643	8.57163	0.999145		8.96614	8.53837	1.0501		0.810944
15393550	TMEM131	136207423	ENSGALT00000036592	1200.72	964.01	1163.96	1114.55	1027.2	1019.35	1154.96	1120.55	1014.24	1073.09	877.166	1059.8	974.458	1093.36	1023.1	1029.67		1110.81	1080.52	1.02804		1006.07	1030.15	0.97663		0.272617
15393591	UNC50	136431659	ENSGALT00000027050	337.536	360.32	348.079	361.398	454.398	377.83	405.213	366.905	447.111	360.472	459.582	338.537	520.878	393.806	465.853	389.899		351.833	401.086	0.8772		401.425	442.609	0.906952		0.304209
15393598	LIPT1	136629462	ENSGALT00000027059	225.578	228.505	217.541	223.57	233.777	218.289	222.498	233.544	216.984	237.582	242.336	224.927	245.058	244.934	230.231	222.82		223.799	227.027	0.98578		230.457	235.761	0.977505		0.245862
15393600	---	136639288	ENSGALT00000030243	182.021	231.619	184.678	217.091	397.73	227.17	247.323	208.253	316.623	220.846	377.029	205.304	557.779	317.94	288.298	251.668		203.853	270.119	0.754677		279.95	353.921	0.790996		0.344561
15393606	EIF5B	136685917	ENSGALT00000036588	391.413	412.599	329.323	318.392	440.764	263.986	309.759	318.631	401.251	384.11	363.37	336.851	357.89	316.201	397.461	368.196		362.932	333.285	1.08895		371.396	359.937	1.03184		0.543039
15393631	---	137269821	ENSGALT00000041350	28.9786	28.3224	28.9424	27.5235	28.3963	30.8899	28.8481	30.8925	26.971	32.1506	28.9033	30.4069	29.5574	34.8086	29.328	25.7881		28.4417	29.7567	0.955809		29.6079	29.8705	0.991209		0.955846
15393640	PDCL3	137296850	ENSGALT00000027078	167.921	205.049	196.389	210.106	232.511	191.678	182.738	221.873	193.936	176.542	227.554	213.9	269.419	188.741	239.947	196.047		194.866	207.2	0.940473		202.983	223.538	0.908044		0.493758
15393647	NPAS2	137433543	ENSGALT00000036585	39.6359	39.2734	45.4322	41.6059	35.2202	38.8393	44.0499	36.1744	40.2392	38.3312	50.4389	40.7264	32.9371	39.6153	46.9571	45.9889		41.4869	38.571	1.0756		42.4339	41.3746	1.0256		0.489104
15393668	RPL31	137505154	ENSGALT00000027081	418.182	489.617	389.67	425.703	868.912	510.424	402.444	483.118	505.895	498.935	526.642	549.744	963.753	527.668	559.067	420.718		430.793	566.224	0.760817		520.304	617.802	0.842186		0.754783
15393673	C1H2orf29	137583460	ENSGALT00000027087	810.348	795.58	789.446	793.294	874.851	859.991	910.408	886.238	777.965	829.229	803.226	861.096	882.046	807.155	915.138	975.221		797.167	882.872	0.902925		817.879	894.89	0.913944		0.753856
15393682	MIR1656	137743231	ENSGALT00000042278	251.751	166.342	232.525	194.294	154.212	207.271	169.021	164.983	166.289	230.661	131.321	201.574	134.13	181.264	140.302	159.086		211.228	173.872	1.21485		182.461	153.695	1.18716		0.245981
15393684	MAP4K4	137815236	ENSGALT00000008104	652.713	619.724	547.161	603.49	533.505	548.988	579.939	495.756	592.643	597.682	398.339	475.22	482.767	665.343	418.928	471.913		605.772	539.547	1.12274		515.971	509.738	1.01223		0.616642
15393711	IL1R2	137942627	ENSGALT00000030236	1718.75	1870.83	1427.84	2042.27	1936.43	2113.84	1974.33	2288.22	1656.44	1386.92	1488.19	1673.32	1742.77	1857.05	1843.15	1990.52		1764.92	2078.2	0.849253		1551.22	1858.38	0.834717		0.0590868
15393721	IL1R1	138002937	ENSGALT00000036580	142.763	100.704	96.8667	120.018	165.601	86.8731	110.924	81.6561	120.886	88.2352	121.214	64.775	175.077	102.952	124.573	103.876		115.088	111.263	1.03437		98.7774	126.62	0.780112		0.570304
15393734	IL1RL2	138039834	ENSGALT00000027101	25.4581	22.4609	24.2691	21.0419	21.6341	23.539	22.9885	23.9603	22.4777	22.0054	23.6794	21.1754	21.8073	21.9877	23.4629	22.3862		23.3075	23.0305	1.01203		22.3345	22.411	0.996585		0.361701
15393753	IL1RL1	138087256	ENSGALT00000027102	13.9952	14.9006	14.9398	15.4369	16.7211	12.7927	15.4325	14.8358	13.7607	14.2881	15.6488	15.4532	15.3538	14.5997	14.2876	13.0506		14.8181	14.9455	0.991475		14.7877	14.3229	1.03245		0.535892
15393767	IL18R1	138122441	ENSGALT00000027104	235.981	179.476	310.036	228.79	265.988	100.882	355.457	161.906	250.158	243.39	300.773	254.749	341.847	232.684	402.057	338.797		238.571	221.058	1.07922		262.267	328.846	0.797538		0.155618
15393784	IL18RAP	138147956	ENSGALT00000027106	11.4826	10.5778	12.4711	12.2758	11.9632	11.3345	10.0289	12.5703	11.1601	15.4936	11.1715	11.3871	11.2747	12.4148	10.8988	11.3834		11.7018	11.4742	1.01984		12.3031	11.4929	1.07049		0.977362
15393795	SLC9A4	138169646	ENSGALT00000027109	23.4988	23.5522	23.5626	23.7199	24.2363	23.5243	22.2837	24.1169	25.5914	22.809	21.9549	23.2391	21.5908	26.2034	24.6204	23.6253		23.5834	23.5403	1.00183		23.3986	24.01	0.974536		0.674308
15393810	SLC9A2	138232028	ENSGALT00000027110	1230.31	1287.83	381.635	725.031	1216.74	1054.91	347.039	769.673	1197.45	1246.69	137.844	338.193	1085.92	1077.6	285.093	393.162		906.203	847.091	1.06978		730.045	710.442	1.02759		0.651604
15393824	TMEM182	138290916	ENSGALT00000027112	39.3701	117.232	37.9984	56.1338	34.1023	57.4734	31.3721	50.1584	53.1876	33.5273	92.5476	33.3725	73.2347	60.6284	56.117	73.1696		62.6836	43.2766	1.44844		53.1588	65.7874	0.808038		0.0260442
15393832	---	139236683	ENSGALT00000030230	51.3993	38.7355	58.0714	37.2342	44.028	44.8678	38.5607	41.9573	42.0435	43.6673	47.2186	42.3953	30.2409	41.661	40.8835	35.0733		46.3601	42.3535	1.0946		43.8312	36.9647	1.18576		0.125217
15393835	MRPS9	139310775	ENSGALT00000027114	63.1283	63.669	55.6946	62.5099	70.6944	54.1049	59.1179	54.3575	56.2429	66.9509	68.2886	59.2237	64.3582	58.9166	58.8277	56.8918		61.2505	59.5687	1.02823		62.6765	59.7486	1.049		0.967249
15393847	C1H2orf49	139399185	ENSGALT00000027117	198.367	210.807	200.526	219.828	272.167	211.902	225.255	230.631	256.687	205.241	288.071	201.32	423.856	212.141	290.249	230.669		207.382	234.988	0.882521		237.83	289.229	0.822289		0.316132
15393853	NCK2	139551605	ENSGALT00000027121	394.248	379.483	373.135	412.841	418.26	385.464	375.4	424.624	357.739	416.313	461.766	363.291	412.434	409.378	410.824	394.883		389.927	400.937	0.972539		399.777	406.88	0.982545		0.657481
15393860	C1H2orf40	139693547	ENSGALT00000027122	77.7347	152.043	57.3182	71.1071	75.9661	118.235	50.7114	91.0349	82.5654	66.8556	74.0852	59.9948	105.926	149.167	65.0532	76.5295		89.5508	83.9868	1.06625		70.8753	99.1688	0.714693		0.541831
15393864	LOC771085	139858851	ENSGALT00000027125	11.5908	12.4181	13.7665	12.2743	12.8982	12.4187	12.8593	13.6407	14.5772	13.4223	13.7614	14.9023	12.7027	13.3427	13.1518	13.9672		12.5124	12.9542	0.965894		14.1658	13.2911	1.06581		0.391194
15393868	SLC5A7	140322894	ENSGALT00000027127	310.348	488.28	176.136	264.896	232.177	282.694	82.9402	258.82	230.444	274.512	72.4593	115.154	149.185	199.037	96.4733	148.251		309.915	214.158	1.44713		173.142	148.236	1.16802		0.231948
15393879	SULT1C3	140446449	ENSGALT00000027128	14.0108	13.7252	12.8244	14.3917	15.3131	13.1837	13.3103	15.0169	13.2717	15.3105	12.3753	15.8089	15.773	13.6482	14.7851	12.3762		13.738	14.206	0.967059		14.1916	14.1456	1.00325		0.949835
15393889	GCC2	140464148	ENSGALT00000027129	195.392	237.449	170.937	187.322	239.71	141.562	161.59	180.731	219.959	194.352	182.137	144.365	201.808	164.317	216.444	210.316		197.775	180.898	1.09329		185.203	198.221	0.934325		0.500762
15393907	LIMS1	140494229	ENSGALT00000022889	620.016	608.307	917.005	814.384	516.042	482.77	808.397	728.056	522.042	475.555	641.093	764.087	518.629	591.153	871.961	1010.58		739.928	633.816	1.16742		600.694	748.08	0.802982		0.447754
15393919	RANBP2	140585775	ENSGALT00000036568	355.189	374.424	349.523	381.672	340.095	360.821	316.574	347.703	291.975	364.989	215.759	297.449	266.204	327.074	295.783	316.416		365.202	341.298	1.07004		292.543	301.369	0.970713		0.0498573
15393929	SH3RF3	140950392	ENSGALT00000027141	102.846	84.8564	111.061	93.8375	86.833	106.88	83.9482	106.134	82.5319	84.4423	86.8229	96.1897	71.9878	109.797	79.5462	102.464		98.1503	95.9489	1.02294		87.4967	90.9488	0.962044		0.662798
15393940	MIR1700	140966218	ENSGALT00000042210	9.72344	10.6294	12.7596	10.553	10.8217	11.4536	11.1497	10.5074	10.9786	11.7881	10.2287	11.3112	11.4137	10.7911	10.5409	10.6936		10.9164	10.9831	0.993924		11.0766	10.8598	1.01996		0.675335
15393942	RASA3	141237656	ENSGALT00000027149	1098.88	1360.73	1182.18	1527.6	1086.31	1368.68	1358.73	1570.38	1255.9	1340.45	1008	1237.15	967.349	1159.94	1230.56	1287.64		1292.35	1346.02	0.96012		1210.37	1161.37	1.04219		0.179055
15393967	GAS6	141415378	ENSGALT00000027154	292.534	292.085	371.832	401.208	263.907	302.088	443.882	298.241	292.193	275.637	365.661	373.782	253.805	301.409	469.95	435.342		339.415	327.029	1.03787		326.818	365.127	0.895082		0.581907
15393981	ATP4B	141526729	ENSGALT00000027159	21.6026	20.8558	25.4664	22.4387	19.2244	18.8993	20.275	21.4935	22.7552	19.7073	21.1799	20.981	18.7607	19.8827	20.6521	20.4389		22.5909	19.973	1.13107		21.1559	19.9336	1.06132		0.958264
15393991	DCUN1D2	141619687	ENSGALT00000027164	165.308	180.37	172.167	179.117	185.386	141.904	153.836	147.328	143.705	151.823	206.195	147.207	211.171	119.757	195.87	146.6		174.24	157.113	1.10901		162.232	168.35	0.963662		0.6479
15393999	ADPRHL1	141645055	ENSGALT00000027166	24.8429	24.6366	29.1608	22.7481	23.8401	24.7642	25.0209	22.3001	26.3402	23.7781	24.2424	27.2138	24.9798	23.8915	21.2228	22.0286		25.3471	23.9813	1.05695		25.3936	23.0307	1.1026		0.402189
15394009	---	141673297	ENSGALT00000027168	19.6774	19.1523	19.6308	18.7311	19.4744	19.542	16.4896	19.6471	20.8835	17.9818	20.3803	19.039	19.2681	19.8849	18.198	17.6105		19.2979	18.7883	1.02713		19.5712	18.7404	1.04433		0.960293
15394014	GRTP1	141693884	ENSGALT00000027169	38.0265	40.5508	36.1796	40.5902	33.5651	41.4358	40.4207	32.8357	40.6442	36.8864	40.4857	36.7234	38.6439	38.8904	34.5846	40.2686		38.8368	37.0643	1.04782		38.6849	38.0969	1.01544		0.700378
15394022	PCID2	141785076	ENSGALT00000027172	1034.54	1063.2	967.966	964.031	1283.88	1049.23	1041.98	1176.63	1073.86	1130.15	1092.34	1100.52	1359.86	993.884	1219.51	1172.93		1007.43	1137.93	0.885321		1099.22	1186.54	0.926402		0.627131
15394039	TUBGCP3	142174289	ENSGALT00000027189	630.141	560.211	526.588	525.254	530.526	521.328	561.564	513.167	542.344	598.228	423.361	501.915	476.095	556.755	461.897	483.084		560.549	531.646	1.05436		516.462	494.458	1.0445		0.167981
15394063	MYO16	142371442	ENSGALT00000027192	48.3143	93.776	54.1325	68.4634	27.2475	84.9022	33.9911	59.595	35.8075	37.4758	68.3268	34.2434	39.6902	88.0223	40.0734	96.6401		66.1715	51.4339	1.28653		43.9634	66.1065	0.665039		0.49359
15394097	COL4A2	143165551	NM_001162390	33.9201	37.3794	36.2027	33.2589	29.7236	34.3312	30.7081	37.7103	34.9037	28.8252	36.3509	32.1178	27.9019	37.1398	34.9549	41.9751		35.1903	33.1183	1.06256		33.0494	35.4929	0.931155		0.516565
15394131	---	143373164	ENSGALT00000036550	275.754	267.488	310.871	287.427	273.395	274.079	289.759	308.119	244.649	277.213	292.829	276.794	245.819	279.513	293.942	336.091		285.385	286.338	0.996671		272.871	288.841	0.944709		0.906413
15394134	CARKD	143378212	ENSGALT00000027212	472.316	552.247	465.792	516.762	555.401	482.763	522.685	516.462	558.23	524.609	559.644	458.928	632.243	517.534	512.164	507.563		501.779	519.328	0.966209		525.353	542.376	0.968613		0.517278
15394145	ING1	143467050	ENSGALT00000027219	458.629	603.154	488.64	498.67	807.688	567.097	551.635	504.084	600.972	567.766	634.418	500.468	789.238	673.361	631.743	577.054		512.273	607.626	0.843073		575.906	667.849	0.862329		0.488174
15394147	ARHGEF7	143564234	ENSGALT00000027224	364.677	373.409	332.799	330.084	346.117	328.328	347.817	324.105	404.867	319.704	321.779	270.014	307.858	299.581	351.615	364.597		350.242	336.592	1.04055		329.091	330.913	0.994495		0.751396
15394170	SOX1	144077931	NM_204333	38.7648	39.5327	45.7817	43.1977	41.5399	44.1269	41.9431	42.3185	43.8682	47.2241	40.8074	48.33	45.8378	42.3653	38.3707	38.4424		41.8192	42.4821	0.984396		45.0574	41.254	1.09219		0.53764
15394173	MIR1632	144114537	ENSGALT00000042325	9.84981	9.68478	9.94347	11.5121	10.0091	11.4015	10.1206	10.0681	9.66274	13.0787	10.6809	10.9091	10.1719	9.44466	9.63321	9.84006		10.2475	10.3998	0.985357		11.0829	9.77246	1.13409		0.140115
15394175	---	144160904	ENSGALT00000036546	12.3738	10.6777	13.9538	12.558	12.1147	11.6474	12.1946	11.3684	9.4225	16.5277	13.3966	13.7708	14.5805	12.2676	11.6593	13.036		12.3908	11.8313	1.0473		13.2794	12.8858	1.03054		0.161683
15394179	---	144250024	ENSGALT00000036544	47.2098	40.5159	44.2826	52.0034	59.5208	45.3269	52.7677	50.2428	52.4364	51.4451	50.0746	47.1983	41.5279	56.4989	45.2707	46.4452		46.0029	51.9646	0.885275		50.2886	47.4357	1.06014		0.33834
15394182	LIG4	144394049	ENSGALT00000027230	17.8509	16.137	17.1528	21.7025	15.1691	18.8001	17.9191	16.1854	15.3444	19.2932	16.9842	18.2453	18.1443	16.0914	18.1529	17.5248		18.2108	17.0184	1.07006		17.4668	17.4783	0.999339		0.646881
15394186	FAM155A	144982256	ENSGALT00000036542	11.2272	9.85599	10.4834	10.8339	10.8736	11.8361	12.6683	11.0604	10.6267	12.1488	10.9742	10.5539	10.4075	11.6665	12.015	10.0745		10.6001	11.6096	0.913046		11.0759	11.0409	1.00317		0.398071
15394189	ARGLU1	145236646	ENSGALT00000027231	863.661	941.718	792.245	776.795	980.158	877.419	754.723	830.815	837.866	838.849	909.454	780.704	1065.12	703.979	948.05	745.187		843.605	860.779	0.980048		841.718	865.584	0.972428		0.962265
15394196	EFNB2	145254086	ENSGALT00000027233	1144.08	1347.83	479.745	959.158	1106.67	1222.05	423.633	873.877	1158.23	1261.19	286.63	465.573	958.646	1130.61	356.195	497.491		982.702	906.558	1.08399		792.905	735.737	1.0777		0.527852
15394203	SLC10A2	146861160	ENSGALT00000027235	12.1608	11.492	12.0588	11.1371	13.2322	12.3158	12.9602	11.5002	11.8846	11.9687	10.6749	12.3124	10.6444	11.341	9.48743	10.9074		11.7122	12.5021	0.936818		11.7101	10.595	1.10525		0.013618
15394210	KDELC1	147004631	ENSGALT00000027240	190.82	250.492	199.212	198.088	197.711	248.784	208.025	228.202	181.809	172.007	248.652	165.999	234.931	267.436	204.666	232.001		209.653	220.68	0.95003		192.117	234.759	0.818359		0.442218
15394221	METTL21C	147053674	ENSGALT00000027243	52.3292	42.1032	49.5422	47.7809	45.8634	44.1032	54.4347	55.3025	53.5315	60.4921	48.3942	55.5201	49.6784	51.5157	42.7915	46.5207		47.9389	49.9259	0.9602		54.4845	47.6266	1.14399		0.530918
15394228	FGF14	147184980	ENSGALT00000030205	33.1133	36.2921	34.061	30.9449	30.3401	33.7879	30.6682	28.0615	30.7107	34.7833	41.1355	29.558	27.4941	34.7908	20.8258	32.1594		33.6028	30.7144	1.09404		34.0469	28.8175	1.18147		0.584069
15394236	NALCN	147732557	ENSGALT00000027248	17.0738	14.4132	18.6461	14.0085	14.5884	15.6911	14.5307	16.1181	16.5186	14.3552	15.7362	15.6158	13.5787	15.1976	14.495	14.8127		16.0354	15.2321	1.05274		15.5564	14.521	1.07131		0.225981
15394279	LOC418771	148095999	ENSGALT00000027256	9.13734	9.19672	9.12758	9.0388	8.64376	7.61337	8.83484	8.69298	8.49591	8.6935	8.29168	10.6248	8.6102	8.41344	8.88641	8.0147		9.12511	8.44624	1.08038		9.02648	8.48118	1.06429		0.920341
15394285	TMTC4	148105475	ENSGALT00000027257	149.667	158.449	159.015	150.676	144.05	132.549	186.53	149.868	124.457	141.269	116.112	133.277	107.231	141.25	176.585	170.661		154.452	153.249	1.00785		128.779	148.932	0.864683		0.833967
15394303	---	148192310	ENSGALT00000036535	243.389	290.575	247.929	269.135	353.532	270.326	286.063	267.05	271.024	296.585	324.173	288.158	365.41	261.797	336.59	259.634		262.757	294.243	0.892993		294.985	305.858	0.964452		0.740603
15394305	LOC431250	148748572	ENSGALT00000036526	122.564	80.6933	82.025	85.4736	106.955	104.007	81.499	83.46	103.391	102.615	102.894	104.243	92.2964	98.0541	85.1054	79.5974		92.6889	93.9802	0.98626		103.286	88.7633	1.16361		0.528874
15394307	GPR183	148802854	ENSGALT00000027271	252.229	323.542	196.165	251.266	362.09	467.721	256.538	357.073	357.341	232.151	495.784	201.688	461.111	386.746	349.375	409.542		255.801	360.855	0.708873		321.741	401.693	0.800962		0.436961
15394309	---	148836541	ENSGALT00000036524	173.341	273.986	209.88	225.018	351.752	192.162	263.644	203.195	276.861	148.708	531.729	145.374	636.289	318.832	281.74	310.715		220.556	252.688	0.87284		275.668	386.894	0.712515		0.191417
15394311	DOCK9	148900200	ENSGALT00000027273	141.911	130.486	112.887	127.332	157.354	117.608	151.808	112.01	138.181	130.872	127.011	100.042	151.649	123.345	142.963	123.673		128.154	134.695	0.951438		124.026	135.407	0.915951		0.959912
15394359	SLC15A1	149017023	ENSGALT00000027279	122.199	112.355	73.8013	74.6162	130.656	90.9396	76.9176	79.1058	93.158	86.5963	71.6639	65.2973	142.612	88.565	74.8968	62.8066		95.7428	94.4048	1.01417		79.1789	92.2202	0.858585		0.922635
15394382	STK24	149053927	ENSGALT00000027280	186.348	200.432	188.013	176.485	225.725	192.357	186.006	170.626	234.045	188.804	191.904	168.841	196.326	194.996	165.021	172.967		187.82	193.678	0.969751		195.899	182.328	1.07443		0.449438
15394396	OXGR1	149724309	ENSGALT00000027296	22.5628	25.5472	24.4965	25.8173	25.9482	27.879	25.8254	22.6972	26.0854	26.1169	27.4044	24.9765	23.9748	24.3031	21.7759	26.1916		24.606	25.5874	0.961642		26.1458	24.0614	1.08663		0.318446
15394398	LOC428024	149745135	ENSGALT00000030193	23.8343	21.7817	23.277	22.7904	21.6008	20.3381	19.4323	19.727	26.8729	20.3799	23.8577	21.7983	21.7692	25.7609	19.8914	20.8582		22.9208	20.2745	1.13052		23.2272	22.0699	1.05244		0.239592
15394400	UGGT2	150076327	ENSGALT00000016066	84.801	115.417	79.618	101.201	94.3335	82.2696	82.5024	72.3959	91.555	91.2165	61.1535	68.3235	82.265	105.224	86.5225	123.142		95.2593	82.8754	1.14943		78.0621	99.2885	0.786215		0.165695
15394441	DZIP1	150203952	ENSGALT00000027302	29.8521	25.772	26.581	24.8975	24.6231	21.8309	35.6785	24.2021	26.8423	25.5048	37.0319	29.976	28.1091	25.4313	37.35	29.5634		26.7757	26.5837	1.00722		29.8387	30.1134	0.990878		0.413126
15394462	ABCC4	150346326	ENSGALT00000027309	257.479	248.83	311.9	337.214	255.897	294.869	330.443	331.49	242.595	236.521	249.964	266.474	243.616	241.442	312.674	322.176		288.856	303.175	0.95277		248.888	279.977	0.888961		0.441351
15394493	TGDS	150665330	ENSGALT00000027315	230.452	300.497	229.461	261.133	290.678	209.586	254.115	263.8	222.131	266.735	174.128	213.285	253.038	197.514	235.084	228.284		255.386	254.545	1.0033		219.07	228.48	0.958813		0.249593
15394507	---	150679953	ENSGALT00000028695	40.8209	31.1096	24.8283	29.5747	27.3678	33.0705	37.0495	19.7393	25.8913	30.5204	32.1737	25.7866	65.5924	30.1018	24.6731	29.934		31.5834	29.3068	1.07768		28.593	37.5753	0.760952		0.446196
15394509	DCT	150688697	NM_204935	17.8129	21.0273	19.0692	17.3616	20.7182	23.1422	21.5735	19.5071	23.1029	21.5425	20.0509	20.9886	21.6033	20.262	19.5623	17.6567		18.8177	21.2353	0.886153		21.4212	19.7711	1.08346		0.239853
15394523	---	150733230	ENSGALT00000036518	12.6511	13.5458	13.7654	11.866	12.8998	14.019	14.5687	14.1627	13.5483	16.2786	13.7059	13.2255	13.1799	15.1433	12.1003	12.4518		12.9571	13.9126	0.931321		14.1896	13.2188	1.07344		0.401066
15394528	---	150817714	ENSGALT00000042583	7.46234	7.10743	7.5769	7.42359	7.79531	8.1524	7.48261	8.37213	7.60731	7.7575	7.5293	7.60731	7.92026	7.41304	8.03894	7.08189		7.39256	7.95061	0.929811		7.62535	7.61353	1.00155		0.299885
15394530	---	151830071	ENSGALT00000036517	20.9886	18.0707	21.5747	14.1448	10.8625	19.4995	23.2155	38.7948	14.7519	42.6882	30.3957	14.5211	44.3748	18.4319	25.504	36.0287		18.6947	23.0931	0.809536		25.5892	31.0848	0.823207		0.365868
15394532	---	152931013	ENSGALT00000041352	29.3229	39.6277	34.465	34.7605	36.1425	53.0194	33.8892	30.7013	31.0426	64.9885	49.6047	48.7528	36.4168	43.4317	34.8191	31.176		34.544	38.4381	0.898692		48.5972	36.4609	1.33286		0.736553
15394535	SLITRK6	154488893	ENSGALT00000027325	13.5972	14.5911	13.4879	13.6757	13.0117	12.3777	15.0073	13.574	11.9797	12.9031	14.0858	13.4446	13.629	12.0908	13.5696	13.2004		13.838	13.4927	1.02559		13.1033	13.1225	0.99854		0.597708
15394538	SLITRK1	155440688	ENSGALT00000027326	26.4304	25.1756	25.2431	24.9102	28.2475	29.3773	28.8961	22.9923	29.9113	25.3453	25.0404	34.9687	25.9389	26.7689	28.335	29.0174		25.4398	27.3783	0.929198		28.8164	27.515	1.0473		0.936238
15394540	---	156393932	ENSGALT00000036515	9.67095	9.18478	10.7143	10.1081	10.4628	11.6118	16.1385	9.17969	8.56516	11.0265	9.86136	9.75531	8.68848	10.4228	9.44852	11.1881		9.91955	11.8482	0.837219		9.80209	9.93698	0.986425		0.280028
15394542	SPRY2	156784266	ENSGALT00000036514	63.4155	58.7014	68.0845	47.1125	58.2764	62.1237	52.3889	47.0272	70.1519	59.9821	81.9471	56.7248	56.1179	62.3871	66.3284	57.2491		59.3285	54.954	1.0796		67.2015	60.5206	1.11039		0.220801
15394544	SPRY2	156881808	ENSGALT00000027327	47.5855	43.3574	42.0457	49.5016	44.1066	49.0061	42.6626	45.5704	43.0311	46.8518	50.7964	42.5308	39.4775	45.3268	46.2567	41.2689		45.6225	45.3364	1.00631		45.8025	43.0825	1.06314		0.327147
15394549	RBM26	157186094	ENSGALT00000027331	764.313	720.866	700.666	704.812	826.931	615.709	666.409	660.762	688.328	705.566	686.997	586.116	787.091	615.622	648.9	737.362		722.664	692.453	1.04363		666.752	697.244	0.956268		0.939739
15394573	RNF219	157579479	ENSGALT00000027336	97.9287	132.794	76.329	110.733	135.044	89.0571	92.6811	105.695	106.455	101.158	114.254	85.0897	152.217	93.799	124.825	102.429		104.446	105.619	0.988893		101.739	118.318	0.85988		0.476204
15394581	RNF219	157605240	ENSGALT00000036513	122.158	193.134	121.047	160.328	200.273	126.798	124.411	146.581	170.559	144.684	167.61	103.78	238.246	146.921	180.941	150.554		149.166	149.516	0.997664		146.658	179.166	0.818562		0.322581
15394583	EDNRB	157998666	ENSGALT00000027338	24.8464	21.0545	18.5151	18.5386	18.2244	19.5141	18.5029	19.0538	20.5854	21.42	18.5629	19.3087	19.2978	20.5133	18.0967	16.7435		20.7387	18.8238	1.10173		19.9692	18.6628	1.07		0.857262
15394592	MYCBP2	158337170	ENSGALT00000027346	540.58	449.803	568.057	539.368	434.969	508.215	567.685	507.711	426.181	539.112	402.486	515.146	419.085	567.878	454.062	484.402		524.452	504.645	1.03925		470.731	481.357	0.977926		0.597606
15394670	FBXL3	158527887	ENSGALT00000027348	442.532	463.552	547.154	478.496	469.512	411.505	521.253	545.891	438.104	334.734	477.976	380.852	431.988	342.518	677.474	668.407		482.933	487.04	0.991567		407.916	530.097	0.769513		0.64781
15394676	LOC418811	158564657	ENSGALT00000027350	169.329	189.527	191.828	189.778	217.571	171.467	189.114	173.417	167.569	184.235	222.1	183.98	263.682	202.542	225.893	226.785		185.116	187.892	0.985223		189.471	229.726	0.82477		0.0445913
15394683	COMMD6	159150699	ENSGALT00000027358	487.98	604.514	485.081	531.837	595.678	433.878	478.674	472.596	573.735	450.999	490.986	456.872	564.022	444.496	544.067	538.393		527.353	495.207	1.06491		493.148	522.745	0.943382		0.55391
15394691	TBC1D4	159168504	ENSGALT00000027361	296.224	239.491	247.391	232.786	268.722	195.093	248.086	181.849	227.799	239.726	252.309	243.175	259.875	261.432	246.772	232.597		253.973	223.438	1.13666		240.752	250.169	0.962359		0.267171
15394712	KLF12	159855667	ENSGALT00000027363	174.726	154.086	159.926	159.474	129.396	176.273	165.91	171.595	133.372	152.292	133.853	142.459	108.588	109.465	131.339	133.549		162.053	160.794	1.00783		140.494	120.735	1.16365		0.0193835
15394719	DIS3	160316603	ENSGALT00000027368	152.953	183.832	128.601	144.66	179.035	129.558	127.376	163.344	158.546	156.865	130.541	118.93	174.437	139.009	145.376	134.046		152.511	149.828	1.01791		141.221	148.217	0.952795		0.921265
15394742	MZT1	160366175	ENSGALT00000027372	166.053	185.136	164.837	140.54	319.538	186.328	155.198	174.631	292.421	185.021	271.141	157.81	489.489	138.678	206.075	181.02		164.142	208.924	0.785653		226.598	253.816	0.892767		0.628641
15394746	DACH1	160767150	ENSGALT00000027373	30.2613	31.6418	30.9056	36.8103	32.8945	27.524	34.6588	40.7612	26.6998	24.5885	40.1785	38.7656	27.3101	35.4072	36.4759	35.7191		32.4047	33.9596	0.954215		32.5581	33.7281	0.965312		0.949025
15394759	MIR1743	160786664	ENSGALT00000042460	9.94742	10.2713	9.71581	10.5361	9.39869	11.1356	11.5307	12.0125	9.26367	9.70097	13.2429	10.3816	10.6069	9.35152	9.71673	10.254		10.1177	11.0194	0.918172		10.6473	9.98228	1.06662		0.15289
15394761	---	161817259	ENSGALT00000036506	51.8557	32.4951	37.7622	39.1808	39.61	39.314	38.6488	40.6101	48.6637	51.2556	42.2323	40.9804	46.8409	42.768	41.2173	43.6407		40.3235	39.5457	1.01967		45.783	43.6167	1.04967		0.0175417
15394763	KLHL1	161887498	ENSGALT00000027328	16.2171	14.8979	21.6748	13.3517	16.6439	15.9994	16.0742	17.9195	20.1034	22.6559	17.0635	15.8211	14.1121	16.7903	16.6041	16.346		16.5354	16.6592	0.992565		18.911	15.9631	1.18467		0.398276
15394774	PCDH9	163185590	ENSGALT00000027329	37.9709	39.4228	36.864	37.8801	38.0478	39.9686	33.2914	35.6615	34.3997	37.8207	36.3774	40.4162	35.9417	33.9902	35.0062	34.5248		38.0345	36.7423	1.03517		37.2535	34.8657	1.06848		0.259445
15394776	---	163647482	ENSGALT00000030183	29.0327	20.8433	23.6596	21.2912	26.7146	25.559	19.836	18.9873	29.8643	22.8494	26.1698	25.6206	21.6288	29.4622	29.4086	23.8197		23.7067	22.7742	1.04094		26.126	26.0798	1.00177		0.281559
15394779	---	163894086	ENSGALT00000030181	30.5096	21.9124	28.6986	25.0506	24.8494	28.9072	24.0914	23.876	24.8428	26.6766	27.3333	27.7318	25.0315	25.209	27.0494	25.054		26.5428	25.431	1.04372		26.6461	25.586	1.04143		0.907226
15394781	PCDH20	166080920	ENSGALT00000027374	46.5631	51.0577	43.548	47.7625	39.0412	50.4156	40.4354	47.4132	42.2804	37.6407	44.6662	34.8711	34.8562	48.2977	37.9747	44.2272		47.2328	44.3263	1.06557		39.8646	41.339	0.964335		0.49168
15394783	DIAPH3	166598852	ENSGALT00000036502	119.198	113.354	99.0928	88.0756	127.221	100.116	107.102	102.049	121.577	114.444	88.1901	99.1961	96.7769	95.2976	96.9249	97.0637		104.93	109.122	0.961587		105.852	96.5158	1.09673		0.0892198
15394809	---	169455927	ENSGALT00000028701	8.32466	7.74913	8.25058	7.04055	8.57979	8.59544	7.64968	8.57959	9.09624	8.59198	10.1832	7.84075	7.74452	7.87971	7.63728	7.50743		7.84123	8.35113	0.938943		8.92803	7.69223	1.16066		0.0370687
15394811	PCDH8	169959372	ENSGALT00000027388	85.2921	104.815	120.496	107.226	107.784	110.571	117.161	103.779	96.145	105.279	97.964	138.42	85.6636	99.7915	103.566	97.1458		104.457	109.824	0.951133		109.452	96.5417	1.13373		0.0319445
15394815	LECT1	169981840	ENSGALT00000027389	62.7612	99.3037	48.2681	55.7783	55.2984	132.796	48.76	76.4343	74.2048	55.0847	48.4778	58.9675	80.0062	101.532	56.575	56.1486		66.5278	78.3223	0.849411		59.1837	73.5655	0.804503		0.835742
15394824	WBP4	170109127	ENSGALT00000027397	171.351	191.578	211.231	198.563	249.154	208.509	242.133	195.712	228.596	176.785	244.241	180.675	234.738	216.02	216.44	249.224		193.181	223.877	0.862888		207.574	229.105	0.90602		0.742481
15394835	---	170154815	ENSGALT00000042570	133.861	152.611	98.9864	113.799	116.549	81.0489	113.049	95.8614	145.986	177.924	168.924	141.674	81.0489	105.861	76.924	105.361		124.814	101.627	1.22816		158.627	92.2989	1.71862		0.43997
15394837	NAA16	170164556	ENSGALT00000027401	248.052	219.58	242.959	226.88	269.476	229	239.881	231.216	230.169	242.408	200.011	223.272	257.082	241.445	231.33	216.017		234.368	242.393	0.96689		223.965	236.468	0.947123		0.657539
15394859	C1H13orf15	170229000	ENSGALT00000027403	73.0579	120.148	63.8501	89.2014	58.9959	99.4984	60.6671	69.8358	65.2127	49.3357	90.8174	70.0241	81.7389	121.883	69.2209	84.4839		86.5644	72.2493	1.19813		68.8475	89.3318	0.770694		0.290201
15394864	DGKH	170566069	ENSGALT00000027409	212.753	170.959	163.808	175.843	171.218	172.807	165.975	160.616	138.109	198.055	143.659	124.309	151.278	179.444	116.578	152.17		180.841	167.654	1.07866		151.033	149.867	1.00778		0.225603
15394889	---	170678776	ENSGALT00000036495	252.116	244.746	202.85	235.177	251.983	189.97	218.955	214.375	211.915	215.445	155.306	158.676	202.074	200.241	191.21	204.257		233.722	218.821	1.0681		185.336	199.445	0.929254		0.188791
15394895	---	170688971	ENSGALT00000036494	694.195	847.036	600.978	653.634	732.486	536.556	638.945	588.029	788.734	749.377	557.661	507.691	624.924	653.557	602.466	572.43		698.961	624.004	1.12012		650.866	613.344	1.06118		0.821262
15394908	TNFSF11	170785843	NM_001083361	81.5072	93.3609	96.1728	90.4818	82.0055	131.468	97.9479	111.442	78.8975	80.87	125.622	76.3512	110.361	103.335	99.0364	119.675		90.3807	105.716	0.854939		90.4351	108.102	0.836572		0.841289
15394915	DNAJC15	171000589	ENSGALT00000027417	2152.21	2576.02	1967.99	1922.98	3203.63	2064.82	1744.01	1951.68	2415	2261.7	3492.49	1828.32	4121.35	1895.56	2306.07	2131.82		2154.8	2241.03	0.961522		2499.38	2613.7	0.95626		0.561039
15394923	LACC1	171465805	ENSGALT00000027421	441.593	386.684	778.091	529.362	651.371	304.646	1289.76	400.186	573.089	444.464	1098.74	1007.85	575.418	412.304	1034.26	731.5		533.932	661.491	0.807165		781.035	688.372	1.13461		0.920523
15394931	KIAA1704	171909504	ENSGALT00000027425	76.9129	94.5236	74.8566	83.9744	114.653	86.8163	97.1334	86.2203	96.0912	91.4491	107.481	87.6983	126.182	95.1366	102.863	89.6563		82.5669	96.2057	0.858233		95.6798	103.459	0.924805		0.512799
15394940	---	171930277	ENSGALT00000042558	9.34298	8.27817	10.6442	10.2623	9.60409	9.70285	9.76948	10.0796	7.73606	8.28992	11.0465	9.88577	9.95157	9.39128	9.67848	9.11301		9.6319	9.78901	0.98395		9.23956	9.53358	0.969159		0.265479
15394942	GTF2F2	171947610	ENSGALT00000027426	179.638	209.961	185.761	208.816	245.106	167.542	199.16	221.075	189.845	190.792	200.668	186.738	223.773	220.431	221.445	194.131		196.044	208.221	0.941519		192.011	214.945	0.893302		0.720141
15394952	SLC25A30	172060692	ENSGALT00000027432	1030.66	1042.58	1228.66	1063.78	973.683	657.109	1187.63	1010.7	1132.26	1017.75	974.981	1138.81	913.985	787.954	1352.91	1239.42		1091.42	957.28	1.14013		1065.95	1073.57	0.992905		0.526334
15394964	COG3	172070401	ENSGALT00000027434	653.227	547.531	598.007	605.304	621.138	593.836	577.761	600.276	603.677	649.251	635.695	594.949	644.265	591.498	593.246	582.757		601.017	598.253	1.00462		620.893	602.941	1.02977		0.787099
15394988	SPERT	172145197	NM_001081701	181.908	227.779	84.9943	94.8749	142.31	140.504	33.6218	100.288	103.524	233.842	41.4879	51.5572	190.178	89.731	55.8976	67.2694		147.389	104.181	1.41474		107.603	100.769	1.06782		0.93449
15394995	---	172362713	ENSGALT00000027445	10.8838	10.6774	11.2922	9.41283	14.6089	12.4539	12.5347	18.6113	11.052	11.2208	12.5716	12.0942	18.7385	11.7064	13.8443	14.0628		10.5666	14.5522	0.726114		11.7347	14.588	0.804406		0.986747
15394997	LRCH1	172539472	ENSGALT00000027449	145.231	156.119	128.545	159.637	168.045	119.263	162.025	147.756	151.811	135.613	166.39	115.576	183.195	145.07	130.685	152.866		147.383	149.272	0.987343		142.347	152.954	0.930654		0.820376
15395015	NUDT15	172966846	ENSGALT00000027454	213.805	254.598	188.963	222.551	221.918	190.781	221.061	222.583	230.479	276.658	204.439	255.883	231.068	199.256	231.796	224.756		219.979	214.085	1.02753		241.865	221.719	1.09086		0.510301
15395020	ITM2B	173005983	ENSGALT00000030149	1908.75	1808.26	1725.85	1605.47	1991.87	1801.08	1886.02	1742.73	1843.11	1742.65	1637.88	1789.87	1853.26	1780.45	1957.26	1766.69		1762.08	1855.43	0.949692		1753.38	1839.42	0.953226		0.825592
15395028	RB1	173042817	ENSGALT00000027459	1558.89	1441.12	1346.42	1454.42	1409.22	1511.96	1508.68	1587.94	1578.86	1473.17	1156.16	1417.48	1342.7	1438.01	1462.46	1409.56		1450.21	1504.45	0.963948		1406.42	1413.18	0.995214		0.0880687
15395059	---	173080114	ENSGALT00000036482	43.4557	47.9856	53.4779	52.1424	51.955	55.9358	54.975	57.0886	53.9654	53.5703	55.8537	54.5262	56.7875	49.4129	57.03	49.2287		49.2654	54.9886	0.895919		54.4789	53.1148	1.02568		0.473673
15395061	DELTARB2	173089339	ENSGALT00000027461	36.1908	21.6912	30.4547	25.7617	28.241	25.4605	29.4507	30.7642	25.9556	27.2287	27.3345	34.6841	22.196	21.0203	25.6076	27.554		28.5246	28.4791	1.0016		28.8007	24.0944	1.19533		0.0589747
15395063	---	173103742	ENSGALT00000036481	118.805	110.591	113.315	87.1006	125.902	121.807	111.828	87.7561	126.643	126.061	137.315	111.331	97.7017	112.595	104.197	88		107.453	111.823	0.960918		125.338	100.623	1.24561		0.305744
15395065	CYSLTR2	173203430	ENSGALT00000027463	31.5796	46.8074	51.5249	60.2186	43.7227	65.4284	92.1207	71.9381	60.0819	45.744	132.456	51.3006	77.8858	47.7947	131.472	106.992		47.5327	68.3025	0.695914		72.3956	91.0361	0.795241		0.31349
15395067	FNDC3A	173294978	ENSGALT00000027464	646.975	537.295	694.405	627.367	578.297	650.121	741.088	660.332	557.471	591.926	658.537	606.964	589.926	646.492	715.2	670.541		626.511	657.46	0.952926		603.724	655.54	0.920958		0.965291
15395094	MLNR	173409564	ENSGALT00000027466	79.3294	86.2387	98.8155	91.0702	85.9457	81.4027	93.5097	87.8267	108.112	103.092	87.3108	118.023	66.3705	91.5353	77.5108	100.646		88.8635	87.1712	1.01941		104.134	84.0157	1.23946		0.705847
15395098	---	173415392	ENSGALT00000036479	21.7419	22.977	20.907	18.4371	19.6919	18.099	18.8372	21.0496	20.7106	21.6856	20.3135	22.1823	20.4619	20.5617	21.5255	19.2005		21.0157	19.4194	1.0822		21.223	20.4374	1.03844		0.246553
15395102	CDADC1	173429972	ENSGALT00000027467	126.113	117.539	172.296	143.236	118.903	120.868	138.694	140.137	100.117	110.762	131.135	115.605	120.038	135.67	163.46	153.114		139.796	129.651	1.07825		114.405	143.071	0.799637		0.273253
15395113	---	173441838	ENSGALT00000036478	36.0844	36.4683	35.3877	37.6195	34.7098	39.4809	38.0591	36.6753	34.7086	33.9369	40.4395	36.0516	39.2531	36.5611	38.0908	34.4805		36.39	37.2313	0.977403		36.2842	37.0964	0.978105		0.928841
15395117	SETDB2	173503640	ENSGALT00000027470	293.765	304.824	331.807	293.782	310.795	268.927	370.563	247.708	290.103	276.004	320.097	281.5	322.864	285.08	323.826	303.054		306.045	299.498	1.02186		291.926	308.706	0.945644		0.758388
15395139	PHF11	173529993	ENSGALT00000030139	133.22	139.405	142.234	152.403	191.7	234.451	182.371	175.779	133.928	148.311	168.322	150.929	239.505	211.285	152.931	181.037		141.816	196.075	0.723271		150.372	196.189	0.766466		0.996188
15395151	ARL11	173571695	ENSGALT00000036475	178.965	188.093	168.276	161.408	154.549	212.214	123.163	191.7	193.547	206.408	154.265	190.797	178.676	178.46	162.521	146.58		174.186	170.407	1.02218		186.254	166.559	1.11825		0.861905
15395153	TRIM13	173676365	ENSGALT00000027478	148.09	146.911	132.138	140.286	130.224	132.017	155.472	130.449	142.943	141.837	110.512	135.738	128.762	165.164	142.479	123.493		141.856	137.041	1.03514		132.758	139.974	0.948443		0.801355
15395155	KCNRG	173679189	ENSGALT00000030136	74.0143	62.6397	71.019	76.9178	66.109	63.9	67.8536	59.8197	62.1644	66.5222	65.591	78.4724	61.5955	66.0514	67.6657	62.3619		71.1477	64.4206	1.10443		68.1875	64.4186	1.05851		0.99934
15395157	---	173732828	ENSGALT00000030134	52.9071	57.1303	68.7839	75.9369	73.8501	71.6903	80.1957	77.1796	59.3697	64.738	59.6526	57.2468	74.9233	65.5408	64.3793	90.0027		63.6896	75.7289	0.84102		60.2518	73.7115	0.8174		0.756272
15395163	---	173877162	ENSGALT00000036473	37.8316	41.2178	45.1226	39.407	46.5431	41.9736	37.4059	34.7421	39.2437	39.234	46.044	42.6488	40.1619	39.2015	38.1042	45.1741		40.8947	40.1662	1.01814		41.7926	40.6604	1.02785		0.875833
15395167	RNASEH2B	174018223	ENSGALT00000027482	520.225	601.498	513.447	518.679	684.399	467.179	591.146	517.607	645.037	504.648	717.252	503.837	750.888	536.864	636.953	569.963		538.462	565.083	0.952891		592.694	623.667	0.950336		0.414165
15395182	---	174018826	ENSGALT00000030129	8.94461	9.52517	8.67382	9.84286	8.89756	10.2872	8.43659	9.54734	9.27973	9.93016	9.15056	9.32404	9.78109	8.95816	8.99368	9.33581		9.24661	9.29218	0.995096		9.42112	9.26719	1.01661		0.957077
15395185	FAM124A	174317303	ENSGALT00000027486	29.6595	23.773	24.8687	22.8997	29.9061	30.7464	26.6375	24.9988	30.5715	31.6284	25.2088	29.8898	28.212	23.6774	27.5877	20.6413		25.3003	28.0722	0.901257		29.3246	25.0296	1.1716		0.221744
15395189	---	174350469	ENSGALT00000027487	18.6731	16.2946	16.3516	16.565	16.5838	16.3046	15.8995	14.4788	15.8035	17.4772	17.2015	17.3844	15.448	15.4032	20.6308	15.3914		16.9711	15.8167	1.07299		16.9666	16.7183	1.01485		0.539288
15395199	WDFY2	174429981	ENSGALT00000027490	823.164	715.208	883.877	791.531	848.652	823.013	969.338	783.52	845.092	879.48	965.818	887.419	841.497	1010.7	962.556	878.106		803.445	856.131	0.93846		894.452	923.215	0.968845		0.273357
15395214	ALG11	174637993	ENSGALT00000027505	150.557	180.65	145.486	171.055	153.494	144.191	148.329	154.936	149.132	158.64	145.175	139.045	146.325	175.111	158.264	161.346		161.937	150.237	1.07787		147.998	160.261	0.923477		0.168787
15395219	VPS36	174690690	ENSGALT00000027510	320.278	368.404	264.926	355.519	294.875	286.918	288.257	330.477	297.177	325.21	248.546	294.491	288.957	282.74	355.858	337.123		327.282	300.132	1.09046		291.356	316.169	0.921518		0.467675
15395235	THSD1	174725952	ENSGALT00000027511	43.3103	46.2775	46.1933	45.8237	37.6572	46.1286	48.008	32.8526	48.4771	39.981	43.1967	51.2205	36.2186	46.3538	36.4688	36.5753		45.4012	41.1616	1.103		45.7188	38.9041	1.17517		0.622263
15395241	TPTE2	174767718	ENSGALT00000027516	231.917	178.27	149.139	160.55	286.088	178.841	152.892	165.843	209.083	228.359	238.239	174.077	418.842	203.98	194.649	157.704		179.969	195.916	0.918604		212.439	243.794	0.871389		0.499257
15395261	MRPS31	174828113	ENSGALT00000027520	121.273	131.917	94.919	104.125	163.374	105.781	101.849	120.441	125.813	120.895	112.631	93.2393	165.134	133.89	125.352	102.607		113.059	122.861	0.920212		113.145	131.746	0.85881		0.658656
15395263	FOXO1	174856600	ENSGALT00000027522	232.512	188.422	281.581	214.856	174.989	218.972	255.677	185.768	197.848	166.172	181.514	230.418	183.647	225.413	178.051	230.852		229.343	208.851	1.09812		193.988	204.491	0.94864		0.854667
15395267	LHFP	175252651	ENSGALT00000027525	3164.8	3297.46	2311.54	2525.62	3777.46	3107.52	2313.31	2827.91	3760.5	2877.62	2986.02	2273.85	4333.78	3127.69	2737.84	2364.37		2824.86	3006.55	0.939567		2974.5	3140.92	0.947016		0.806491
15395271	PROSER1	175531898	ENSGALT00000027527	1144.35	916.609	904.272	976.417	870.08	1005.87	914.403	937.67	862.32	979.518	776.995	891.643	812.02	866.988	880.626	875.896		985.411	932.006	1.0573		877.619	858.883	1.02181		0.0652987
15395286	STOML3	175558808	ENSGALT00000027529	30.7233	25.396	26.4996	25.5883	27.7736	24.8322	26.3709	26.0359	26.3108	27.0737	27.5974	27.7378	28.587	27.632	26.3366	25.5426		27.0518	26.2532	1.03042		27.1799	27.0246	1.00575		0.427683
15395293	TRPC4	176097670	ENSGALT00000030118	19.105	17.7392	19.0205	17.1754	15.9952	19.6258	15.5708	20.4986	20.4917	21.2366	22.2748	21.2814	18.9777	22.5225	20.7123	17.9408		18.26	17.9226	1.01883		21.3211	20.0383	1.06402		0.235647
15395306	POSTN	176288241	ENSGALT00000027539	262.933	482.117	509.465	567.081	122.433	376.351	242.865	638.656	97.5493	178.36	758.618	190.128	160.026	293.958	465.736	952.815		455.399	345.076	1.3197		306.164	468.134	0.654009		0.571419
15395331	FAM48A	176573548	ENSGALT00000027543	1330.29	1436.65	1305.98	1364.25	1623.8	1279.41	1233.11	1414.24	1543.04	1299.75	1488.44	1178.73	1835.36	1137.25	1455.83	1265.05		1359.29	1387.64	0.979571		1377.49	1423.37	0.967766		0.845429
15395354	ALG5	176620142	ENSGALT00000027546	423.825	478.103	454.372	547.646	451.361	389.242	536.496	483.347	513.273	406.054	464.805	448.677	404.313	498.707	568.322	488.545		475.987	465.111	1.02338		458.202	489.972	0.93516		0.605114
15395366	SMAD9	176679640	ENSGALT00000027547	28.8518	33.0058	28.333	27.1025	19.0025	25.3867	19.5952	28.2953	22.8494	29.1435	23.7675	22.3347	19.4982	35.2412	23.3469	32.8068		29.3233	23.0699	1.27106		24.5238	27.7233	0.88459		0.32916
15395373	SPG20	176923280	ENSGALT00000027550	1039.14	919.721	777.954	712.005	1059.85	788.586	806.555	680.983	1030.39	1002.92	615.708	748.765	881.69	850.35	720.711	717.019		862.206	833.993	1.03383		849.446	792.443	1.07193		0.664051
15395383	DCLK1	177005893	ENSGALT00000027553	78.1944	110.702	54.1288	57.5834	64.7646	87.3079	43.4225	60.4837	66.4607	61.2154	73.9949	45.2211	60.6379	93.3897	46.0088	65.2727		75.1521	63.9947	1.17435		61.723	66.3273	0.930583		0.867642
15395399	MAB21L1	177444762	ENSGALT00000027559	37.9871	35.599	46.1117	45.1326	39.5473	41.8414	38.4409	44.1122	37.005	37.312	38.3842	45.3958	35.3284	45.9006	37.1669	44.3488		41.2076	40.9855	1.00542		39.5242	40.6862	0.971442		0.921101
15395403	---	178129261	ENSGALT00000027563	30.4493	8.559	24.3237	16.518	6.36024	64.4887	19.5436	8.11332	11.8925	11.5791	44.779	59.3055	12.3423	15.0018	13.0752	34.5783		19.9625	24.6264	0.810613		31.889	18.7494	1.7008		0.701299
15395405	STARD13	178384471	ENSGALT00000027566	57.3061	67.2139	88.3033	85.4084	71.8035	70.4245	72.3329	78.6273	54.9525	59.048	76.6583	69.9345	75.7147	74.5129	86.0175	75.5854		74.5579	73.2971	1.0172		65.1483	77.9576	0.835689		0.202423
15395420	KL	178535340	ENSGALT00000036460	22.6185	22.0286	23.7678	21.962	24.5108	24.981	24.2163	23.3689	25.4964	24.539	24.3507	24.9661	25.839	27.3324	23.6498	22.4062		22.5942	24.2693	0.930982		24.8381	24.8068	1.00126		0.657201
15395424	N4BP2L2	178778533	ENSGALT00000027574	280.796	296.122	288.982	264.966	330.221	259.438	269.544	293.636	297.662	272.448	272.134	238.904	332.049	246.422	299.597	288.828		282.717	288.21	0.98094		270.287	291.724	0.926517		0.886807
15395435	---	178814936	ENSGALT00000013419	17.9816	19.4383	22.337	21.8667	22.5235	20.8941	21.8354	19.7002	21.4619	17.9004	26.6565	21.3575	19.6789	20.5885	25.9811	21.5164		20.4059	21.2383	0.960807		21.8441	21.9412	0.995572		0.66126
15395442	N4BP2L1	178824350	ENSGALT00000027575	902.937	997.125	1045.47	1061.51	1157.3	1170.69	1128.84	1324.54	1160.25	1014.1	924.838	996.736	1082.88	957.298	1215.38	1098.45		1001.76	1195.34	0.838052		1023.98	1088.5	0.940726		0.17083
15395449	ZAR1L	178876173	ENSGALT00000027577	37.9701	35.9891	35.7269	37.423	34.1714	42.5932	37.5074	34.8965	38.588	37.4245	44.1105	41.8081	36.974	36.934	33.9188	36.2913		36.7773	37.2921	0.986194		40.4828	36.0295	1.1236		0.558417
15395455	---	179104792	ENSGALT00000036456	46.8033	48.4284	50.8206	41.8882	50.6708	49.0671	56.2546	44.3483	47.7191	51.2545	48.417	52.398	44.9207	41.6934	50.1544	48.3907		46.9851	50.0852	0.938104		49.9471	46.2898	1.07901		0.265565
15395459	HSPH1	179284226	ENSGALT00000027586	342.182	316.828	255.467	233.31	364.677	357.006	293.925	328.47	261.156	382.986	194.722	258.481	296.893	256.913	273.166	264.215		286.947	336.02	0.853958		274.336	272.797	1.00564		0.0134014
15395479	HMGB1	179435624	ENSGALT00000027593	2023.84	2049.9	2099.66	2078.36	2323.61	1920.44	2196.64	2024.99	2381.33	2254.62	2014.51	2264.19	2127.36	2421.74	2317.57	2161.29		2062.94	2116.42	0.974732		2228.66	2256.99	0.987447		0.259431
15395485	KATNAL1	179511405	ENSGALT00000027595	70.7705	78.115	78.6225	76.8247	63.7645	86.7395	64.7447	83.9239	70.411	67.4879	60.4307	80.7262	60.3884	76.9183	81.1561	76.6732		76.0832	74.7931	1.01725		69.7639	73.784	0.945516		0.899249
15395496	UBL3	179612550	ENSGALT00000027597	4442.64	4194.72	3983.06	4093.19	4838.22	3913.35	4088.71	4022.04	4865.59	4139.61	4024.85	3586.47	5103.6	4201.45	4160.9	3932.52		4178.4	4215.58	0.991181		4154.13	4349.62	0.955057		0.701455
15395503	SLC7A1	179733883	ENSGALT00000027598	267.377	400.855	277.9	353.973	190.253	370.889	232.226	334.948	295.98	375.962	284.016	288.097	186.636	374.323	255.727	329.792		325.026	282.079	1.15225		311.014	286.62	1.08511		0.941392
15395516	SLC46A3	180062318	ENSGALT00000027606	1710.21	1549.3	789.66	897.501	1856.99	1724.92	978.86	1006.24	1699.79	1454.29	710.409	707.814	2164.64	1504.75	969.865	739.635		1236.67	1391.75	0.88857		1143.08	1344.72	0.850046		0.908599
15395524	FLT1	180120509	ENSGALT00000027608	50.4482	58.5046	125.502	135.154	49.4757	65.263	128.158	155.541	36.465	53.4367	65.2304	79.0681	46.7049	34.7465	85.6727	85.669		92.4023	99.6096	0.927645		58.5501	63.1983	0.926451		0.248188
15395554	---	180319070	ENSGALT00000027611	23.019	20.1533	25.027	21.927	21.2864	21.444	22.674	22.1791	25.064	21.1901	24.1299	24.0861	24.9925	19.5765	19.2949	18.6535		22.5316	21.8959	1.02903		23.6175	20.6293	1.14485		0.43158
15395579	CDX2	180351960	ENSGALT00000027613	47.058	41.9556	47.0522	45.6957	47.7244	48.272	48.6015	44.9657	41.2751	51.9652	50.0965	50.422	47.4008	49.5823	45.4821	48.9846		45.4404	47.3909	0.958842		48.4397	47.8625	1.01206		0.715959
15395584	LNX2	180493436	ENSGALT00000027616	466.971	528.907	579.547	586.195	480.376	496.011	562.764	523.399	476.214	485.45	468.08	484.791	441.061	512.849	532.457	604.083		540.405	515.637	1.04803		478.634	522.612	0.915848		0.860657
15395595	MTIF3	180554942	ENSGALT00000027620	320.862	325.865	286.513	305.799	541.799	274.843	303.251	250.472	305.806	316.456	408.677	273.028	657.957	259.445	352.17	242.936		309.76	342.591	0.904167		325.992	378.127	0.862122		0.772515
15395599	---	180611170	ENSGALT00000036446	120.487	92.4849	124.588	110.067	123.236	130.927	119.763	113.287	145.448	113.111	124.114	123.106	96.4894	105.396	145.254	116.831		111.907	121.803	0.91875		126.445	115.993	1.09011		0.623173
15395603	USP12	180635835	ENSGALT00000027624	90.1626	74.2171	55.6409	68.4687	104.611	68.7286	51.7461	76.7738	82.6113	88.2041	48.0445	50.5502	81.6004	70.2607	51.3853	51.9414		72.1223	75.4649	0.955706		67.3525	63.797	1.05573		0.413017
15395613	GPR12	180741123	ENSGALT00000027625	43.4156	41.3635	40.6398	45.2039	41.0267	43.6739	39.7081	42.7781	39.078	43.0102	45.0675	49.3311	41.5401	47.8423	44.0865	44.4273		42.6557	41.7967	1.02055		44.1217	44.474	0.992078		0.138844
15395615	RNF6	180996488	ENSGALT00000027631	111.453	142.012	143.37	141.446	172.159	129.538	148.205	114.936	133.299	124.781	111.492	100.562	117.28	123.392	120.101	130.802		134.57	141.21	0.952984		117.533	122.894	0.956381		0.199342
15395620	ATP8A2	181054445	ENSGALT00000027641	15.6648	14.7621	15.723	14.489	16.7391	14.5898	15.246	14.516	15.6992	15.3227	14.1123	17.9177	15.4917	16.896	13.4563	14.1325		15.1597	15.2727	0.992602		15.763	14.9942	1.05127		0.772326
15395652	MTMR6	181387425	ENSGALT00000027648	515.326	629.41	538.128	727.966	508.957	631.332	586.266	663.736	482.861	503.067	386.096	495.578	413.198	538.549	460.412	613.387		602.707	597.573	1.00859		466.901	506.386	0.922024		0.150636
15395667	FAM123A	181442562	ENSGALT00000027650	38.3815	32.9635	36.136	34.6261	36.2034	33.5311	31.4579	35.1703	35.8616	42.1261	33.5407	37.5487	33.871	30.6184	28.3932	38.8319		35.5268	34.0907	1.04213		37.2693	32.9286	1.13182		0.657439
15395669	SPATA13	181642944	ENSGALT00000030094	29.1895	28.8483	26.8837	32.6633	30.9422	35.7922	35.8313	36.8089	27.3259	22.0251	26.6644	30.0639	27.2917	28.4174	32.8772	34.7806		29.3962	34.8436	0.843661		26.5198	30.8417	0.859869		0.121388
15395671	SPATA13	181657194	ENSGALT00000027652	63.6829	78.6815	72.1222	74.1913	66.3586	86.5397	67.959	93.9823	54.0071	53.2118	54.8102	49.4886	57.0297	78.6723	52.4524	70.1807		72.1695	78.7099	0.916905		52.8794	64.5838	0.818772		0.172125
15395684	C1QTNF9	181697658	ENSGALT00000027653	32.6148	32.2469	35.4638	31.1267	32.2863	38.0109	29.8833	30.3503	32.6027	33.8516	32.9499	37.9705	27.4056	36.0817	33.3616	30.8019		32.863	32.6327	1.00706		34.3437	31.9127	1.07618		0.793249
15395686	MIPEP	181699008	ENSGALT00000027655	752.438	805.34	834.563	848.114	732.908	758.376	834.648	883.924	742.519	789.072	637.441	825.544	622.039	863.172	798.695	787.501		810.114	802.464	1.00953		748.644	767.852	0.974986		0.596905
15395706	---	181777569	ENSGALT00000042521	16.9253	14.6971	15.4145	16.3597	19.9697	14.9643	15.6801	13.1716	14.9361	16.5222	13.8266	15.7126	16.438	16.1777	18.693	15.8928		15.8492	15.9464	0.993902		15.2494	16.8004	0.907682		0.607685
15395708	---	181894711	ENSGALT00000030090	12.6368	10.8998	13.3306	12.5117	13.1268	13.5937	12.5208	12.859	14.1644	13.4447	11.3823	12.8341	11.3829	14.4219	13.8067	14.7819		12.3447	13.0251	0.947766		12.9564	13.5984	0.952791		0.499643
15395714	SACS	181913899	ENSGALT00000027658	192.351	208.172	226.701	248.157	203.625	139.507	247.997	212.619	198.398	157.194	217.252	191.77	149.015	167.735	212.67	231.507		218.845	200.937	1.08912		191.154	190.232	1.00485		0.730356
15395723	EFHA1	182713791	ENSGALT00000027664	555.773	531.862	498.534	495.24	616.233	409.682	532.067	493.704	546.676	498.035	563.62	491.361	676.064	527.872	597.512	577.185		520.352	512.921	1.01449		524.923	594.658	0.882731		0.172658
15395736	ZDHHC20	182858280	ENSGALT00000027667	1225.37	1212.11	1770.58	2035.77	1326.4	1529.32	1778.2	2246.67	1150.46	1026.78	1589.19	1752.37	1348.53	1401.52	1916.28	1886.81		1560.96	1720.14	0.907458		1379.7	1638.28	0.842162		0.754627
15395749	SKA3	182905839	ENSGALT00000027670	135.638	126.731	110.281	122.087	132.654	115.535	122.908	110.82	127.669	160.585	105.283	142.652	117.92	119.042	121.468	105.557		123.684	120.479	1.0266		134.047	115.997	1.15561		0.479214
15395766	LATS2	182954882	ENSGALT00000027672	708.823	803.61	729.003	744.884	664.515	710.629	724.096	685.857	771.242	710.834	563.712	614.793	600.646	666.594	651.621	711.03		746.58	696.274	1.07225		665.145	657.473	1.01167		0.19085
15395781	XPO4	183034976	ENSGALT00000027676	741.1	648.854	701.981	683.359	630.176	711.552	764.047	686.021	631.637	667.549	520	667.159	545.088	686.941	630.43	672.277		693.823	697.949	0.994089		621.586	633.684	0.980909		0.179529
15395806	N6AMT2	183095166	ENSGALT00000027677	741.855	891.092	676.157	735.785	1022.14	785.562	757.625	852.749	958.617	765.319	1078.24	683.276	1524.9	756.576	916.524	760.249		761.222	854.519	0.89082		871.362	989.563	0.880553		0.507578
15395812	CRYL1	183160410	ENSGALT00000027680	907.62	932.335	757.577	797.771	978.693	735.84	768.464	814.255	911.995	920.34	724.033	783.261	836.935	811.684	823.777	738.928		848.826	824.313	1.02974		834.907	802.831	1.03995		0.724718
15395822	GJB6	183241706	ENSGALT00000027681	13.4953	13.2065	13.0201	14.3919	14.9447	13.8717	14.1611	14.4747	12.6197	15.2991	12.6664	14.9718	13.275	14.0606	12.7656	12.4405		13.5284	14.363	0.941892		13.8892	13.1354	1.05739		0.026803
15395826	LOC428083	183268706	ENSGALT00000036439	26.3658	23.329	22.9413	23.3753	23.5062	24.273	21.6767	25.4831	27.3766	20.9172	22.7848	25.0681	26.36	25.6392	20.593	23.0411		24.0029	23.7347	1.0113		24.0367	23.9083	1.00537		0.913824
15395828	GJA3	183285774	ENSGALT00000027682	108.396	109.237	154.3	170.212	81.7283	98.0602	126.576	138.847	132.162	100.166	153.496	149.296	85.5201	128.055	164.82	195.302		135.536	111.303	1.21772		133.78	143.424	0.932757		0.279907
15395830	PSPC1	183460882	ENSGALT00000036438	218.08	209.402	213.543	220.146	220.298	220.36	223.395	220.472	204.846	240.018	236.195	200.648	205.146	233.72	233.743	235.199		215.293	221.131	0.973596		220.427	226.952	0.971248		0.456579
15395844	CENPJ	183593643	ENSGALT00000027693	19.4951	24.1073	22.492	23.0638	28.7574	23.0702	24.3177	23.8288	28.7534	22.6358	22.5024	23.7023	24.0758	19.4058	23.9823	21.8824		22.2895	24.9935	0.891813		24.3985	22.3366	1.09231		0.166634
15395857	CENPJ	183607282	ENSGALT00000027694	35.9162	39.7773	32.7697	28.032	42.6357	30.2522	34.2613	25.7207	35.2893	35.0304	30.1936	26.8686	38.8943	29.9287	33.2215	25.3621		34.1238	33.2175	1.02728		31.8455	31.8516	0.999806		0.775745
15395866	ARHGAP20	183801269	ENSGALT00000027700	595.401	482.179	614.163	465.135	557.827	463.736	672.383	472.855	506.692	414.63	694.863	549.899	470.693	438.73	565.344	568.461		539.22	541.7	0.99542		541.521	510.807	1.06013		0.617193
15395877	---	183857016	ENSGALT00000036437	265.079	209.885	352.663	256.868	273.355	182.949	345.069	206.424	213.026	183.053	231.267	244.711	201.382	223.63	300.734	333.97		271.124	251.949	1.07611		218.014	264.929	0.822916		0.796286
15395879	RDX	183914830	ENSGALT00000021058	753.376	908.166	678.334	744.517	846.439	712.644	624.549	748.816	744.349	809.451	592.638	602.923	729.59	769.786	642.593	774.276		771.098	733.112	1.05181		687.34	729.061	0.942774		0.943819
15395894	KDELC2	184541610	ENSGALT00000027711	387.801	489.686	313.116	455.924	401.86	607.701	374.404	580.827	545.783	513.595	443.274	453.798	592.691	655.389	485.236	604.412		411.632	491.198	0.838016		489.113	584.432	0.836903		0.230442
15395903	NPAT	184637274	ENSGALT00000027716	395.625	361.582	440.292	498.608	344.467	348.895	512.911	360.154	395.859	378.439	249.299	393.674	283.065	434.569	395.423	396.494		424.027	391.607	1.08279		354.318	377.388	0.938869		0.794173
15395922	---	184672696	ENSGALT00000027722	16.9678	14.37	14.7585	13.6998	17.5417	15.3143	18.0844	16.7401	13.6455	17.4089	15.2896	16.2143	19.4641	16.0092	13.8569	18.5664		14.949	16.9201	0.883505		15.6396	16.9741	0.921377		0.970619
15395926	SLC35F2	184745861	ENSGALT00000027727	24.3764	29.9051	22.3396	21.1684	25.5538	27.4627	18.5086	31.5684	32.3788	36.2251	20.2836	19.2318	24.6512	27.9507	25.2024	22.7469		24.4474	25.7734	0.948551		27.0298	25.1378	1.07527		0.835546
15395935	ALKBH8	184884456	ENSGALT00000027732	55.0028	59.5281	61.3624	53.8953	53.9867	56.9455	49.2672	55.3145	55.7687	54.5374	51.3104	45.8648	77.2353	55.9308	57.8418	50.96		57.4472	53.8785	1.06624		51.8703	60.492	0.857475		0.312477
15395948	CWF19L2	184948921	ENSGALT00000027735	86.0193	100.016	84.5124	96.764	103.217	61.4786	80.3921	83.0489	85.7693	81.8343	83.6544	66.2965	92.0039	81.8688	90.4669	88.7594		91.8279	82.0342	1.11939		79.3886	88.2747	0.899336		0.506081
15395969	VMO1	185051415	ENSGALT00000030078	61.5033	53.3886	65.816	60.533	61.9724	58.6382	68.7637	56.3094	58.3403	56.3365	65.4751	67.1145	55.747	60.7667	57.8618	62.7136		60.3102	61.4209	0.981916		61.8166	59.2723	1.04293		0.516363
15395974	GUCY1A2	185121335	ENSGALT00000027738	191.148	132.336	73.6187	116.816	137.676	214.09	45.6137	166.592	134.927	258.503	102.764	83.8046	81.5932	166.83	81.159	99.5079		128.48	140.993	0.911249		144.999	107.272	1.35169		0.441016
15395983	MIR1709	185296332	ENSGALT00000042126	83.3481	75.9198	74.4587	58.8267	97.4711	89.8591	72.5701	67.7307	129.656	90.6554	126.851	87.5141	98.654	101.778	84.28	52.7025		73.1383	81.9078	0.892935		108.669	84.3536	1.28825		0.859522
15395985	KBTBD3	185441867	ENSGALT00000027743	15.8972	17.8123	15.615	15.4202	22.1433	15.5737	16.1902	15.0187	15.7045	17.5799	18.4634	19.7826	20.2036	19.288	17.5067	18.4781		16.1862	17.2315	0.939336		17.8826	18.8691	0.947719		0.385933
15395988	MSANTD4	185463395	ENSGALT00000027745	36.0175	36.0757	29.5837	40.5752	41.8308	35.1017	31.7402	33.8379	35.3391	36.8261	41.2403	30.3621	53.4761	33.6512	42.3414	37.6404		35.5631	35.6276	0.998188		35.9419	41.7772	0.860322		0.248119
15395992	---	185979686	ENSGALT00000030076	9.66562	10.8048	10.7305	11.1667	10.7613	10.3817	11.3059	10.1672	10.8209	10.6608	10.8774	11.8848	10.9913	11.5895	12.3479	10.5218		10.5919	10.654	0.994169		11.061	11.3626	0.973454		0.179797
15395995	PDGFD	186318626	ENSGALT00000030073	85.8208	243.158	111.325	141.884	56.8563	150.159	49.3176	168.301	68.2391	54.8122	92.6896	52.9168	63.6953	198.964	76.0647	179.695		145.547	106.158	1.37103		67.1644	129.605	0.518225		0.632356
15396003	DCUN1D5	186676585	ENSGALT00000027757	226.033	323.403	249.914	231.657	360.759	234.654	272.173	248.353	347.272	270.832	440.329	217.185	508.102	244.887	280.538	263.597		257.752	278.985	0.923892		318.905	324.281	0.983421		0.529519
15396014	MMP13	186723633	ENSGALT00000027759	15.2031	15.6267	17.7003	16.4104	16.1096	18.2505	14.8681	17.4946	15.4702	17.3109	15.2893	17.7697	15.9418	15.1042	15.6401	14.6133		16.2351	16.6807	0.973288		16.46	15.3249	1.07407		0.143052
15396017	MMP13	186734798	ENSGALT00000027763	143.595	254.499	298.539	364.975	124.272	247.412	222.696	394.943	155.825	84.6808	488.035	149.642	109.03	149.113	312.707	538.761		265.402	247.331	1.07307		219.546	277.402	0.791435		0.798202
15396029	MMP10	186769987	ENSGALT00000036428	70.3132	133.049	468.568	389.782	70.3045	123.27	436.033	370.46	48.4975	44.1152	540.811	188.497	57.3795	106.996	664.19	811.673		265.428	250.017	1.06164		205.48	410.06	0.501098		0.478969
15396043	MMP1	186797475	ENSGALT00000027769	29.2577	31.1395	57.4464	54.9172	27.5532	28.7877	61.8159	51.7732	31.3839	31.3365	102.871	36.7398	25.0023	36.4369	77.4758	80.9784		43.1902	42.4825	1.01666		50.5829	54.9733	0.920135		0.479497
15396055	MMP27	186808449	ENSGALT00000027762	28.8212	40.11	37.3708	58.5357	22.2514	31.5298	24.6216	47.9159	19.8159	22.9416	36.8171	28.1108	21.8913	28.891	27.6643	58.5278		41.2094	31.5797	1.30494		26.9213	34.2436	0.786172		0.800193
15396068	MMP7	186865326	ENSGALT00000027770	4127.84	5674.9	4060.61	5822.29	6707.64	5309.54	4446.24	5682.58	4024.57	3660.72	4363.83	2623.78	6658.54	4670.98	5042.66	5438.68		4921.41	5536.5	0.888903		3668.22	5452.72	0.672734		0.899629
15396075	TMEM123	186896582	ENSGALT00000027771	5716.67	5356.41	5337.21	5499.63	5776.34	5366.74	6256.5	5605.04	6200.29	5751.97	6300.63	5594.64	5744.2	5260.38	6212.85	6219.4		5477.48	5751.16	0.952414		5961.88	5859.21	1.01752		0.727651
15396082	ANGPTL5	187138002	ENSGALT00000036419	12.7459	13.0034	12.014	12.5179	12.1767	14.0387	12.1285	12.9137	12.2674	14.7077	13.0012	12.0185	12.4274	12.6391	11.6508	11.7719		12.5703	12.8144	0.980954		12.9987	12.1223	1.0723		0.221622
15396093	---	187166397	ENSGALT00000027779	32.6983	35.5279	39.5036	41.8613	35.0422	34.9533	44.7067	37.1768	35.7186	37.1601	43.5544	58.5598	41.702	37.7159	40.4171	42.677		37.3978	37.9697	0.984936		43.7483	40.628	1.0768		0.336029
15396102	TRPC6	187352219	ENSGALT00000027786	85.9611	85.2254	33.7905	50.335	52.9625	62.7358	32.3203	47.7597	34.7587	61.4538	25.7874	30.7016	60.0572	57.4063	29.3672	43.9826		63.828	48.9446	1.30409		38.1754	47.7033	0.800267		0.900223
15396115	PGR	187457391	NM_205262	45.685	35.8637	34.6512	37.932	37.2178	40.2294	36.4257	40.2086	44.9962	46.8623	40.4871	33.2579	38.5714	48.4526	38.2913	39.9017		38.533	38.5204	1.00033		41.4009	41.3043	1.00234		0.326411
15396127	CCDC82	189199365	ENSGALT00000021975	105.674	98.8007	87.0614	108.263	140.649	94.0727	98.2838	92.4463	103.786	99.6042	102.346	74.8758	121.495	104.894	116.838	116.549		99.9498	106.363	0.939704		95.153	114.944	0.827822		0.50234
15396136	MAML2	189423860	ENSGALT00000027799	176.378	222.067	203.553	215.836	186.144	358.388	211.636	242.172	135.959	115.821	183.101	132.316	208.353	482.13	219.897	305.65		204.458	249.585	0.819193		141.799	304.007	0.466434		0.488542
15396140	MTMR2	189479849	ENSGALT00000027800	530.975	631.54	630.415	633.709	485.685	602.071	656.474	725.197	579.999	537.195	463.975	580.682	475.637	536.513	639.968	659.559		606.66	617.357	0.982673		540.463	577.919	0.935188		0.576043
15396156	FAM76B	189529026	ENSGALT00000027807	130.49	132.933	123.325	99.8201	149.586	92.7425	121.429	120.354	127.267	138.136	218.049	113.732	177.693	98.3677	161.13	113.198		121.642	121.028	1.00507		149.296	137.597	1.08502		0.483586
15396167	SESN3	189704674	ENSGALT00000027810	706.183	633.434	1601.52	1177.45	598.666	511.116	1463.78	852.988	653.83	518.155	1290.13	1009.49	642.989	652.246	1421.8	1344.39		1029.65	856.637	1.20197		867.902	1015.36	0.854776		0.618681
15396177	CWC15	189753791	ENSGALT00000027813	266.421	320.604	298.997	296.034	477.512	258.594	275.911	283.115	280.633	301.803	342.086	298.696	521.054	230.947	349.436	311.045		295.514	323.783	0.912693		305.804	353.121	0.866005		0.72631
15396185	MRE11A	189912122	ENSGALT00000027819	159.694	145.875	143.852	162.484	183.846	149.943	172.264	142.885	150.615	163.962	144.273	151.094	178.405	160.114	169.8	178.508		152.976	162.235	0.942934		152.486	171.707	0.888061		0.401634
15396205	GPR83	189935364	ENSGALT00000027820	70.6343	58.5942	56.8036	58.2461	52.0028	58.9132	61.6681	61.2558	57.7801	66.5433	62.1795	57.8105	51.9964	76.641	56.3266	58.7754		61.0695	58.46	1.04464		61.0783	60.9349	1.00235		0.687639
15396210	TM4SF4	190019664	ENSGALT00000027824	34.6919	29.0322	30.1126	25.4262	35.3834	31.2189	27.5844	27.3602	33.8093	27.8708	37.3212	33.066	27.8244	33.0799	28.8077	26.32		29.8157	30.3867	0.981209		33.0168	29.008	1.1382		0.583326
15396217	LOC428094	190039266	ENSGALT00000027828	33.0281	28.8636	31.5245	30.0099	31.0968	32.345	28.8128	33.0952	33.0644	32.8235	30.3333	36.8224	33.7321	32.6375	31.7683	29.6681		30.8565	31.3375	0.984653		33.2609	31.9515	1.04098		0.646469
15396226	VSTM5	190061004	ENSGALT00000027829	68.4964	65.5391	99.0587	89.7295	76.197	74.4267	140.694	99.3494	53.4656	61.1763	97.0359	93.1547	77.2834	55.8472	110.264	92.5007		80.706	97.6668	0.82634		76.2081	83.9737	0.907523		0.503962
15396231	TAF1D	190093122	ENSGALT00000027834	153.584	127.028	105.254	114.057	170.903	162.368	124.533	127.278	129.892	158.02	144.272	113.427	187.706	137.937	126.321	104.535		124.981	146.27	0.85445		136.403	139.125	0.980435		0.748169
15396246	---	190096781	ENSGALT00000042614	14.1824	13.9007	15.5173	15.9374	14.8828	13.4615	16.46	15.5842	14.0555	14.9185	12.5656	12.914	15.7254	15.2142	12.8014	14.8287		14.8844	15.0971	0.985913		13.6134	14.6424	0.929723		0.631758
15396248	---	190097882	ENSGALT00000042575	602.453	757.591	613.601	461.037	1488.74	736.396	843.409	501.812	1199.98	849.832	2315.49	2093.99	2323.77	879.5	875.144	724.728		608.671	892.59	0.681915		1614.82	1200.78	1.34481		0.501686
15396250	---	190098605	ENSGALT00000028519	99.3408	80.3305	94.9421	87.5889	116.954	107.344	109.268	101.454	83.7197	98.7293	102.969	92.1718	121.278	98.5481	78.0405	80.6338		90.5506	108.755	0.832611		94.3976	94.625	0.997596		0.22645
15396252	---	190099445	ENSGALT00000028520	72.6596	74.9191	56.3017	63.7612	90.1584	83.012	69.6872	66.2343	59.4112	60.9194	76.5213	46.3058	113.63	78.234	59.4134	48.4612		66.9104	77.273	0.865896		60.7894	74.9345	0.811234		0.883927
15396254	---	190100388	ENSGALT00000028521	60.5754	84.256	54.217	73.137	85.398	57.2196	59.5991	54.1456	64.3307	83.1346	121.596	71.1933	122.859	66.0734	65.2166	69.882		68.0464	64.0906	1.06172		85.0636	81.0077	1.05007		0.323408
15396256	---	190101247	ENSGALT00000028522	258.392	291.317	202.186	253.253	446.328	329.405	297.734	265.204	373.502	291.029	755.129	252.392	853.28	296.843	334.228	310.024		251.287	334.668	0.750855		418.013	448.594	0.931829		0.449208
15396258	---	190101789	ENSGALT00000041478	104.058	88.3745	83.6227	84.1371	107.371	97.2835	82.9417	80.0258	84.3201	95.2101	87.2947	86.6355	113.233	94.2643	78.0434	65.2087		90.0482	91.9055	0.979791		88.3651	87.6873	1.00773		0.741159
15396260	---	190102261	ENSGALT00000042593	120.229	139.723	109.545	103.597	324.83	137.662	154.149	120.476	216.018	171.152	464.222	151.404	577.068	160.857	161.74	115.633		118.273	184.279	0.641816		250.699	253.824	0.987685		0.577699
15396262	C1H11orf75	190167836	NM_001164340	277.006	424.351	281.219	303.166	467.185	284.407	334.435	329.611	423.438	295.893	527.216	292.494	574.882	338.499	344.721	334.22		321.435	353.91	0.908241		384.76	398.081	0.966539		0.556345
15396267	---	190179153	ENSGALT00000030065	60.3488	49.1624	63.9686	76.4269	50.3686	58.6245	61.1825	56.9954	52.5127	58.9637	48.4419	60.6199	45.2123	50.2097	51.0008	54.1664		62.4767	56.7928	1.10008		55.1346	50.1473	1.09945		0.0659188
15396271	SLC36A4	190336337	ENSGALT00000027842	78.5242	77.5942	79.0353	88.9757	90.8818	87.5075	82.4745	98.3342	79.4858	84.6738	84.9251	77.9531	81.4074	69.9082	76.6412	88.3305		81.0323	89.7995	0.90237		81.7594	79.0718	1.03399		0.0807863
15396281	CHORDC1	191849801	ENSGALT00000027851	651.61	706.797	637.392	652.325	684.807	633.667	640.161	618.802	648.864	695.926	525.119	628.636	633.087	614.453	641.316	606.324		662.031	644.359	1.02743		624.636	623.795	1.00135		0.255161
15396295	NOX4	192011223	ENSGALT00000027863	87.9136	52.6068	78.7816	46.0721	65.823	105.597	52.7614	91.8193	38.0576	95.4706	54.399	60.3585	39.9815	90.7703	37.8455	73.3619		66.3435	79	0.839791		62.0714	60.4898	1.02615		0.335377
15396315	---	192134975	ENSGALT00000030060	35.5399	38.1834	40.5153	45.0034	40.4432	35.7926	36.8468	41.5598	48.5729	48.4376	48.466	42.4229	42.3301	46.2378	48.0437	32.8065		39.8105	38.6606	1.02974		46.9749	42.3545	1.10909		0.353132
15396320	GRM5	192231217	ENSGALT00000027866	23.9273	21.4827	25.5772	22.8366	22.5482	21.8986	21.7576	23.0034	27.7404	22.4503	26.3897	21.1806	21.697	26.0778	27.842	26.2665		23.456	22.302	1.05174		24.4403	25.4708	0.959539		0.0572988
15396334	---	192408639	ENSGALT00000030057	10.1791	9.23698	10.6559	10.5526	9.51256	9.75466	10.2951	10.2931	9.51104	9.71957	11.0115	9.71753	9.40041	9.05047	9.77056	9.93987		10.1562	9.96384	1.0193		9.9899	9.54032	1.04712		0.180539
15396337	CTSC	192535038	ENSGALT00000027869	7125.47	6975.35	6786.58	7271.97	7284.48	7005.2	7180.16	7197.45	7321.79	7179.86	7603.67	6949.34	7178.22	6606.96	7460.72	7125.57		7039.84	7166.82	0.982283		7263.66	7092.87	1.02408		0.706578
15396346	RAB38	192566939	ENSGALT00000027870	126.327	121.494	79.4057	117.893	108.053	80.7243	57.4196	81.3437	100.196	74.8552	50.1449	46.3417	105.247	95.0004	41.4073	63.1533		111.28	81.8852	1.35897		67.8845	76.2021	0.890848		0.762165
15396350	MIR1657	192585867	ENSGALT00000042198	21.5642	25.5974	18.5952	23.8737	27.7343	23.8101	17.199	15.7657	18.183	28.2184	19.2761	16.5773	19.0051	19.0489	19.1559	15.0093		22.4076	21.1273	1.0606		20.5637	18.0548	1.13896		0.344039
15396352	FZD4	193006476	ENSGALT00000027873	98.0678	94.3209	91.2065	83.8702	89.4397	123.867	69.0185	80.8973	97.3437	109.187	92.8777	94.276	113.063	109.674	90.5122	87.9868		91.8663	90.8057	1.01168		98.4211	100.309	0.981178		0.505874
15396356	---	193094334	ENSGALT00000030053	14.9294	16.9596	15.6185	18.7275	13.73	15.1421	14.6374	20.2851	13.485	14.7889	17.0255	14.5823	14.5994	17.0838	16.5258	16.5402		16.5588	15.9487	1.03825		14.9704	16.1873	0.924825		0.884325
15396359	ME3	193159076	ENSGALT00000027880	35.708	38.2727	37.081	37.8952	37.7378	41.7802	36.0419	42.1358	30.5884	37.2748	45.2748	45.3035	35.9981	39.0533	40.9545	45.4022		37.2392	39.4239	0.944584		39.6104	40.352	0.981621		0.720903
15396375	C11orf82	193403817	ENSGALT00000000097	213.472	224.161	242.993	243.67	201.362	174.393	254.352	213.763	187.983	194.038	138.661	192.591	168.838	168.104	251.37	238.454		231.074	210.967	1.09531		178.318	206.692	0.862725		0.882639
15396380	---	193410153	ENSGALT00000036398	49.0709	48.2552	49.1131	57.0623	44.7758	52.2036	62.5625	59.8228	44.1864	49.589	43.4814	53.8358	45.5113	49.6301	47.7922	48.2314		50.8754	54.8412	0.927686		47.7731	47.7912	0.999622		0.136124
15396383	PCF11	193504817	ENSGALT00000027884	147.319	158.178	142.757	142.789	158.772	132.916	143.331	122.112	142.575	117.467	146.309	108.659	185.691	109.036	148.134	133.06		147.761	139.283	1.06087		128.752	143.98	0.894237		0.801378
15396398	ANKRD42	193531837	ENSGALT00000027885	29.4545	24.5421	29.0211	24.6767	30.467	30.2236	29.0597	25.5482	29.8287	26.3995	34.3468	32.6144	26.2212	29.5608	26.3296	29.2881		26.9236	28.8246	0.934048		30.7974	27.8499	1.10583		0.527836
15396410	---	194475685	ENSGALT00000036397	38.3986	47.4661	48.2225	43.6255	44.5122	47.945	34.5206	43.276	41.2392	63.9063	47.6403	53.2926	45.7911	46.9192	45.0148	51.1095		44.4282	42.5634	1.04381		51.5196	47.2086	1.09132		0.192359
15396414	TMEM126A	194819036	ENSGALT00000022773	151.412	117.917	126.223	125.859	168.284	117.353	152.47	142.605	127.053	132.223	154.304	138.164	127.975	112.605	126.724	122.147		130.353	145.178	0.897882		137.936	122.363	1.12727		0.0884908
15396419	CCDC83	194874850	ENSGALT00000021629	13.4698	12.3322	12.9755	12.7536	12.8195	12.428	13.2217	11.3065	12.5667	13.2809	15.3745	13.1997	16.377	12.0132	14.399	12.9098		12.8828	12.4439	1.03527		13.6054	13.9248	0.977068		0.204087
15396432	EED	195039424	ENSGALT00000001824	374.444	465.899	359.716	384.028	451.929	361.381	320.758	447.383	382.707	420.441	284.518	270.609	385.492	399.72	291.829	322.998		396.022	395.363	1.00167		339.569	350.009	0.970171		0.314277
15396447	---	195761188	ENSGALT00000036395	11.6796	10.8376	10.9468	11.4342	11.5164	12.7768	10.057	11.2738	9.99146	13.303	12.5342	13.0007	11.5657	12.5942	12.2699	10.8431		11.2245	11.406	0.984091		12.2073	11.8182	1.03293		0.566617
15396449	ODZ4	197157046	ENSGALT00000027897	55.2429	59.4012	49.2347	58.0463	37.4548	68.7652	46.1793	58.0639	60.1555	58.7371	57.0616	43.5732	43.6381	59.1134	41.2403	53.6672		55.4813	52.6158	1.05446		54.8818	49.4148	1.11064		0.704022
15396473	---	197424270	ENSGALT00000036394	14.8574	14.2369	14.6536	12.8161	17.1406	14.6009	14.1126	14.2608	14.0505	17.595	14.8218	13.6042	16.1237	14.5011	14.3702	15.3163		14.141	15.0287	0.94093		15.0179	15.0778	0.996023		0.954157
15396475	GAB2	197525245	ENSGALT00000036393	177.044	141.519	224.185	205.598	141.538	167.81	239.996	211.051	156.312	197.256	191.488	243.396	129.103	192.424	205.857	227.444		187.087	190.098	0.984157		197.113	188.707	1.04455		0.965062
15396492	NARS2	197529262	ENSGALT00000027904	185.375	181.463	229.264	232.213	175.113	152.504	250.778	182.335	157.057	166.511	212.271	185	179.521	184.254	239.907	188.702		207.079	190.182	1.08884		180.21	198.096	0.90971		0.76608
15396507	KCTD21	197806718	ENSGALT00000027918	37.1738	46.4338	60.8365	73.14	49.3497	44.0186	49.5169	64.8737	48.3613	37.1601	51.0226	36.2422	56.9557	57.4955	56.9668	62.8904		54.3961	51.9397	1.04729		43.1965	58.5771	0.73743		0.209474
15396509	ALG8	197821234	ENSGALT00000030044	588.851	499.274	543.549	534.029	579.833	550.45	580.187	539.215	474.412	597.603	563.545	549.906	546.018	505.495	561.288	554.467		541.426	562.421	0.96267		546.366	541.817	1.0084		0.252331
15396523	THRSP	197836616	ENSGALT00000027917	75.9355	68.7782	84.0291	69.9887	68.5119	75.2774	76.2194	78.9516	79.3905	75.5999	82.6528	74.9577	83.5064	61.1968	75.4327	69.4322		74.6829	74.7401	0.999235		78.1502	72.392	1.07954		0.668116
15396526	KCTD14	197848902	ENSGALT00000027916	30.7247	25.195	34.5945	30.0793	30.0456	25.4514	31.1151	26.8922	27.8761	32.9062	40.1346	31.3907	30.6796	27.4084	34.683	31.221		30.1484	28.3761	1.06246		33.0769	30.998	1.06707		0.236335
15396528	INTS4	197853484	ENSGALT00000000128	239.265	225.06	267.458	299.904	197.58	243.587	299.285	252.313	229.214	248.746	176.424	258.005	169.008	315.466	239.482	268.281		257.922	248.191	1.03921		228.097	248.059	0.919526		0.997274
15396545	CLNS1A	197921845	ENSGALT00000013965	266.346	295.039	280.674	289.827	342.4	322.495	292.457	346.995	259.115	334.411	271.506	308.259	300.222	291.432	259.299	275.632		282.972	326.087	0.86778		293.323	281.646	1.04146		0.0274358
15396553	PAK1	198012637	NM_001162372	67.9981	58.6447	69.8189	59.0504	67.8476	57.8494	49.2188	56.5802	45.018	73.8923	58.7327	53.4809	63.4207	63.0256	51.2331	65.4312		63.878	57.874	1.10374		57.781	60.7776	0.950695		0.583089
15396567	GDPD4	198066119	ENSGALT00000000973	31.8016	32.9863	36.4594	30.4205	31.4024	39.4226	32.2824	35.9988	34.6212	32.3249	43.6566	35.3324	33.8265	31.3254	38.2103	37.1654		32.917	34.7765	0.946528		36.4838	35.1319	1.03848		0.888242
15396583	---	198370032	ENSGALT00000001104	26.9965	24.1694	32.9819	24.4662	29.152	32.3703	26.6426	28.9471	30.5866	35.5806	31.5854	30.6562	28.5343	29.0768	30.0389	31.3468		27.1535	29.278	0.927437		32.1022	29.7492	1.07909		0.735074
15396586	GUCY2F	198463455	ENSGALT00000001170	21.8643	21.801	20.6391	19.1069	24.2807	18.2339	18.1665	19.2843	29.3026	22.793	21.1789	22.2133	21.9495	20.6876	20.2081	19.6286		20.8528	19.9913	1.04309		23.872	20.6184	1.1578		0.696894
15396606	LRRC32	198541904	ENSGALT00000001192	38.9502	54.3446	52.6193	70.1043	27.2052	64.9131	47.4383	97.4126	30.3872	30.1853	67.2213	41.5452	41.6496	36.6352	81.6694	70.4671		54.0046	59.2423	0.911588		42.3347	57.6053	0.73491		0.93226
15396608	PRKRIR	198678853	ENSGALT00000001229	148.953	155.431	151.752	134.91	149.088	124.999	123.243	142.323	141.79	140.59	147.785	139.568	190.652	131.607	136.985	138.092		147.762	134.913	1.09524		142.433	149.334	0.953792		0.380837
15396614	WNT11	198826726	ENSGALT00000001231	31.1007	26.5878	30.1529	22.9543	27.3686	27.4873	29.5722	23.2992	37.1815	25.5429	28.3724	34.6378	27.531	27.169	23.9772	30.7238		27.6989	26.9318	1.02848		31.4336	27.3502	1.1493		0.833326
15396622	ART7C	199093257	ENSGALT00000001286	56.8233	50.298	51.7144	38.7963	50.4459	60.1692	57.6119	51.0138	58.4988	51.0643	64.0427	60.2099	43.3155	49.2424	42.7718	39.7085		49.408	54.8102	0.901438		58.4539	43.7595	1.3358		0.0123841
15396624	---	199094547	ENSGALT00000036387	135.998	130.353	131.894	122.586	121.412	144.548	145.043	144.088	133.003	132.196	207.674	170.395	138.955	166.449	152.168	133.531		130.208	138.773	0.93828		160.817	147.776	1.08825		0.3732
15396628	MADPRT	199097429	ENSGALT00000001284	57.8456	56.5164	60.2463	53.0725	60.1561	62.6534	64.2269	44.9311	59.0145	50.6986	66.9108	64.132	55.693	55.0476	53.8476	67.6936		56.9202	57.9919	0.98152		60.189	58.0704	1.03648		0.989038
15396633	---	199115511	ENSGALT00000031356	79.7897	73.871	77.3026	52.7765	80.891	83.3302	71.9392	65.2115	84.3551	80.313	91.4144	95.4812	70.4869	76.2846	73.8978	77.5361		70.935	75.343	0.941494		87.8909	74.5514	1.17893		0.864673
15396639	DCHS1	199211174	ENSGALT00000028013	58.4419	56.2477	59.5579	72.4009	65.0696	66.7111	52.4273	70.4479	59.7832	52.3477	55.6579	61.1319	59.9378	67.0824	50.9951	66.3121		61.6621	63.664	0.968556		57.2302	61.0819	0.936942		0.649475
15396669	MIR1600	199256187	ENSGALT00000042351	114.634	146.461	114.435	113.078	123.163	139.369	108.335	123.559	173.272	145.523	123.864	123.012	141.255	136.725	133.475	98.9288		122.152	123.607	0.988235		141.418	127.596	1.10832		0.742139
15396671	TPP1	199261452	ENSGALT00000036380	289.265	271.864	275.075	231.474	306.023	245.126	304.154	239.925	335.035	292.977	364.475	316.69	331.217	278.368	306.91	249.928		266.919	273.807	0.974845		327.294	291.606	1.12239		0.507145
15396680	---	199277804	ENSGALT00000036379	175.955	148.372	166.805	157.686	190.924	170.432	178.883	182.301	170.956	178.502	188.012	193.437	155.663	148.732	167.058	173.938		162.205	180.635	0.89797		182.727	161.348	1.1325		0.0341284
15396684	LOC419074	199282177	ENSGALT00000028018	164.394	152.53	145.741	153.343	134.441	163.479	146.378	144.837	145.065	155.099	132.582	140.627	136.141	165.134	151.872	133.384		154.002	147.284	1.04561		143.343	146.633	0.977564		0.947754
15396696	ARFIP2	199303556	ENSGALT00000028019	392.363	457.829	442.37	563.35	389.582	524.465	509.012	389.297	493.181	389.293	416.281	409.088	439.561	732.563	518.19	504.048		463.978	453.089	1.02403		426.961	548.591	0.778286		0.241964
15396704	FAM160A2	199333640	ENSGALT00000005402	222.618	218.912	212.139	191.136	191.247	217.653	190.036	204.191	175.874	216.851	196.307	244.263	200.163	221.528	184.039	179.124		211.201	200.782	1.05189		208.323	196.214	1.06172		0.706
15396722	---	199367707	ENSGALT00000028023	84.718	72.5523	83.4669	79.1554	80.6871	98.0626	75.0072	84.05	84.5191	84.3489	92.3799	107.094	80.622	81.7554	85.521	92.0293		79.9732	84.4517	0.946969		92.0855	84.9819	1.08359		0.926862
15396725	LOC428111	199382374	ENSGALT00000028024	80.6558	80.4734	74.1017	63.512	75.884	81.6045	72.1949	70.7369	92.9283	77.4223	79.8291	79.81	77.5172	78.6056	77.8232	75.1247		74.6857	75.1051	0.994417		82.4974	77.2677	1.06768		0.426442
15396727	HBE1 // HBG1 // HBG2	199433573	ENSGALT00000028027	36.7053	32.2135	36.2313	33.6497	30.1833	44.8103	39.5267	32.4572	38.2699	43.6281	42.2687	43.9094	33.3194	38.5999	38.4913	36.8183		34.7	36.7444	0.944361		42.019	36.8072	1.1416		0.986501
15396734	HBE1	199436878	ENSGALT00000036371	119.597	115.086	134.149	116.386	115.968	126.695	133.795	111.582	148.091	101.569	136.906	148.938	117.681	104.93	146.628	111.21		121.305	122.01	0.994221		133.876	120.112	1.11459		0.862648
15396739	HBE	199444794	ENSGALT00000028029	89.2762	74.8994	70.702	67.3464	73.8432	79.1259	71.706	48.2021	101.749	88.3692	71.8727	46.1225	61.9046	61.6523	58.5562	60.7691		75.556	68.2193	1.10755		77.0284	60.7205	1.26857		0.318493
15396742	OR51M1	199454179	ENSGALT00000028031	57.7544	54.6363	59.3516	54.8813	61.6344	68.8962	54.2486	60.4657	72.3148	50.7235	69.8271	67.133	62.363	61.7974	67.0754	56.732		56.6559	61.3112	0.924071		64.9996	61.9919	1.04852		0.859088
15396744	LOC428119	199528808	ENSGALT00000030017	40.4813	38.4504	46.161	29.9862	38.7776	44.8732	38.1654	35.0854	41.4326	36.6132	44.1695	46.8069	37.416	37.6157	38.7073	39.3485		38.7697	39.2254	0.988384		42.2556	38.2719	1.10409		0.665619
15396746	---	199580030	ENSGALT00000042059	192.799	303.986	205.674	173.361	279.361	388.861	284.424	227.924	255.83	354.111	372.799	231.111	130.674	210.986	258.049	211.861		218.955	295.143	0.741862		303.463	202.893	1.49568		0.0749907
15396748	NUP98	199599824	ENSGALT00000022062	870.201	895.17	979.166	976.391	721.941	1043.48	926.829	986.137	767.378	903.496	705.772	1014.86	682.234	967.855	904.168	918.74		930.232	919.597	1.01156		847.877	868.249	0.976536		0.606616
15396777	CHRNA10	199644965	ENSGALT00000036366	116.478	101.624	118.911	120.619	113.742	119.242	116.677	112.08	114.537	119.539	120.45	156.537	107.803	128.075	130.031	103.419		114.408	115.435	0.991105		127.766	117.332	1.08893		0.796022
15396782	MAP6	199703504	ENSGALT00000002769	55.4846	52.813	57.8043	47.5066	53.2308	58.6015	53.6301	54.6127	66.2863	61.6721	61.8001	58.6781	54.2553	56.3062	55.9823	58.7957		53.4021	55.0188	0.970616		62.1092	56.3349	1.1025		0.426883
15396798	SERPINH1	200036710	ENSGALT00000018287	846.681	1628.76	708.406	909.593	507.129	1433	395.719	1043.21	518.284	448.057	777.184	422.824	654.197	1349.38	718.249	1234.52		1023.36	844.765	1.21141		541.587	989.088	0.547562		0.646994
15396808	PLEKHB1	200147920	NM_001012546	155.377	158.686	178.92	149.892	180.573	147.923	148.705	150.278	153.041	147.155	156.819	147.597	172.352	152.477	170.957	138.441		160.719	156.87	1.02454		151.153	158.557	0.953304		0.886421
15396816	P2RY2	200212322	ENSGALT00000028002	157.043	149.77	169.51	138.699	132.995	210.363	174.067	203.37	130.284	101.6	129.977	121.291	152.087	204.928	141.514	168.789		153.756	180.198	0.853258		120.788	166.83	0.72402		0.572597
15396818	P2RY6	200242851	ENSGALT00000028001	1693.45	1734.95	1750.16	1826.92	1528.06	2236.5	1484.59	1966.09	1643.29	1663.07	1279.31	1773.05	1503.31	2250.14	1512.96	1679.94		1751.37	1803.81	0.970928		1589.68	1736.59	0.915404		0.798691
15396822	ARHGEF17	200260229	ENSGALT00000027999	84.9963	81.6394	95.3256	91.725	79.2781	102.326	87.9703	91.3341	87.3518	90.428	93.7994	106.174	84.7314	96.1479	94.0773	95.1771		88.4216	90.227	0.97999		94.4382	92.5334	1.02058		0.686683
15396831	ARHGEF17	200267866	ENSGALT00000030027	49.0743	48.2897	51.9438	44.7258	47.33	47.1663	53.7843	51.3408	62.4589	50.7022	49.4715	55.2664	52.0382	51.9544	41.7322	53.0103		48.5084	49.9053	0.972008		54.4748	49.6838	1.09643		0.945557
15396834	---	200345816	ENSGALT00000001815	958.674	988.574	1822.45	1641.41	934.474	1466.69	1250.81	1521.37	798.742	1230.29	1062.94	1361.13	632.361	899.507	1096.91	1019.37		1352.78	1293.34	1.04596		1113.27	912.037	1.22065		0.0631215
15396836	---	200348607	ENSGALT00000002675	7104.86	5516.62	6661.08	4746.64	4580.12	7502.83	5118.55	7590.71	3555.38	4659.7	2538.5	3671.39	4152.23	3103.59	4682.39	2593.96		6007.3	6198.06	0.969223		3606.24	3633.04	0.992623		0.0316521
15396838	MRPL48	200512787	ENSGALT00000027989	177.486	242.67	218.425	224.031	283.415	204.346	246.657	197.245	233.959	205.646	250.738	218.425	273.278	280.965	233.917	240.996		215.653	232.916	0.925884		227.192	257.289	0.883021		0.333795
15396839			---	898.784	961.331	716.372	815.857	1096.5	724.677	994.467	726.724	1110.27	977.325	899.848	818.68	1145.55	1081.64	863.764	932.286		848.086	885.592	0.957649		951.531	1005.81	0.946035		0.335604
15396840			---	89.5147	96.6114	133.837	98.9571	170.674	131.415	133.359	114.971	195.629	97.6738	99.4658	145.986	128.414	193.486	123.424	129.986		104.73	137.605	0.761094		134.689	143.828	0.93646		0.770181
15396841			---	422.094	620.34	503.318	542.143	817.631	404.377	601.179	429.845	529.087	556.119	540.647	389.337	744.501	680.026	556.198	610.524		521.974	563.258	0.926705		503.797	647.813	0.77769		0.446529
15396842			---	422.837	500.119	448.198	479.405	616.599	532.8	448.343	434.909	385.767	366.961	504.637	333.231	682.711	694.356	456.24	510.646		462.64	508.162	0.910417		397.649	585.988	0.678595		0.330738
15396843			---	339.798	431.592	377.425	432.653	403.333	421.036	408.268	315.202	418.089	397.657	486.269	415.958	461.254	434.018	359.989	438.202		395.367	386.96	1.02173		429.493	423.366	1.01447		0.307941
15396844			---	110.051	197.267	178.826	163.066	191.272	146.226	172.879	152.869	169.504	146.722	161.128	157.781	221.319	183.971	186.82	188.559		162.303	165.811	0.978839		158.784	195.167	0.813578		0.0718565
15396845			---	146.852	203.145	132.412	239.367	243.347	162.088	170.605	171.824	203.159	151.815	225.3	211.057	217.636	274.46	204.061	169.792		180.444	186.966	0.965117		197.833	216.487	0.913831		0.345741
15396846			---	101.09	168.119	141.759	170.646	226.958	143.089	280.742	190.107	160.299	139.583	277.23	165.024	188.151	230.071	222.693	194.812		145.403	210.224	0.69166		185.534	208.932	0.888011		0.967968
15396847	PAAF1	200524228	ENSGALT00000027987	226.229	178.184	199.161	198.674	178.077	216.493	171.417	174.854	171.331	178.044	179.894	180.722	167.921	180.197	173.943	182.66		200.562	185.21	1.08289		177.498	176.18	1.00748		0.444022
15396860	DNAJB13	200539358	ENSGALT00000027986	41.1722	38.6787	44.5698	38.3735	42.3606	48.2405	41.0917	41.457	53.6909	49.1885	51.2042	49.2262	44.2441	48.638	41.2403	45.8606		40.6985	43.2874	0.940193		50.8274	44.9958	1.12961		0.481572
15396869	PPME1	200611703	ENSGALT00000036356	260.692	273.796	317.024	291.198	250.205	291.218	333.09	266.893	244.518	255.949	282.561	287.38	229.194	268.599	300.465	295.574		285.678	285.351	1.00114		267.602	273.458	0.978586		0.642025
15396884	XRRA1	200670265	ENSGALT00000027971	50.9615	55.7685	48.2194	47.4766	52.8793	51.35	49.2539	48.647	52.3215	47.2517	43.6095	60.1825	49.1507	53.0324	43.4558	57.6494		50.6065	50.5325	1.00146		50.8413	50.8221	1.00038		0.930008
15396898	CHRDL2	200722577	ENSGALT00000027968	39.0824	43.159	49.1033	37.8198	36.4962	41.3037	40.2469	43.5741	41.8135	37.3368	46.024	45.4721	29.1527	44.2827	42.2221	42.2469		42.2911	40.4053	1.04667		42.6616	39.4761	1.08069		0.813807
15396911	---	200810372	ENSGALT00000036355	46.5935	54.8789	51.8261	54.9947	53.5926	57.9637	42.4551	50.2575	54.3668	51.3706	49.5655	56.8597	59.5061	52.6717	53.4086	54.6341		52.0733	51.0672	1.0197		53.0406	55.0551	0.96341		0.312689
15396913	PGM2L1	200818593	ENSGALT00000027963	156.325	127.247	146.32	138.66	122.484	135.917	129.924	112.612	128.044	117.383	108.293	135.645	107.422	136.269	129.924	136.814		142.138	125.234	1.13498		122.341	127.607	0.958733		0.790517
15396924	---	200846301	ENSGALT00000036352	44.4588	42.383	52.778	49.4479	36.6002	41.105	48.3811	41.294	40.5389	41.0149	43.6132	49.0879	39.1496	45.4207	45.2738	43.0857		47.2669	41.8451	1.12957		43.5637	43.2325	1.00766		0.64243
15396929	ADAM15	200970627	ENSGALT00000027956	74.971	68.7787	69.1866	58.3732	74.6577	68.7381	69.971	71.5414	84.3831	77.1536	84.3549	89.4789	65.109	81.6743	72.6454	67.5042		67.8274	71.2271	0.95227		83.8426	71.7332	1.16881		0.900579
15396944	---	56710	ENSGALT00000040454	90.5852	82.2614	81.6658	76.8048	89.2187	86.302	82.6617	75.4074	77.3478	89.881	87.2115	93.1503	81.0405	82.0299	86.8761	84.7932		82.8293	83.3975	0.993187		86.8977	83.6849	1.03839		0.932693
15396947	OR9Q1	84015	ENSGALT00000015896	112.666	111.659	121.081	118.227	110.44	117.747	110.183	112.345	98.5253	109.028	130.508	111.628	102.968	109.158	110.12	97.3743		115.908	112.678	1.02866		112.422	104.905	1.07166		0.0651213
15396949	NME6	96907	ENSGALT00000015892	263.669	236.507	241.282	219.102	237.587	281.853	225.219	220.152	246.047	248.005	271.991	252.643	255.893	239.365	197.225	217.512		240.14	241.203	0.995593		254.672	227.499	1.11944		0.497646
15396955	ACR	104925	ENSGALT00000040436	64.4674	52.6601	46.9812	46.7092	55.6018	54.2297	45.6295	51.7488	66.7704	65.4171	58.3443	60.1377	55.5303	58.5992	54.3203	43.3723		52.7045	51.8024	1.01741		62.6674	52.9555	1.1834		0.782074
15396960	ARSA	109687	ENSGALT00000015860	1152.8	1097.73	1032.98	953.842	938.673	1032.11	1020.49	923.476	984.386	914.8	908.413	1165.26	931.479	961.714	999.286	1022.44		1059.34	978.688	1.08241		993.215	978.731	1.0148		0.999043
15396969	---	139752	ENSGALT00000040432	41.6757	35.4913	31.5889	37.8952	48.5823	37.8156	56.0379	29.4148	48.598	39.8766	38.7652	39.2217	48.452	27.8369	40.5535	43.7371		36.6628	42.9626	0.853364		41.6154	40.1449	1.03663		0.714216
15396972	NCAPH2	398617	ENSGALT00000022417	200.54	182.788	178.204	148.158	205.922	179.974	199.309	174.426	202.712	204.953	222.063	217.647	212.215	176.122	205.356	172.97		177.422	189.908	0.934257		211.844	191.666	1.10528		0.892997
15396995	FAM116B	481497	ENSGALT00000022367	136.687	144.476	140.12	140.189	129.75	135.228	139.876	133.694	116.219	134.724	116.864	126.527	131.372	143.099	138.018	135.286		140.368	134.637	1.04257		123.584	136.944	0.902441		0.502316
15397015	---	501508	ENSGALT00000040387	48.2924	44.9296	52.6786	42.0022	47.2997	49.9895	48.3033	46.9463	61.7974	56.1246	47.0244	53.4089	40.741	44.0247	44.6196	42.3358		46.9757	48.1347	0.975922		54.5888	42.9303	1.27157		0.00336051
15397018	UBE2H	722841	ENSGALT00000012955	4131.27	3879.22	3799.73	3849.25	4033.68	3783.83	3903.71	3878.73	4486.89	3836.19	3772.77	3842.53	4205.23	3897.36	3833.78	3827.72		3914.87	3899.99	1.00382		3984.6	3941.02	1.01106		0.704758
15397027	ZC3HC1	767671	ENSGALT00000012992	103.067	107.4	111.109	109.754	121.783	120.848	125.916	109.546	100.968	103.061	137.83	125.551	116.62	104.187	107.518	104.512		107.833	119.523	0.902188		116.853	108.209	1.07988		0.0473505
15397039	---	792810	ENSGALT00000017143	45.2091	37.7296	39.9862	40.0404	46.4712	46.2217	41.5445	46.8271	56.2842	43.7324	49.4244	46.8894	43.3056	45.9894	47.1211	37.8757		40.7413	45.2661	0.90004		49.0826	43.573	1.12645		0.508402
15397058	TMEM209	803193	ENSGALT00000013037	1078.35	1026.98	1078.19	1095.85	978.789	1023.58	959.078	1040.62	893.462	1120.68	908.442	937.078	865.405	1011.1	1062.61	1038.34		1069.84	1000.52	1.06929		964.916	994.365	0.970384		0.90251
15397076	TSGA14	840172	ENSGALT00000013152	50.6794	45.3582	51.6692	44.5559	46.4191	44.1987	47.0476	47.2683	47.8401	46.9096	45.7306	51.7707	53.5588	49.7225	57.4752	49.7428		48.0657	46.2334	1.03963		48.0628	52.6248	0.91331		0.0179496
15397088	---	854194	ENSGALT00000013228	615.693	584.146	572.828	644.719	537.602	641.495	640.151	659.066	566.669	639.443	532.986	647.116	482.309	665.467	614.865	587.888		604.346	619.579	0.975415		596.554	587.632	1.01518		0.526275
15397111	FBXO18	891223	ENSGALT00000013264	366.465	302.036	383.462	291.762	322.794	318.2	363.017	303.281	301.775	331.781	373.03	319.372	287.23	338.747	326.86	322.891		335.931	326.823	1.02787		331.489	318.932	1.03937		0.657207
15397134	FAM208B	949389	ENSGALT00000013284	249.029	244.305	321.55	316.379	219.38	254.496	336.803	307.169	222.15	253.91	207.052	290.598	208.746	276.954	316.214	326.196		282.816	279.462	1.012		243.427	282.027	0.863134		0.947572
15397161	CALML3	1007094	ENSGALT00000013721	113.632	103.58	106.445	117.727	137.004	115.313	118.542	119.835	95.1279	111.858	132.143	134.136	98.7455	107.959	120.37	110.166		110.346	122.673	0.899511		118.316	109.31	1.08239		0.088939
15397163	NET1	1011481	ENSGALT00000013746	852.888	879.914	1291.55	1131.9	803.644	801.648	1235.24	999.523	865.463	933.951	1143.63	1336.05	866.044	957.354	1435.71	1453.12		1039.06	960.013	1.08234		1069.77	1178.06	0.908082		0.285409
15397178	TUBAL3	1078067	ENSGALT00000040232	16.0228	14.0466	16.0559	13.5906	14.5613	15.8604	14.331	15.2719	16.5417	17.62	15.4327	15.2153	16.0737	14.9309	14.6496	16.5027		14.929	15.0061	0.994857		16.2024	15.5392	1.04268		0.381772
15397182	---	1088129	ENSGALT00000040231	32.2898	29.6638	40.7653	36.4521	37.2522	40.433	33.5027	32.856	37.2413	38.2928	37.083	43.646	30.064	42.931	33.0219	34.5994		34.7928	36.011	0.96617		39.0658	35.1541	1.11127		0.80224
15397184	---	1103625	ENSGALT00000013765	47.4472	43.7172	45.6567	41.6899	47.7963	50.5385	47.31	47.3975	57.1345	44.8182	51.1135	55.0256	43.7774	45.4742	48.4964	44.6288		44.6278	48.2606	0.924725		52.023	45.5942	1.141		0.0827546
15397243	MIR205B	1147520	ENSGALT00000028977	14.8349	15.0653	19.5693	15.0064	15.5856	16.611	18.8688	14.654	15.0362	16.2549	17.0507	17.8683	18.7584	16.9879	15.8288	14.9425		16.119	16.4299	0.981078		16.5525	16.6294	0.995378		0.875931
15397245	LRGUK	1241430	ENSGALT00000033327	17.1216	18.5782	20.6959	19.0531	21.5358	19.8501	19.8793	19.0159	19.1312	20.1742	19.5471	19.7475	19.4455	18.9896	19.734	19.2308		18.8622	20.0703	0.939808		19.65	19.35	1.0155		0.239106
15397267	EXOC4	1298022	NM_001199320	551.887	518.531	604.166	588.519	485.967	583.321	648.757	545.328	512.672	562.105	466.96	493.409	491.946	593.992	608.777	583.672		565.776	565.843	0.99988		508.786	569.597	0.893239		0.933508
15397287	---	1746348	ENSGALT00000029996	36.438	35.2121	33.3987	37.0857	41.6368	38.4931	32.5139	34.7893	35.7843	32.621	34.1038	41.0495	38.4487	38.1995	35.5223	32.6655		35.5337	36.8583	0.964062		35.8896	36.209	0.99118		0.798002
15397294	---	1853902	ENSGALT00000013826	94.99	72.4798	81.7932	78.2679	85.8868	97.163	83.8312	97.5998	114.015	91.4759	107.211	97.1113	74.6695	102.915	93.6934	90.3226		81.8827	91.1202	0.898623		102.453	90.4	1.13333		0.920455
15397301	MKLN1	2942640	ENSGALT00000010274	278.11	268.861	295.236	286.896	295.486	318.066	313.175	320.049	236.262	276.567	273.997	294.899	259.073	293.666	298.695	295.832		282.276	311.694	0.905619		270.431	286.816	0.942873		0.0618105
15397321	IL2RA	3284864	ENSGALT00000010240	114.672	120.616	720.372	495.472	115.574	300.204	883.888	630.628	141.468	113.901	948.169	907.345	119.513	175.987	737.389	795.494		362.783	482.573	0.751768		527.72	457.096	1.15451		0.921468
15397331	---	3515678	ENSGALT00000040107	123.927	183.544	117.853	166.172	83.7905	194.847	68.2737	187.892	78.2797	111.377	164.01	97.5286	72.111	230.966	100.382	242.07		147.874	133.701	1.10601		112.799	161.382	0.698953		0.633561
15397345	SFMBT2	3831554	ENSGALT00000015096	88.0527	80.9371	65.8627	73.2625	66.9934	82.6941	51.2155	78.4486	72.1714	93.6538	52.4516	66.8288	77.1402	70.979	59.0483	54.1936		77.0288	69.8379	1.10296		71.2764	65.3403	1.09085		0.627523
15397364	---	3987387	ENSGALT00000011249	152.611	149.922	157.526	130.097	151.593	159.196	158.068	142.383	173.658	180.326	143.07	150.114	153.51	133.424	140.697	148.924		147.539	152.81	0.965507		161.792	144.139	1.12247		0.191245
15397368	ITIH5	4070616	ENSGALT00000011162	19.0534	26.5586	22.151	24.5691	21.4181	24.5607	20.1445	27.62	24.2169	18.3608	23.7428	26.5265	18.8198	22.8063	22.4778	23.4257		23.083	23.4358	0.984947		23.2117	21.8824	1.06075		0.460742
15397384	KIN	4159778	ENSGALT00000010951	95.9628	115.957	98.9391	100.697	152.411	94.7634	103.823	90.2846	115.769	103.046	122.404	88.3809	170.795	97.7612	111.767	113.368		102.889	110.32	0.932637		107.4	123.423	0.870181		0.566288
15397400	---	5777563	ENSGALT00000040055	23.9561	22.774	20.8152	22.2929	18.8827	20.2733	24.5833	17.7068	17.5222	17.8279	17.6371	20.4855	16.9841	19.5162	18.9975	20.4973		22.4596	20.3615	1.10304		18.3682	18.9988	0.966809		0.446776
15397404	USP6NL	6146734	ENSGALT00000010845	406.209	416.614	410.373	469.397	419.87	299.631	438.542	373.527	408.167	349.353	357.904	315.741	403.46	336.681	454.062	498.247		425.648	382.892	1.11167		357.791	423.112	0.845617		0.420275
15397416	UPF2	6379190	ENSGALT00000010817	165.035	167.049	195.15	172.917	176.801	152.472	179.716	163.428	152.292	161.184	146.129	155.304	163.927	170.426	182.546	192.815		175.038	168.104	1.04125		153.727	177.429	0.866418		0.339876
15397438	NUDT5	6509415	ENSGALT00000022638	100.671	104.858	94.8437	117.904	120.133	103.05	105.108	116.886	95.595	111.238	104.237	102.287	130.962	87.348	100.344	91.0514		104.569	111.294	0.939574		103.339	102.426	1.00892		0.441634
15397446	CCDC3	6912499	ENSGALT00000028427	75.6565	91.1422	74.9749	80.1717	87.9403	90.7175	82.5149	87.6594	84.4451	79.7821	94.7417	93.3113	77.8993	87.2607	84.3044	86.3259		80.4863	87.208	0.922924		88.07	83.9476	1.04911		0.274965
15397450	PHYH	7001810	ENSGALT00000023489	376.649	433.952	356.775	368.111	414.343	351.116	444.423	355.277	478.177	372.12	396.887	380.884	456.685	431.946	447.268	440.901		383.872	391.29	0.981043		407.017	444.2	0.916292		0.0647696
15397461	SEPHS1	7026657	ENSGALT00000023502	765.077	750.257	663.987	706.262	763.393	647.138	703.94	735.467	751.645	807.745	652.1	738.748	745.146	728.883	780.198	784.384		721.396	712.484	1.01251		737.559	759.653	0.970916		0.147377
15397471	BEND7	7069061	ENSGALT00000010805	775.727	687.424	972.375	814.964	738.207	641.535	890.626	765.581	737.99	830.255	758.449	782.135	738.207	720.783	885.62	782.173		812.623	758.987	1.07067		777.207	781.696	0.994258		0.731857
15397482	LOC419035	7169435	ENSGALT00000010765	426.748	466.826	550.443	575.871	373.592	436.176	467.436	531.018	277.213	392.858	316.526	496.428	295.456	409.099	398.114	602.352		504.972	452.056	1.11706		370.756	426.255	0.869799		0.732109
15397503	MIR1460	7266960	ENSGALT00000042074	20.5658	20.277	21.4544	21.3027	21.2259	22.6636	20.9196	21.96	17.96	17.6978	23.3222	23.6591	19.6195	22.008	18.8619	20.9696		20.9	21.6923	0.963475		20.6598	20.3648	1.01449		0.148768
15397505	---	7672441	ENSGALT00000022744	202.509	237.049	432.782	347.567	242.214	170.424	332.069	279.611	209.725	191.784	309.213	261.943	275.238	219.57	458.52	425.085		304.977	256.079	1.19095		243.166	344.603	0.705641		0.234136
15397509	DCLRE1C	7875942	ENSGALT00000022573	184.544	166.598	180.391	175.234	176.97	141.6	196.529	179.541	166.037	161.294	141.949	176.18	161.135	153.997	170.831	202.694		176.692	173.66	1.01746		161.365	172.164	0.937271		0.927499
15397524	DMTF1	7909052	NM_001080863	114.403	117.865	114.616	112.113	123.316	122.093	119.1	116.759	102.79	115.023	115.849	99.6173	127.973	114.13	114.285	113.687		114.749	120.317	0.953721		108.32	117.519	0.921721		0.487972
15397546	GRM3	8132011	ENSGALT00000010624	29.9037	27.4822	25.2637	28.7201	27.485	26.7099	21.4048	30.7503	30.0595	25.1551	32.156	29.0995	26.0977	25.2284	27.1288	24.2359		27.8424	26.5875	1.0472		29.1175	25.6727	1.13418		0.668464
15397553	---	10733663	ENSGALT00000039838	18.5052	16.1434	19.0154	18.0923	17.8365	20.8666	17.8085	18.4013	23.2509	16.3211	21.9108	18.4325	15.4622	16.1678	18.0563	14.1167		17.9391	18.7283	0.957863		19.9788	15.9508	1.25253		0.0443677
15397556	CD36	12076054	ENSGALT00000013749	2535.3	2544.63	1402.61	1421.7	3154.88	1501.01	1416.34	1017.04	2937.55	2666.13	1370.45	1222.65	2819.94	1893.72	2189.99	1339.74		1976.06	1772.32	1.11496		2049.19	2060.85	0.994344		0.627482
15397568	GNAI1 // GNAI3	12295644	ENSGALT00000013655	224.333	369.709	107.468	238.73	370.189	244.36	159.94	211.169	336.747	265.404	229.976	178.962	387.31	175.43	140.766	117.527		235.06	246.415	0.95392		252.772	205.258	1.23148		0.60921
15397578	PHTF2	13406544	ENSGALT00000013562	233.549	211.742	246.015	187.373	321.074	221.767	250.321	247.486	208.108	206.141	165.574	169.695	295.976	220.541	226.951	205.598		219.67	260.162	0.844358		187.38	237.266	0.789744		0.463759
15397599	RSBN1L	13480838	ENSGALT00000013555	330.174	253.434	316.062	330.637	286.76	262.359	339.799	313.174	279.174	286.191	264.038	338.282	307.787	310.396	313.63	380.051		307.577	300.523	1.02347		291.921	327.966	0.890097		0.298652
15397606	PTPN12	13537482	ENSGALT00000013546	887.524	937.013	1130.64	1195.06	997.638	1088.67	1304.91	1238.04	988.081	796.46	1324.96	1081.91	1161.27	834.523	1328.13	1164.84		1037.56	1157.32	0.896524		1047.85	1122.19	0.933756		0.787884
15397625	CCDC146	13690261	ENSGALT00000013526	16.5148	15.4774	14.7645	14.8722	14.71	15.6674	13.6738	13.2591	15.919	16.4134	19.2918	14.7602	17.2763	12.6439	15.476	15.1736		15.4073	14.3276	1.07535		16.5961	15.1424	1.096		0.485343
15397644	LRRC17	13802183	ENSGALT00000039660	11.2942	11.0019	11.0881	11.5616	11.7066	11.4931	12.3644	11.1595	11.4015	10.3966	13.2647	11.3519	13.271	12.0908	11.9392	11.5255		11.2365	11.6809	0.961951		11.6037	12.2066	0.950602		0.289394
15397669	NAPEPLD	13894475	ENSGALT00000013482	540.442	554.902	596.717	585.525	761.865	597.874	690.023	685.284	601.632	555.769	497.829	520.465	748.504	590.581	650.511	646.765		569.396	683.761	0.832741		543.924	659.09	0.825264		0.617968
15397676	DNAJC2	13947045	ENSGALT00000013428	215.742	270.65	159.147	191.412	326.691	152.611	162.028	185.479	264.425	209.69	242.886	135.874	333.17	168.636	245.748	213.76		209.238	206.702	1.01227		213.219	240.329	0.887197		0.552349
15397693	SLC26A5	13975771	ENSGALT00000013382	3907.8	3970.79	4758.83	4551.48	3768.3	4172.51	4795.32	4669.85	4196.29	4106.75	4407.67	4638.56	3661.22	3946.89	5202.97	4859.49		4297.22	4351.49	0.987528		4337.32	4417.64	0.981817		0.884258
15397715	RELN	14017638	ENSGALT00000013344	23.34	18.4221	21.8953	17.6559	19.6505	22.3194	21.8152	17.6102	22.8191	20.6817	19.6589	23.0377	20.826	26.4046	19.471	19.3806		20.3283	20.3488	0.998993		21.5494	21.5205	1.00134		0.575969
15397774	ORC5	14319463	ENSGALT00000013290	253.335	237.714	226.369	224.985	267.267	232.071	250.702	258.456	236.328	284.484	198.099	241.949	248.588	229.111	260.591	236.992		235.601	252.124	0.934464		240.215	243.821	0.985212		0.445324
15397791	---	14374425	ENSGALT00000028662	1728.72	1613.58	1290.51	1176.28	2382.17	2167.19	1088.92	1419.79	2451.13	1470.27	3338.54	1179.58	3919.14	1116.15	1653.38	1776.65		1452.27	1764.52	0.823043		2109.88	2116.33	0.996953		0.627931
15397793	SRPK2	14797284	ENSGALT00000013245	272.411	243.06	228.842	210.603	254.221	234.053	231.544	250.847	224.183	294.155	179.422	221.032	227.76	246.615	210.616	246.596		238.729	242.666	0.983775		229.698	232.897	0.986266		0.383634
15397822	ATXN7L1	14999668	ENSGALT00000013172	872.637	817.822	772.338	673.741	979.377	731.352	758.766	697.83	873.436	785.078	830.665	680.412	875.441	749.832	752.903	756.636		784.135	791.831	0.99028		792.398	783.703	1.01109		0.912238
15397835	SYPL1	15174477	ENSGALT00000013161	29.4364	29.8809	30.8174	27.1262	25.4658	28.8621	27.9133	31.1148	39.4971	31.3377	37.8085	30.1435	31.1236	33.7066	27.2549	30.8708		29.3152	28.339	1.03445		34.6967	30.739	1.12875		0.223567
15397843	NAMPT	15208877	ENSGALT00000039492	519.858	573.769	585.77	549.283	629.779	580.558	663.69	622.239	585.212	594.274	649.166	539.774	639.345	598.88	715.912	738.226		557.17	624.067	0.892805		592.107	673.091	0.879683		0.230792
15397855	COG5	15547472	ENSGALT00000013033	361.278	364.043	296.527	326.636	342.442	323.469	314.08	324.195	334.976	341.483	301.195	298.891	336.033	318.292	318.478	303.345		337.121	326.047	1.03397		319.136	319.037	1.00031		0.46258
15397877	MIR2126	15746036	ENSGALT00000042560	67.1543	58.1592	73.3925	58.4902	64.6889	63.3555	61.8873	76.3387	68.5696	64.4133	51.6539	75.3816	52.092	60.3619	51.0336	66.8023		64.299	66.5676	0.965921		65.0046	57.5724	1.12909		0.120587
15397879	SLC26A3	15810427	ENSGALT00000030736	32.6706	29.8869	36.5989	32.7179	32.0141	33.6056	31.7433	31.9845	36.2634	30.4458	42.6256	34.0272	32.4949	31.8861	32.4485	33.7341		32.9686	32.3369	1.01954		35.8405	32.6409	1.09802		0.617963
15397899	LAMB1	15859501	ENSGALT00000012832	137.327	131.176	115.296	117.346	99.445	87.0813	74.6791	123.835	91.5752	125.853	85.9703	113.669	89.9629	134.686	85.2562	137.216		125.286	96.2601	1.30154		104.267	111.78	0.932785		0.409088
15397931	LAMB4	15903739	ENSGALT00000039348	17.8596	17.3891	18.0576	17.0544	21.5434	21.2342	18.4848	19.0699	20.6235	22.5569	20.3259	18.9272	19.5422	19.7954	17.1427	18.3243		17.5901	20.0831	0.875868		20.6084	18.7011	1.10198		0.207988
15397966	LRRK2 // LOC427844	15987184	ENSGALT00000011598	788.473	748.674	657.727	731.145	641.76	717.428	675.561	650.702	601.501	715.485	487.382	593.844	614.87	774.475	511.458	646.159		731.505	671.363	1.08958		599.553	636.74	0.941597		0.564327
15398013	ALG10	16869598	ENSGALT00000021252	561.313	558.213	568.635	559.259	542.178	455.062	518.831	508.359	538.554	551.151	610.515	574.09	561.839	445.455	609.401	565.553		561.855	506.108	1.11015		568.578	545.562	1.04219		0.357763
15398018	CERK	17154694	ENSGALT00000030740	175.43	183.635	155.957	164.353	218.723	173.91	178.957	168.994	225.861	203.75	192.301	127.755	297.893	165.796	180.36	179.986		169.844	185.146	0.917351		187.417	206.009	0.909751		0.548773
15398029	---	18212846	ENSGALT00000039232	31.3404	37.1249	37.8155	30.9431	34.7636	38.684	38.3602	33.8272	42.201	30.3112	40.168	33.5166	35.5309	34.9364	41.073	37.9954		34.306	36.4088	0.942246		36.5492	37.3839	0.977671		0.619905
15398033	LOC419113	18274706	ENSGALT00000030743	12.6077	12.1638	12.2813	11.5287	11.4278	12.6682	12.4979	12.9514	12.5744	12.8917	11.7386	12.3816	12.0588	11.3288	11.5175	13.421		12.1454	12.3863	0.980546		12.3966	12.0815	1.02608		0.616864
15398041	---	18308160	ENSGALT00000039229	29.928	26.4461	26.9864	27.097	30.8077	26.7927	28.4119	28.74	26.7342	33.4198	35.0815	31.8772	31.039	34.2118	30.5815	25.9427		27.6144	28.6881	0.962574		31.7782	30.4438	1.04383		0.389439
15398045	---	19284628	ENSGALT00000041344	9.02332	8.15166	9.64953	10.021	9.66784	10.1061	10.1574	9.63443	7.70993	8.88725	9.20976	7.90278	9.36037	8.19314	8.58646	8.3355		9.21138	9.89143	0.931249		8.42743	8.61887	0.977788		0.00502744
15398049	BRD1	20001459	ENSGALT00000013896	693.285	664.437	763.225	715.578	699.232	544.794	717.066	598.008	660.966	600.279	763.214	568.041	679.779	671.42	709.859	723.937		709.131	639.775	1.10841		648.125	696.249	0.930882		0.236367
15398063	---	20079121	ENSGALT00000013904	101.827	123.952	101.375	109.783	122.744	107.37	122.419	98.7593	101.623	114.658	103.68	107.825	107.849	94.3326	113.233	102.982		109.234	112.823	0.968193		106.947	104.599	1.02244		0.293
15398067	ALG12 // ALG12	20116970	ENSGALT00000013914	415.749	390.91	354.664	365.297	435.396	352.248	348.425	383.467	448.553	395.276	364.251	353.751	475.877	349.864	376.835	366.716		381.655	379.884	1.00466		390.458	392.323	0.995246		0.732948
15398076	---	20466739	ENSGALT00000039200	846.637	669.959	1276.49	1067.91	851.273	859.856	1253.15	1251.43	791.705	830.483	1723.76	1254.01	935.236	609.125	1493.19	1430.46		965.251	1053.93	0.915862		1149.99	1117	1.02953		0.801061
15398082	IL17REL	21398911	ENSGALT00000013934	22.8049	21.2102	33.257	45.4994	21.2331	26.4742	27.9073	47.8805	17.7157	26.6228	47.4234	22.2003	23.781	23.025	30.0276	59.4292		30.6929	30.8738	0.99414		28.4905	34.0657	0.83634		0.769254
15398095	MLC1	21459534	ENSGALT00000013944	12.9432	10.8455	12.0284	12.6001	11.9003	13.4393	12.078	12.3909	11.4435	14.1855	14.0286	14.2796	11.7256	12.5091	12.7927	12.3886		12.1043	12.4521	0.972068		13.4843	12.354	1.0915		0.819579
15398111	LOC429348	21595214	ENSGALT00000008028	154.34	143.14	147.332	158.19	167.643	188.981	154.509	153.44	199.645	154.562	156.626	161.803	146.739	173.336	148.754	145.205		150.751	166.143	0.907354		168.159	153.509	1.09544		0.278726
15398113	HDAC10	21732158	ENSGALT00000039176	116.898	104.92	131.135	139.555	108.501	141.812	140.486	161.454	121.346	175.424	140.799	125.929	96.4449	130.424	125.098	154.741		123.127	138.063	0.891816		140.875	126.677	1.11208		0.509114
15398118	LOC417741	21739260	ENSGALT00000014074	27.3332	21.4841	24.5663	20.7413	25.6193	21.6114	29.0925	22.7056	23.4267	24.061	27.3666	27.1315	24.9768	22.7433	24.8819	22.7984		23.5312	24.7572	0.95048		25.4964	23.8501	1.06903		0.629772
15398124	MAPK12	21761267	ENSGALT00000014027	272.628	279.699	324.659	318.695	291.355	395.574	311.563	382.597	272.554	311.953	265.044	298.357	304.45	331.863	305.471	286.235		298.92	345.272	0.865752		286.977	307.005	0.934764		0.212355
15398137	MAPK11	21806994	ENSGALT00000014032	280.66	333.884	421.049	347.313	344.806	253.242	418.566	414.434	405.624	381.913	524.728	408.673	291.394	275.424	443.982	430.088		345.726	357.762	0.966359		430.234	360.222	1.19436		0.968114
15398147	PLXNB2	21914541	ENSGALT00000021457	1870.32	1773.35	1811.04	1917.11	1766.48	1696.11	1923	1712.72	1753.86	1679.45	1395.49	1540.21	1476.9	1561.56	1705.1	1701.8		1842.95	1774.57	1.03853		1592.25	1611.34	0.988154		0.0758067
15398172	MIR1693	21990299	ENSGALT00000042205	98.0498	99.9176	133.588	108.189	89.7733	114.486	133.215	103.652	91.2185	133.119	87.0039	107.303	82.1118	112.486	79.4602	88.0274		109.936	110.282	0.996868		104.661	90.5214	1.1562		0.146941
15398174	---	23090199	ENSGALT00000042610	12.4966	10.8799	11.6747	11.7009	11.8002	11.5609	11.2631	11.4698	12.1878	14.8644	14.5057	11.1824	11.8446	10.8262	10.1679	11.5674		11.688	11.5235	1.01428		13.1851	11.1015	1.18768		0.325608
15398176	LOC769134	23830466	ENSGALT00000014244	20.9833	23.725	22.9351	21.6187	27.3236	23.445	18.8253	21.637	22.2411	19.7964	27.7302	21.3276	23.041	25.2174	22.2073	24.0619		22.3155	22.8077	0.97842		22.7738	23.6319	0.963692		0.678887
15398183	SPAM1	23874855	ENSGALT00000014253	11.7655	10.887	11.037	9.63072	11.2041	11.4547	11.9087	9.95811	11.218	12.2372	11.1223	12.031	10.4472	10.3515	9.88008	10.6108		10.83	11.1314	0.972925		11.6521	10.3224	1.12882		0.119553
15398188	HYALP1	23941672	ENSGALT00000030714	28.8087	28.5504	25.1624	27.668	26.8769	28.8346	25.5318	25.169	27.5906	37.6536	29.5969	31.1502	26.7577	27.7282	25.0615	25.622		27.5473	26.6031	1.0355		31.4978	26.2923	1.19799		0.771069
15398192	LMOD2	24053297	ENSGALT00000014313	44.0743	81.4473	48.6472	51.8966	42.7017	57.1526	40.1901	51.6909	53.58	40.0878	75.4359	47.6755	46.9635	58.6318	55.6447	73.8174		56.5164	47.9338	1.17905		54.1948	58.7643	0.922239		0.164614
15398196	ASB15	24068600	ENSGALT00000014328	27.7327	23.985	24.0892	21.9607	24.9398	22.9905	25.0064	24.4668	23.5956	21.8767	24.6704	24.6552	22.8228	23.1293	25.6159	20.2684		24.4419	24.3509	1.00374		23.6995	22.9591	1.03225		0.286445
15398206	PTPRZ1	24679501	ENSGALT00000014572	15.9144	16.4437	14.6756	12.7661	14.1333	15.1171	13.767	15.1474	14.7841	16.5164	14.0217	15.3708	14.5923	14.5952	13.6224	14.4005		14.9499	14.5412	1.02811		15.1733	14.3026	1.06088		0.589665
15398244	---	24920353	ENSGALT00000042106	22.1361	22.341	19.1559	20.2261	28.2571	23.3795	24.1936	20.9758	24.9664	24.4805	25.1111	24.7705	26.7733	23.5555	20.2244	21.6468		20.9648	24.2015	0.866259		24.8321	23.05	1.07731		0.598766
15398246	WNT16	25034205	ENSGALT00000014618	129.812	113.104	132.262	128.277	137.219	145.388	124.838	150.735	151.609	135.398	164.042	153.409	133.342	128.674	141.658	136.608		125.864	139.545	0.901958		151.114	135.07	1.11878		0.501789
15398252	C7orf58	25062454	ENSGALT00000014649	190.194	138.2	105.466	108.373	146.701	145.058	117.284	100.797	147.609	164.958	86.5027	111.239	134.662	141.393	91.9154	90.6593		135.558	127.46	1.06354		127.577	114.657	1.11268		0.493544
15398276	MIR1645	25165359	ENSGALT00000042129	24.06	17.8394	16.7438	17.1596	19.7318	17.1439	17.2751	18.4948	17.4738	22.0774	19.3833	18.4943	19.7971	17.4619	17.1764	16.6165		18.9507	18.1614	1.04346		19.3572	17.763	1.08975		0.681955
15398278	ING3	25215322	ENSGALT00000014681	738.029	774.159	719.463	683.498	966.917	721.711	752.23	686.332	787.558	740.751	794.383	617.902	1084.41	913.538	868.274	756.614		728.787	781.797	0.932195		735.148	905.708	0.811684		0.23052
15398290	KCND2	25310236	ENSGALT00000035444	25.9592	20.9484	22.5241	22.8561	24.1018	21.5903	21.7573	25.49	23.7453	25.3311	28.4445	22.337	23.741	22.5	24.8215	22.7576		23.0719	23.2349	0.992988		24.9645	23.455	1.06435		0.845598
15398299	KCND2	25578003	ENSGALT00000014754	36.6976	32.3322	28.982	25.7944	33.3	34.4889	28.7935	30.2754	32.0056	27.1582	30.7981	36.5167	30.629	30.5811	28.6967	32.0683		30.9516	31.7144	0.975945		31.6196	30.4938	1.03692		0.44321
15398301	NAA38	26145546	ENSGALT00000014836	21.8636	26.6916	22.879	20.4883	33.7022	24.1508	21.83	20.3049	26.314	22.9046	32.1707	23.367	65.0838	23.2436	24.9624	20.5569		22.9806	24.997	0.919337		26.1891	33.4617	0.782659		0.470739
15398308	---	26201231	ENSGALT00000041345	11.899	13.1361	12.6639	12.6984	13.5342	13.8355	12.8292	12.7078	12.7374	12.8428	12.9049	12.2487	12.539	12.6682	12.6472	11.8385		12.5994	13.2267	0.952572		12.6835	12.4232	1.02095		0.054144
15398312	CFTR	26351840	ENSGALT00000015179	91.9357	23.5236	20.5585	15.2271	51.4298	28.0534	15.0096	23.4708	42.2345	46.1545	18.5471	22.4025	44.6251	53.9874	17.6352	17.5657		37.8112	29.4909	1.28213		32.3347	33.4533	0.96656		0.755863
15398338	ST7	26513689	ENSGALT00000015281	91.8724	91.4078	105.969	87.9058	108.428	86.2948	102.486	90.0014	92.1647	101.237	81.5432	101.26	93.2362	101.634	79.5708	77.593		94.2887	96.8026	0.974031		94.0511	88.0084	1.06866		0.298561
15398355	CAPZA2	26663733	ENSGALT00000015293	3531.51	4060.41	3516.46	3258.38	4109.05	3285.67	3205.27	3546.08	4475.06	3677.2	4688.73	3202.36	5082.53	3525.25	4124.6	4081.43		3591.69	3536.52	1.0156		4010.83	4203.45	0.954176		0.13173
15398365	MET	26718630	ENSGALT00000015300	23.2976	25.2017	25.6841	23.9544	22.0235	22.3291	22.4099	22.4626	27.5324	26.0842	22.8725	25.4713	23.2317	27.0915	23.9644	28.3341		24.5344	22.3063	1.09989		25.4901	25.6554	0.993557		0.0342794
15398386	CAV1	26853670	ENSGALT00000038937	132.315	152.349	136.915	154.025	100.247	143.775	102.564	149.085	165.075	107.145	199.729	133.623	139.187	165.356	165.065	226.698		143.901	123.918	1.16126		151.393	174.076	0.869693		0.0692496
15398390	CAV2	26874863	ENSGALT00000015306	118.821	114.518	112.483	94.3787	120.93	121.667	59.1448	132.575	142.053	102.722	88.8563	81.226	122.929	142.784	89.568	116.506		110.05	108.579	1.01355		103.714	117.947	0.879329		0.655797
15398395	TES	26969523	ENSGALT00000015309	168.947	250.554	175.468	212.239	152.384	176.691	179.612	196.412	163.736	197.473	129.218	170.435	150.296	184.095	142.013	177.423		201.802	176.275	1.14482		165.216	163.457	1.01076		0.38452
15398404	FOXP2 // MDFIC	27566929	ENSGALT00000015340	405.211	383.995	517.241	487.659	411.233	380.781	570.604	454.661	392.458	378.878	499.061	460.679	376.331	369.204	521.671	482.613		448.527	454.32	0.987248		432.769	437.455	0.989289		0.775408
15398411	FOXP2	27708771	ENSGALT00000012604	26.7419	32.3479	30.3438	29.2369	30.1023	27.6331	25.936	26.4807	27.2194	23.2254	24.0919	28.596	24.7396	31.0533	26.1015	27.6891		29.6676	27.538	1.07733		25.7832	27.3959	0.941132		0.933942
15398425	C1H7orf53	28713775	ENSGALT00000030698	14.1461	14.8113	14.608	14.467	12.144	13.4105	13.5193	12.9863	13.0366	14.0223	15.4122	14.2999	15.6689	13.1849	13.7655	12.2339		14.5081	13.015	1.11472		14.1928	13.7133	1.03496		0.410064
15398431	IFRD1	28722344	ENSGALT00000015379	1132.15	1395.61	990.312	1134.76	1120.81	1345.64	934.341	1235.89	1132.52	1243.43	767.716	1095.01	926.733	1163.57	881.018	988.081		1163.21	1159.17	1.00348		1059.67	989.85	1.07054		0.166321
15398445	ZNF277	28774072	ENSGALT00000015386	81.9418	86.1359	70.6139	73.5465	99.9042	64.2467	74.8334	66.5973	76.4998	68.7737	78.0765	67.9895	108.331	68.05	87.5546	81.8328		78.0595	76.3954	1.02178		72.8349	86.4421	0.842585		0.422933
15398458	---	29286410	ENSGALT00000015449	13.0258	10.5605	10.3591	10.1719	10.7754	11.0777	10.5047	10.2732	10.9744	11.2978	11.4204	11.269	11.8443	10.145	10.4049	10.4725		11.0293	10.6577	1.03487		11.2404	10.7167	1.04887		0.892982
15398460	DNAJB9	30213368	ENSGALT00000015454	1207.67	1459.84	857.029	889.995	1741.33	1113.76	859.43	938.068	1465.92	1195.48	1375.38	772.775	2139.93	1003.39	1054.59	951.625		1103.63	1163.15	0.948834		1202.39	1287.38	0.933978		0.733376
15398464	AVPR2	30281578	ENSGALT00000015460	16.5264	19.0621	20.7638	17.7732	21.7318	22.3407	19.6896	20.405	16.5287	19.2576	20.7918	20.8014	20.7201	20.4757	20.4503	23.2654		18.5314	21.0418	0.880695		19.3449	21.2279	0.911294		0.844991
15398467	GXYLT1	31247486	ENSGALT00000015515	644.959	598.793	633.049	588.661	919.665	539.739	697.777	542.739	669.512	586.361	715.794	522.195	944.522	649.595	692.985	729.023		616.365	674.98	0.913161		623.466	754.031	0.826843		0.502905
15398477	YAF2	31291663	ENSGALT00000015526	1742.65	1642.99	1446.13	1450.61	1823.42	1341.16	1525.38	1394.73	1821.26	1465.35	1535.67	1332.79	1846.5	1302.34	1666.62	1500.62		1570.6	1521.17	1.03249		1538.77	1579.02	0.974507		0.727745
15398483	ZCRB1	31350091	ENSGALT00000015532	357.724	384.863	345.008	398.94	471.174	341.27	373.293	289.619	356.268	338.566	255.526	311.538	405.486	382.73	347.846	329.17		371.634	368.839	1.00758		315.475	366.308	0.861228		0.953784
15398491	PRICKLE1	31434084	ENSGALT00000015558	43.9855	54.4336	55.6747	51.974	41.4198	70.3132	52.9695	52.6364	54.2499	40.7785	56.7545	53.9008	47.3636	58.3839	59.7268	47.974		51.5169	54.3347	0.94814		51.4209	53.3621	0.963623		0.891206
15398501	ADAMTS20	31707792	ENSGALT00000015593	29.0046	27.9643	29.1941	28.5545	27.4178	28.8262	26.9829	28.3178	31.9978	25.4918	31.9793	30.4961	26.154	30.3835	29.6782	26.5675		28.6794	27.8862	1.02844		29.9913	28.1958	1.06368		0.796997
15398537	PUS7L	31843474	ENSGALT00000015605	175.839	128.933	134.827	103.196	131.968	142.194	112.729	118.859	121.565	133.99	112.164	101.677	186.071	100.543	130.622	90.5933		135.699	126.437	1.07325		117.349	126.957	0.924321		0.98228
15398547	TWF1	31869037	ENSGALT00000015635	95.9517	87.8807	70.5323	74.8009	83.2676	91.3819	58.4131	88.0009	79.2229	75.3241	77.5393	60.5662	79.7794	74.9809	77.923	77.4291		82.2914	80.2659	1.02523		73.1631	77.5281	0.943697		0.728878
15398560	---	31921812	ENSGALT00000030690	11.5114	11.4428	11.3798	11.0151	10.6177	10.9245	11.1955	11.6443	10.4928	10.8292	10.799	11.7672	11.4647	10.483	11.3814	12.6493		11.3373	11.0955	1.02179		10.9721	11.4946	0.95454		0.450734
15398562	NELL2	32128979	ENSGALT00000015643	60.7861	64.2448	37.7528	44.6187	44.4981	67.716	33.2393	62.24	40.257	64.2971	34.0513	34.465	40.5406	74.7174	41.8307	45.0792		51.8506	51.9233	0.998599		43.2676	50.542	0.856072		0.907236
15398582	DBX2	32330354	ENSGALT00000015650	27.8635	26.8231	29.9392	26.8811	28.4538	30.8625	27.5338	26.4792	32.0757	30.3547	31.6684	32.9635	28.4201	27.0819	26.1996	31.2262		27.8767	28.3323	0.983918		31.7656	28.232	1.12516		0.94675
15398593	SCAF11	32656364	ENSGALT00000015743	532.873	545.581	421.142	415.21	579.424	440.985	427.753	431.94	521.945	535.896	347.135	375.48	470.055	432.824	438.808	445.05		478.702	470.025	1.01846		445.114	446.684	0.996484		0.556298
15398611	SLC38A1	32729088	ENSGALT00000015787	1613.35	1410.59	1901	1871.29	1199.71	1681.65	1522.86	2100.33	1390.27	1639.92	1339.16	1691.36	1287.99	1482.93	1776.95	1758.16		1699.06	1626.14	1.04484		1515.18	1576.51	0.961097		0.8297
15398629	SLC38A2	32777741	ENSGALT00000013844	4012.07	3435.49	2564.55	3027.75	2664.34	3759.41	1504.16	3018.03	2620.07	4128.32	1241.35	1936.71	2557.98	2896.59	1608.87	2167.05		3259.96	2736.48	1.1913		2481.61	2307.62	1.0754		0.461449
15398648	SLC38A4	32894668	ENSGALT00000015837	223.752	647.242	66.8655	298.988	105.691	250.124	39.9075	141.756	89.3431	264.923	31.1848	60.8316	94.5881	276.63	37.0512	146.124		309.212	134.37	2.3012		111.57	138.598	0.804991		0.95203
15398667	---	32995937	ENSGALT00000038728	9.85889	9.64158	10.0398	10.3339	10.4353	9.613	10.4814	9.72817	10.56	10.9406	9.39568	10.4292	9.84386	10.4461	10.8203	10.8025		9.96856	10.0645	0.990471		10.3314	10.4782	0.985987		0.247828
15398671	AMIGO2	33045659	NM_001199550	27.88	30.969	29.6374	27.9405	25.6903	29.8953	27.7972	29.28	29.5484	29.2288	26.1599	32.6992	26.6753	31.6848	29.2001	28.0652		29.1067	28.1657	1.03341		29.4091	28.9064	1.01739		0.619134
15398676	RPAP3	33222806	ENSGALT00000015853	159.168	209.455	121.544	134.685	265.291	136.898	141.438	147.863	202.069	184.345	191.141	124.658	319.068	143.145	200.814	169.578		156.213	172.873	0.903631		175.553	208.151	0.843394		0.503604
15398691	LRIG3	33519694	ENSGALT00000015872	17.6748	20.2783	21.142	21.059	19.6049	21.6324	19.6833	25.5421	19.5035	18.2352	22.8809	22.4586	20.1966	20.6482	21.9291	24.7091		20.0385	21.6157	0.927038		20.7696	21.8707	0.949651		0.887045
15398712	---	33622620	ENSGALT00000028600	61.0111	41.2403	60.3755	51.9383	50.5957	62.1698	45.8232	46.5383	48.5247	51.6661	48.6427	49.8059	49.8592	48.2898	46.5975	46.9593		53.6413	51.2817	1.04601		49.6598	47.9265	1.03617		0.417003
15398714	FAM19A2	34561692	ENSGALT00000030682	19.6257	20.5951	15.4253	18.8739	18.7953	16.3883	18.3991	18.0005	21.6219	13.3671	20.5845	19.2117	20.9871	15.3803	15.8169	16.7578		18.63	17.8958	1.04103		18.6963	17.2355	1.08475		0.651004
15398718	PPM1H	34924872	ENSGALT00000015947	460.742	384.959	353.411	412.959	344.658	524.683	352.936	400.245	368.804	483.593	232.5	332.524	346.416	451.681	276.058	322.489		403.018	405.63	0.993559		354.355	349.161	1.01488		0.350038
15398728	AVPR1A	35132311	ENSGALT00000015953	60.1025	47.8515	59.4087	49.8026	55.4267	56.8994	55.0154	54.2099	77.5476	57.2509	67.0065	61.3116	51.7248	56.1306	63.2778	64.1634		54.2913	55.3878	0.980203		65.7792	58.8241	1.11823		0.299306
15398731	LOC427948	35274635	ENSGALT00000023665	17.8695	18.8211	23.2135	19.2232	19.6946	19.5413	19.0321	21.5802	23.5738	23.4486	23.7323	23.1967	21.024	18.6992	22.3172	19.2382		19.7818	19.9621	0.99097		23.4879	20.3196	1.15592		0.733036
15398734	---	35456840	ENSGALT00000015979	309.408	303.236	293.794	266.685	399.437	315.933	301.771	296.888	358.991	310.023	375.5	317.823	458.39	290.453	341.941	330.734		293.281	328.507	0.892768		340.584	355.379	0.958368		0.557844
15398738	RPL18A	35464927	ENSGALT00000015981	6934.37	7171.4	5761.11	6202.61	7977.99	6765.4	6356.87	6465.7	6420.28	6692.92	6572.74	6443.77	7869.52	6605.9	6297.66	5974.95		6517.37	6891.49	0.945713		6532.43	6687.01	0.976884		0.726276
15398744	---	35465773	ENSGALT00000042377	1021.69	1225.76	989.059	1026.48	2071.64	1168.38	1242.2	976.166	1748	1055.48	3942.68	1135.06	3803.02	1275.08	1728.87	1436.74		1065.75	1364.6	0.780998		1970.31	2060.93	0.956029		0.315694
15398746	GNS	35636504	ENSGALT00000016025	6164.34	5539.92	5977.47	5754.12	5181.84	5665.35	5994.44	5875.92	6036.6	5748.7	5304.2	5632.23	5009.84	5726.43	5674.16	5727.18		5858.96	5679.39	1.03162		5680.43	5534.4	1.02639		0.584116
15398763	WIF1	35746197	ENSGALT00000016042	25.9595	28.8486	22.6989	24.1723	27.793	31.5912	25.8332	24.5937	26.88	26.9114	29.8424	25.5461	28.7297	29.7719	27.828	21.5095		25.4198	27.4528	0.925947		27.295	26.9598	1.01243		0.844503
15398775	LLPH	36235467	ENSGALT00000030675	117.394	148.781	120.577	137.091	218.41	132.369	133.286	121.523	155.112	134.515	158.022	112.603	234.537	153.534	138.617	120.544		130.961	151.397	0.865015		140.063	161.808	0.865612		0.768173
15398781	TMBIM4	36238957	ENSGALT00000016059	2430.62	2262.86	2493.09	2316.16	2565.1	2352.31	2526.75	2335.02	2217.63	2215.94	2569.73	2454.29	2891.27	2260.6	2629.42	2700.03		2375.68	2444.8	0.971731		2364.39	2620.33	0.902326		0.270498
15398790	GRIP1	36300026	ENSGALT00000016088	146.941	127.169	76.4391	80.2862	108.925	77.5473	61.3989	52.8068	104.757	138.292	54.668	67.766	92.3295	96.05	55.6473	65.2238		107.709	75.1694	1.43288		91.3708	77.3127	1.18184		0.897066
15398813	IFNG	36925485	ENSGALT00000016105	8.43962	8.93384	9.28891	9.87318	9.12056	10.349	9.5487	9.6827	9.35354	9.32068	11.4085	9.78984	9.4069	9.13325	8.94874	8.71863		9.13389	9.67524	0.944047		9.96813	9.05188	1.10122		0.0776814
15398821	IL26	36953385	ENSGALT00000035450	11.5105	12.7909	11.8016	12.415	11.8591	10.8272	11.853	10.5198	11.4547	11.3087	12.6636	11.8809	11.6778	10.9398	11.8655	11.4102		12.1295	11.2648	1.07676		11.827	11.4733	1.03082		0.621619
15398827	IL22	36974029	ENSGALT00000016106	20.7398	23.0516	21.1977	22.294	18.9992	24.0935	20.2448	23.1406	22.4858	20.3625	21.7243	21.2612	19.5291	21.3905	23.1051	24.0991		21.8208	21.6195	1.00931		21.4585	22.031	0.974014		0.801093
15398835	MDM1	36985648	ENSGALT00000016107	182.037	178.886	181.055	192.587	171.535	168.966	197.364	178.402	136.191	175.3	128.172	180.327	150.096	158.695	197.19	174.586		183.641	179.067	1.02555		154.997	170.142	0.91099		0.491077
15398849	LOC771935	37162799	ENSGALT00000030673	31.1343	30.2747	31.7204	31.3106	31.7779	35.2865	30.5061	32.4412	32.886	37.3057	33.3772	34.2174	33.0674	31.445	34.0113	31.6883		31.11	32.5029	0.957146		34.4466	32.553	1.05817		0.967426
15398853	CPM	37186036	ENSGALT00000016170	108.157	249.191	61.5249	73.4302	69.0881	167.392	31.6011	120.249	64.139	68.8017	68.2909	47.6256	74.7592	195.544	55.4566	88.626		123.076	97.0825	1.26774		62.2143	103.597	0.600544		0.885046
15398863	LRRC10	37392647	ENSGALT00000016216	67.5816	46.8518	64.6609	64.9705	65.1981	57.3705	55.5566	51.0829	72.4107	50.399	69.9757	78.142	56.4057	55.2018	57.0104	50.4613		61.0162	57.302	1.06482		67.7318	54.7698	1.23666		0.471733
15398865	BEST3	37407413	ENSGALT00000016288	17.742	17.1985	19.869	16.7569	15.942	22.6568	15.4254	16.4708	17.1116	18.8745	17.1333	17.3651	14.1735	18.0241	20.1188	15.171		17.8916	17.6238	1.0152		17.6211	16.8718	1.04441		0.740477
15398875	---	37432472	ENSGALT00000030669	17.9525	21.3451	22.1264	19.5405	20.0034	22.1019	20.2996	21.5985	20.6649	18.9166	20.9688	26.3765	20.7317	20.7185	20.7786	23.7676		20.2411	21.0008	0.963824		21.7317	21.4991	1.01082		0.603457
15398878	PTPRB	37725119	ENSGALT00000016330	20.5987	19.4038	18.8235	17.7855	19.1884	17.7501	18.4145	20.575	19.0739	17.2099	23.0857	21.5895	19.7281	19.9282	19.7967	20.3699		19.1529	18.982	1.009		20.2397	19.9557	1.01423		0.169547
15398906	PTPRR	37788582	ENSGALT00000016498	13.9033	13.9311	15.887	13.7489	11.6043	13.6727	13.6563	12.739	15.7027	13.7772	14.569	16.2816	13.9979	14.0374	15.1502	13.1371		14.3676	12.9181	1.11221		15.0826	14.0806	1.07116		0.119211
15398922	TSPAN8	38014522	ENSGALT00000016502	19.6808	23.5451	22.6904	22.8542	21.7788	20.9416	23.2719	20.7226	20.3003	19.0093	31.1647	23.8179	20.6047	20.3628	21.3926	26.3814		22.1926	21.6787	1.0237		23.5731	22.1854	1.06255		0.751678
15398934	ZFC3H1	38220073	ENSGALT00000016545	531.351	543.031	603.556	585.193	646.398	528.671	636.18	566.484	509.24	477.665	624.293	459.374	592.912	553.217	573.373	615.39		565.783	594.433	0.951802		517.643	583.723	0.886795		0.743023
15398967	KCNC2	39493342	ENSGALT00000016589	35.1252	34.3042	34.9999	35.5916	36.7036	40.6385	32.3867	31.78	38.1918	39.1803	39.9621	39.011	35.5033	37.0979	38.5138	33.627		35.0052	35.3772	0.989485		39.0863	36.1855	1.08017		0.739438
15398972	CAPS2	39601014	ENSGALT00000016598	16.8357	17.0504	17.0489	16.5214	18.158	16.0398	19.3912	17.3054	16.6632	17.5678	16.7201	17.0882	18.9009	15.584	16.4438	16.1458		16.8641	17.7236	0.951505		17.0098	16.7686	1.01438		0.384172
15398992	CCDC107	39634718	ENSGALT00000035442	101.442	95.7296	98.738	90.2386	146.507	91.5661	100.466	101.491	115.588	105.014	111.692	78.0042	176.959	100.76	115.046	99.8269		96.5371	110.007	0.877551		102.574	123.148	0.832937		0.573246
15398999	KRR1	39674272	ENSGALT00000016625	336.984	366.833	262.056	247.819	595.592	288.414	262.425	280.585	371.516	316.085	532.112	246.904	833.272	253.504	391.119	292.849		303.423	356.754	0.850511		366.654	442.686	0.82825		0.600312
15399010	NAP1L1	39814234	ENSGALT00000016642	981.764	1132.43	921.527	988.542	1184.33	1036.25	859.402	1035.1	1185.8	1023.88	862.983	929.235	1185.1	1018.46	997.326	897.619		1006.06	1028.77	0.977928		1000.48	1024.63	0.976431		0.964467
15399024	BBS10	39902942	ENSGALT00000038474	61.6634	62.046	68.7344	52.3369	57.3713	57.1179	60.2448	56.5883	68.125	59.3012	70.858	63.5544	55.1982	56.5324	62.2104	50.2621		61.1952	57.8306	1.05818		65.4597	56.0508	1.16786		0.517638
15399028	BBS10	39902942	ENSGALT00000016645	34.1628	28.9397	27.363	29.4819	35.8493	35.355	30.7003	35.342	32.6463	34.2825	30.95	35.4848	35.7122	29.661	30.7066	25.1633		29.9869	34.3116	0.873956		33.3409	30.3108	1.09997		0.157824
15399030	OSBPL8	39908588	ENSGALT00000016660	2905.88	3066.04	2342.54	2596.12	3031.57	2670.44	2670.7	2379.81	3215.75	2979.88	1824.86	2194.32	2373.83	2815.45	2141.36	2233.53		2727.65	2688.13	1.0147		2553.7	2391.04	1.06803		0.188448
15399053	CSRP2	40109462	ENSGALT00000016683	630.622	1283.69	280.085	529.142	1111.55	785.361	262.721	499.046	641.226	489.989	284.488	239.379	1120.99	626.198	289.877	377.658		680.885	664.67	1.02439		413.771	603.681	0.685412		0.823376
15399061	E2F7	40165874	ENSGALT00000016699	119.736	90.7064	87.1545	75.5924	80.2584	88.8047	102.587	88.6358	109.195	112.746	56.99	96.2494	79.7026	116.869	68.337	69.4077		93.2974	90.0714	1.03582		93.7952	83.5791	1.12223		0.616327
15399075	PAWR	41363806	ENSGALT00000016802	14.153	15.3948	15.2117	15.4479	12.6893	14.1818	15.9321	15.4574	14.895	13.4772	18.5167	14.1893	13.0182	15.5659	16.0131	18.9399		15.0518	14.5651	1.03342		15.2696	15.8843	0.961301		0.386928
15399084	PPP1R12A	41440938	ENSGALT00000016806	612.775	721.169	578.388	551.188	700.755	505.118	595.921	556.547	608.994	642.444	502.965	518.439	610.708	528.941	583.275	606.562		615.88	589.585	1.0446		568.21	582.372	0.975684		0.879296
15399110	LIN7A	41914963	ENSGALT00000017803	13.7159	13.3603	13.7185	17.7996	13.979	16.4366	12.3267	16.0676	14.0448	17.0382	13.6627	13.0537	15.1341	16.3731	13.4871	12.8876		14.6486	14.7025	0.996335		14.4499	14.4705	0.998576		0.858223
15399115	PPFIA2	42085968	ENSGALT00000017834	29.3033	23.3307	23.3422	21.0266	22.8264	24.9104	24.4366	20.7494	23.3134	24.3837	25.5453	26.1947	26.3489	22.4212	23.3897	22.647		24.2507	23.2307	1.04391		24.8593	23.7017	1.04884		0.73064
15399143	CCDC59	42579215	ENSGALT00000017838	58.5178	88.5436	66.4408	78.2314	93.8795	61.3144	62.9314	59.1622	89.8137	66.2271	82.6856	51.754	140.097	61.2467	93.101	58.5575		72.9334	69.3219	1.0521		72.6201	88.2506	0.822885		0.395399
15399149	SLC6A15	43502527	ENSGALT00000017902	13.1111	12.2568	14.9376	15.1982	14.2795	13.7154	14.9096	13.1589	11.9168	14.4768	13.0654	14.7051	12.6602	12.2978	13.138	13.7079		13.8759	14.0159	0.990016		13.541	12.951	1.04556		0.0701288
15399161	RASSF9	43996454	ENSGALT00000018180	11.9223	11.2793	10.8703	12.1677	11.879	12.2692	13.2509	14.1076	13.7444	15.348	15.4186	14.0752	11.9181	12.1889	15.7996	12.9468		11.5599	12.8767	0.897742		14.6466	13.2134	1.10846		0.75274
15399164	MGAT4C	44087442	ENSGALT00000018188	17.5033	15.319	13.7266	12.6309	15.0668	16.4537	14.2529	14.3305	16.2496	14.3989	14.7338	17.2006	14.8068	13.6522	14.9548	13.6326		14.7949	15.026	0.984625		15.6457	14.2616	1.09705		0.266198
15399168	C1H12orf50	44654740	ENSGALT00000018193	150.006	206.701	147.292	145.861	211.724	116.598	138.049	134.972	187.304	132.136	156.726	118.107	177.922	139.408	164.7	142.566		162.465	150.336	1.08068		148.568	156.149	0.951451		0.808272
15399182	CEP290	44675998	ENSGALT00000018221	31.5173	33.4895	23.7915	28.2022	41.9104	21.2417	29.3882	22.4519	35.155	30.2542	33.4463	23.5867	34.7761	32.5505	34.6186	32.558		29.2501	28.7481	1.01746		30.6106	33.6258	0.91033		0.346942
15399234	KITLG	44855820	ENSGALT00000018268	13.5362	14.4152	12.109	12.3251	14.9998	11.7804	13.3132	12.8848	13.044	12.9934	11.0403	11.7197	12.6432	13.1662	15.7531	12.8632		13.0964	13.2445	0.988814		12.1993	13.6064	0.896588		0.725924
15399245	DUSP6	45170088	NM_204354	2817.66	2450.04	2375.29	2061.09	2747.55	2266.2	2396.93	2555.55	2595.31	2683.57	2344.59	2536.63	2728.06	1777.83	2354.75	2322		2426.02	2491.56	0.973696		2540.03	2295.66	1.10645		0.410481
15399250	WDR51B	45210134	ENSGALT00000018288	466.366	469.279	427.925	424.497	521.109	356.929	506.535	486.86	492.338	436.676	414.36	397.567	546.674	447.518	483.619	572.416		447.016	467.858	0.955453		435.235	512.557	0.849145		0.380849
15399264	ATP2B1	45275391	ENSGALT00000018372	399.671	395.527	314.61	321.314	442.743	379.077	394.261	360.129	396.096	432.119	285.176	311.702	350.465	401.176	308.422	351.094		357.78	394.053	0.907951		356.273	352.789	1.00988		0.16254
15399286	EPYC	45805845	ENSGALT00000018390	18.9672	17.5883	19.1	17.9094	15.9027	18.0747	18.9168	19.0161	18.1782	18.848	20.9496	19.7701	20.9527	18.25	19.2345	18.6155		18.3913	17.9776	1.02301		19.4365	19.2632	1.009		0.219935
15399294	KERA	45851123	ENSGALT00000018391	13.1424	12.7702	13.5875	13.2924	13.8182	13.1111	13.731	13.9582	12.1153	15.3294	12.7314	13.9512	14.5494	11.163	15.8201	12.0541		13.1981	13.6546	0.966569		13.5318	13.3966	1.01009		0.821735
15399300	LUM	45869008	ENSGALT00000018392	92.1276	292.657	63.8668	106.918	109.023	127.577	50.3389	128.097	67.6322	42.4705	271.73	46.0839	185.009	211.78	129.247	151.137		138.892	103.759	1.33861		106.979	169.293	0.631915		0.0444424
15399305	DCN	45901552	ENSGALT00000018395	1281.63	2706.8	1967.82	2270.95	973.584	2068.52	1599.73	2081.23	1087.97	634.678	2664.04	1138.47	1339.03	2143.66	2626.84	3314.69		2056.8	1680.76	1.22373		1381.29	2356.05	0.586272		0.217903
15399317	BTG1	46282614	ENSGALT00000018400	5105.34	4523.3	5732.07	5804.88	4825.99	5232.37	6084.32	5936.47	4805.8	4947.31	5021.04	5058.73	4531.65	6387.83	5444.03	6270.7		5291.4	5519.79	0.958623		4958.22	5658.55	0.876235		0.799537
15399322	EEA1	46510061	ENSGALT00000018404	377.665	426.575	323.202	384.183	429.067	325.696	326.48	388.655	411.108	349.19	340.698	291.907	419.426	309.688	424.748	362.455		377.906	367.474	1.02839		348.225	379.079	0.918608		0.764721
15399349	UBE2N	46728772	ENSGALT00000018421	1015.33	1129.23	1035.66	1117.21	1277.87	1111.36	1103.98	1154.56	1170.04	1169.74	991.75	1035.79	1145.96	1107.08	1085.2	1195.73		1074.36	1161.94	0.924621		1091.83	1133.49	0.963243		0.566874
15399354	CCDC41	47028520	ENSGALT00000030640	149.754	203.504	180.802	176.022	178.671	136.98	173.823	139.405	164.612	147.394	192.998	162.266	204.297	129.614	220.779	153.103		177.521	157.22	1.12912		166.818	176.948	0.942747		0.4434
15399371	TMCC3	47060597	ENSGALT00000018472	88.8921	67.8389	106.722	109.971	74.3947	121.321	138.924	135.799	78.7794	118.527	101.799	192.906	88.6672	135.291	101.882	125.015		93.3559	117.61	0.793776		123.003	112.714	1.09129		0.798113
15399376	NDUFA12	47205383	ENSGALT00000018479	1635.77	1837.58	1337.4	1464.44	2675.7	1438.39	1657.05	1503.9	2194.86	1719.2	1915.69	1635.14	2568.37	1796.67	1772.34	1679.98		1568.79	1818.76	0.862563		1866.22	1954.34	0.954911		0.715883
15399382	NR2C1	47221069	ENSGALT00000018481	969.372	878.509	687.4	727.946	958.834	771.439	784.399	645.144	894.725	974.624	619.327	734.599	885.532	805.248	643.105	733.68		815.807	789.954	1.03273		805.819	766.891	1.05076		0.789415
15399400	FGD6	47272379	ENSGALT00000018508	448.792	375.825	406.085	350.762	396.293	336.18	483.667	324.933	385.333	396.021	272.632	312.199	327.592	343.603	341.962	335.447		395.366	385.268	1.02621		341.546	337.151	1.01304		0.235833
15399423	---	47383628	ENSGALT00000038310	14.213	16.2647	15.2325	14.4291	12.4336	13.6288	12.7398	14.0553	13.9172	14.3776	14.5711	14.3234	15.4473	13.4713	13.2991	14.763		15.0348	13.2144	1.13776		14.2973	14.2452	1.00366		0.158603
15399426	USP44	47453126	ENSGALT00000018595	383.967	381.858	417.214	353.337	422.945	376.968	405.659	418.004	390.212	294.23	391.409	345.48	477.65	307.68	455.986	396.236		384.094	405.894	0.946291		355.333	409.388	0.867961		0.932206
15399433	NTN4	47496176	ENSGALT00000018613	76.5027	72.2078	93.9517	70.8078	88.8719	81.8833	77.039	78.8406	87.0591	80.9924	80.0445	93.0722	71.5613	83.3526	71.8554	69.8787		78.3675	81.6587	0.959695		85.292	74.162	1.15008		0.113204
15399446	HAL	47589470	ENSGALT00000018631	123.471	128.551	86.1765	105.842	152.205	105.619	84.2476	95.7849	116.074	126.048	86.5586	86.4093	125.276	142.498	72.9293	115.85		111.01	109.464	1.01412		103.772	114.138	0.909181		0.831271
15399471	LTA4H	47605152	ENSGALT00000018639	8624.05	8320.3	7596.77	7551.51	9139.31	7928.82	7443.06	8055.17	8989.59	8133.78	6246.75	7567.7	8164.34	8129.1	7696.46	7505.18		8023.16	8141.59	0.985453		7734.46	7873.77	0.982307		0.520953
15399489	CDK17	47703604	ENSGALT00000018679	574.993	558.253	612.779	587.953	596.435	535.903	615.806	604.142	588.169	598.045	587.398	546.655	597.899	502.54	570.031	584.331		583.495	588.072	0.992217		580.067	563.7	1.02903		0.412494
15399509	---	48431398	ENSGALT00000030633	16.3946	16.1169	17.9709	13.8696	16.4335	15.1467	18.9357	16.4356	16.786	17.5395	17.9833	17.2418	16.3799	15.4214	16.515	16.2796		16.088	16.7379	0.961175		17.3876	16.149	1.0767		0.504973
15399515	---	48554800	ENSGALT00000038251	393.608	355.684	348.069	437.032	339.354	291.324	338.497	329.998	465.985	351.494	387.11	403.665	337.15	386.835	476.938	342.27		383.598	324.794	1.18105		402.064	385.798	1.04216		0.125605
15399517	IKBIP	48568971	ENSGALT00000018778	58.7167	57.6634	48.7481	44.4591	70.2946	45.8605	57.8316	51.6128	59.6012	59.7515	62.8046	53.9384	66.9387	50.6469	67.4197	62.8341		52.3968	56.3999	0.929024		59.0239	61.9598	0.952616		0.427514
15399522	ANKS1B	48663290	ENSGALT00000018814	23.7603	25.5695	25.2432	29.7082	23.7232	24.5672	24.4909	22.8929	21.7206	23.6783	25.5086	24.0538	24.0478	26.7114	22.6368	26.4058		26.0703	23.9185	1.08996		23.7403	24.9504	0.9515		0.363596
15399542	UHRF1BP1L	49047982	ENSGALT00000018849	316.15	357.807	270.278	303.728	288.474	257.055	267.651	264.209	300.52	301.399	188.622	232.816	270.881	244.528	230.138	253.016		311.991	269.347	1.15832		255.839	249.641	1.02483		0.119506
15399564	SLC5A8	49483284	ENSGALT00000019001	35.1991	28.2252	37.0962	34.5697	32.5506	28.575	40.0568	36.358	45.2344	35.1431	40.24	43.8472	36.2912	38.5841	41.0856	38.7115		33.7726	34.3851	0.982185		41.1162	38.6681	1.06331		0.158035
15399581	ARL1	49579238	ENSGALT00000019040	293.208	331.385	276.132	301.256	344.567	274.418	320.409	286.071	333.652	283.424	339.704	280.864	385.481	298.739	305.204	299.61		300.495	306.366	0.980837		309.411	322.258	0.960133		0.571001
15399588	NUP205	49586148	ENSGALT00000019063	626.532	595.781	667.505	593.003	519.371	599.198	656.55	589.522	525.048	673.606	443.519	651.111	416.783	654.861	580.37	584.44		620.705	591.16	1.04998		573.321	559.113	1.02541		0.598982
15399629	STRA8	49763388	ENSGALT00000019153	18.7011	20.6484	24.059	18.5972	18.2793	21.0696	21.0847	19.8566	19.4198	21.5836	17.739	18.7192	19.2616	20.201	19.5887	21.4087		20.5014	20.0725	1.02137		19.3654	20.115	0.962734		0.960116
15399643	TMEM140	49797753	ENSGALT00000019159	1553.46	1232.83	1651.78	1153.56	1798.94	1354.89	2076.68	1078.93	1953.34	1528.27	2177.61	1472.43	2383.64	1776.45	2277.55	1592.33		1397.91	1577.36	0.886234		1782.91	2007.49	0.888129		0.193648
15399647	AGBL3	49813610	ENSGALT00000019160	23.8826	25.8558	24.2191	27.247	24.8816	25.1153	29.4601	24.0047	26.3463	26.453	26.3051	21.7156	25.742	26.0583	25.0409	25.5648		25.3011	25.8654	0.978184		25.205	25.6015	0.984513		0.838544
15399658	PDE6H	49843955	ENSGALT00000019161	24.7715	30.0932	27.2685	34.2494	33.1934	35.229	33.3503	32.1703	36.1409	48.4908	26.5725	37.0406	34.1276	30.7123	32.8184	26.9858		29.0956	33.4857	0.868896		37.0612	31.161	1.18934		0.216807
15399664	ART4	49925024	ENSGALT00000038124	23.5918	28.9911	26.2628	18.506	18.7047	18.747	21.54	19.7513	21.548	20.3302	17.3659	23.4554	26.3138	20.4201	17.7685	17.7324		24.3379	19.6857	1.23632		20.6749	20.5587	1.00565		0.69552
15399669	---	49947771	ENSGALT00000038113	1134.38	778.872	1009.74	783.978	1263.78	971.941	1377.15	756.699	1114.44	1548.24	1195.94	1588.49	881.614	1435.18	952.085	1129.19		926.742	1092.39	0.84836		1361.78	1099.52	1.23852		0.97087
15399671	---	49952774	ENSGALT00000019190	11305.8	11218.7	10729.2	10398.4	12133.7	11259.5	11516.4	10338.8	12003.4	12114.1	13411.8	11794.4	13005.3	11355.4	11442	10408.9		10913	11312.1	0.964723		12330.9	11552.9	1.06734		0.725471
15399673	HIST2H2AC	49962750	ENSGALT00000019214	11846	12868.6	11548	10689.7	12323.4	11464.2	12800.8	10795.2	12762.6	13121.4	13313.7	12458.5	11575.8	12673.1	12501.2	12028.3		11738.1	11845.9	0.990898		12914	12194.6	1.059		0.519818
15399675	H4	49971407	ENSGALT00000038099	35.5325	33.3303	36.2854	34.1024	31.078	41.2864	36.9942	35.5429	33.4083	46.8797	48.7761	40.5333	44.2544	37.6804	36.206	37.28		34.8127	36.2254	0.961002		42.3993	38.8552	1.09121		0.38177
15399678	H2AFJ	49975825	ENSGALT00000019196	1030.76	985.257	915.452	741.752	1468.19	1019.82	973	741.901	934.158	1278.84	1300	1250.69	1084.05	1104.88	855.366	836.94		918.305	1050.73	0.873971		1190.92	970.311	1.22736		0.649121
15399680	---	49978059	ENSGALT00000038089	93.6355	149.819	117.405	168.949	139.601	108.857	109.041	129.296	68.5665	84.9858	152.575	79.6214	135.556	61.1599	98.4399	103.103		132.452	121.699	1.08836		96.4371	99.5647	0.968587		0.24183
15399682	LOC417948	49978237	ENSGALT00000019199	451.603	423.539	476.005	391.995	592.822	430.375	478.186	401.125	555.706	504.908	854.99	557.719	646.871	435.836	505.305	496.351		435.786	475.627	0.916234		618.331	521.091	1.18661		0.48721
15399684	---	49995729	ENSGALT00000019209	9415.42	9242.71	8907.9	8366.28	10248.3	9260.15	9483.41	8337.16	10126.8	10186.9	11234.4	9761.18	10906.5	9389.29	9316.81	8601.9		8983.08	9332.24	0.962585		10327.3	9553.62	1.08099		0.734999
15399686	H4	49997877	ENSGALT00000038082	11341	10860.3	10725.4	10256.4	11690.9	11474.5	10668.3	10493.5	11304.5	11783.3	11961	11293.9	11439.6	11108.5	10633.6	10788.5		10795.7	11081.8	0.974187		11585.7	10992.6	1.05396		0.804404
15399688	HIST2H2AC	50012001	ENSGALT00000038077	11850.9	12866.3	11528	10706.4	12408.1	11502.3	12794.4	10777.8	12756.2	13100.5	13350.3	12504.6	11610.1	12863.7	12425.9	12078.3		11737.9	11870.7	0.988814		12927.9	12244.5	1.05581		0.503885
15399690	---	50013219	ENSGALT00000031955	11281	11233.8	10721.1	10422.6	12107.1	11223.8	11515.7	10343.5	11975.8	12072.6	13326.8	11765.8	12989.6	11313.4	11415.8	10437.4		10914.6	11297.6	0.966106		12285.3	11539.1	1.06466		0.721215
15399692	---	50016239	ENSGALT00000019215	3074.04	2689.12	2896.31	2246.37	3170.27	2741.42	2748.03	2342.97	2928.65	3401.91	3701.59	2929.14	3228.5	3056.32	2665.83	2819.88		2726.46	2750.67	0.991198		3240.32	2942.63	1.10116		0.395702
15399694	HIST2H2AC	50027876	ENSGALT00000019219	10787.9	12073.6	10779.6	9980.46	11675.9	10741.2	12088.3	10162.9	12100.8	12368.8	12682.2	11874.9	10913.3	12096.2	11820.1	11327.3		10905.4	11167.1	0.976567		12256.7	11539.2	1.06218		0.493162
15399696	HIST2H2AC	50034133	ENSGALT00000038061	11847.4	12853.8	11542.7	10733.7	12398.8	11463.7	12803.1	10762.3	12764.8	13114.9	13292.8	12438.8	11551.5	12809.4	12415.3	12011.1		11744.4	11856.9	0.990507		12902.8	12196.8	1.05789		0.547627
15399698	HIST2H2AC	50044292	ENSGALT00000038054	10816.6	11999	10748.8	9978.52	11579.1	10811.1	12002.3	10064.1	12142.3	12184.9	12695.2	11781.3	10710.6	11987.4	11613.7	11297.5		10885.7	11114.1	0.979451		12200.9	11402.3	1.07004		0.589894
15399700	LOC770267 // LOC770188 // LOC769973 // H2B-VII	50048730	ENSGALT00000038046	1293.73	798.551	955.391	814.571	1117.54	1252.48	1032.77	1089.82	877.857	1352.52	1003.53	1671.18	819.587	595.364	889.804	478.13		965.56	1123.15	0.859686		1226.27	695.721	1.76259		0.00705278
15399702	LOC427896	50050495	NM_001081703	210.588	226.099	218.178	246.799	276.29	206.868	274.45	253.926	276.861	228.676	372.64	290.02	207.165	339.429	276.171	338.01		225.416	252.884	0.891382		292.049	290.194	1.00639		0.330915
15399705	HEBP1	50117980	ENSGALT00000019256	2333.81	2195.62	3980.38	2875.21	2383.52	1807.81	5087.88	3032.92	2838.99	1819.57	4551.64	4004.26	2425.46	1403.15	5573.04	4414.03		2846.25	3078.03	0.924698		3303.61	3453.92	0.956483		0.761583
15399711	LOC417962	50128347	ENSGALT00000019257	19.5815	22.8821	26.765	23.4269	23.7214	26.2352	24.6093	23.468	23.9051	23.2913	23.4519	20.9042	21.6093	24.1864	25.8151	21.9751		23.1639	24.5084	0.945139		22.8881	23.3965	0.978273		0.377983
15399718	GSG1	50163242	ENSGALT00000019262	32.3585	45.2235	46.9493	44.929	38.7505	40.4365	41.0929	40.1843	48.9168	46.7856	43.8023	50.1889	39.0645	48.3982	34.0265	45.6997		42.3651	40.116	1.05606		47.4234	41.7972	1.13461		0.627204
15399724	GRIN2B	50347697	ENSGALT00000019272	53.499	43.7844	46.3476	49.4088	47.8871	57.5285	47.8935	45.8903	60.6728	46.8433	57.9967	54.7188	49.0942	50.7003	49.4408	44.498		48.2599	49.7998	0.969078		55.0579	48.4333	1.13678		0.659469
15399737	PLBD1	50788786	ENSGALT00000019301	3543.85	3342.47	3086.62	3037.19	4991.78	3662.44	3760.66	3135.13	3905.9	3618.43	4154.13	3289.04	5249.99	3588.34	4153.41	3362.34		3252.53	3887.5	0.836663		3741.88	4088.52	0.915215		0.739073
15399748	GUCY2C	50828089	ENSGALT00000019319	15.1998	15.0723	16.5583	15.2146	14.1304	15.5786	13.5516	14.5151	15.6382	14.9168	16.6104	16.7857	15.4321	17.5983	15.1738	18.5254		15.5112	14.4439	1.07389		15.9878	16.6824	0.958362		0.0518173
15399776	GBE	51039086	ENSGALT00000038020	44.8403	40.3259	45.7487	38.8122	42.8036	41.7316	51.0367	42.3109	43.9874	45.3214	41.6358	40.9401	46.1466	46.9316	39.8367	48.5539		42.4318	44.4707	0.954152		42.9712	45.3672	0.947186		0.768692
15399782	---	51064022	ENSGALT00000028601	202.135	224.884	177.176	161.47	382.507	156.423	270.055	153.652	479.594	232.293	1034.4	237.528	1200.63	235.182	296.483	309.534		191.416	240.659	0.795382		495.954	510.456	0.97159		0.298327
15399784	SERHL2	51086653	ENSGALT00000019361	311.283	324.064	369.642	358.786	268.747	334.829	351.578	331.531	269.485	329.293	363.226	315.536	296.734	320.88	395.415	395.38		340.944	321.671	1.05991		319.385	352.102	0.90708		0.368457
15399797	---	51125438	ENSGALT00000030615	44.1676	43.9835	47.1898	42.9821	48.6178	42.2477	41.3466	42.3721	44.8752	51.5985	55.8492	47.4124	45.8373	47.3671	43.4771	47.4913		44.5807	43.6461	1.02141		49.9338	46.0432	1.0845		0.257505
15399802	C1H22orf32	51305019	ENSGALT00000019418	1383.63	1463.75	1190.46	1328.15	1521.13	1415.31	1176.78	1403.92	1366.15	1360.11	1310.14	1376.61	1695.81	1405.02	1410.48	1259.36		1341.49	1379.28	0.972602		1353.25	1442.67	0.93802		0.606319
15399806	FAM109B	51310644	ENSGALT00000019419	362.174	349.709	346.757	364.531	304.71	287.744	371.325	267.415	350.44	353.756	410.532	395.799	296.241	347.081	356.871	331.051		355.793	307.798	1.15593		377.632	332.811	1.13467		0.375628
15399808	WBP2NL	51317341	ENSGALT00000019431	2898.28	2764.51	2286.3	2383.37	2702.56	2652.91	2646.11	2466.35	2842.08	2626.16	2251.47	2582.96	2299.41	2606.63	2319.25	2477.43		2583.12	2616.98	0.987059		2575.67	2425.68	1.06183		0.0749209
15399820	2003-09-01	51327674	ENSGALT00000019438	36.1025	29.0958	38.1107	31.2947	37.5163	30.5193	34.6914	28.9515	35.8204	38.6035	33.014	35.7175	31.1159	45.7649	25.7566	38.5055		33.6509	32.9196	1.02222		35.7889	35.2857	1.01426		0.63818
15399831	SREBF2	51370105	ENSGALT00000019442	1726.21	1768.9	1525.8	1748.99	1093.27	2468.3	1326.24	2013.96	1193	1452.03	870.348	1228.13	950.53	1785.74	885.578	1543.46		1692.48	1725.44	0.980894		1185.88	1291.33	0.918341		0.30308
15399850	MIR33	51372262	ENSGALT00000028946	14.8261	11.3192	12.87	14.0644	12.0388	13.7109	12.6501	16.7947	12.8681	14.7598	13.8157	10.8863	12.1626	13.0512	13.15	11.8069		13.2699	13.7986	0.961684		13.0825	12.5427	1.04303		0.299975
15399852	CCDC134	51389704	ENSGALT00000019444	403.326	471.651	447.043	474.649	438.486	442.237	420.27	424.284	435.134	382.603	647.344	449.472	547.666	463.302	497.88	405.075		449.167	431.319	1.04138		478.638	478.481	1.00033		0.172358
15399859	MEI1	51393938	ENSGALT00000019447	74.3562	70.4616	71.4901	70.9664	58.9274	66.6511	78.9029	74.6697	74.4251	67.9541	86.9983	84.1011	58.7297	67.5044	76.4383	71.0001		71.8186	69.7878	1.0291		78.3697	68.4181	1.14545		0.82046
15399886	---	51431915	ENSGALT00000037983	130.865	117.957	124.272	111.857	130.593	130.757	114.712	118.626	133.134	114.471	144.618	116.236	133.089	135.904	120.055	109.745		121.238	123.672	0.980318		127.115	124.698	1.01938		0.893283
15399890	XRCC6	51435958	ENSGALT00000019462	133.861	154.595	162.145	153.758	135.535	156.45	151.385	159.179	147.389	158.549	138.776	139.908	145.381	144.049	167.956	155.243		151.09	150.637	1.00301		146.155	153.157	0.954284		0.753029
15399905	---	51467380	ENSGALT00000037973	82.8457	74.1077	73.6273	74.5881	75.4033	79.9278	75.2309	74.0122	78.8081	87.5118	73.7057	73.4314	65.864	100.068	83.5266	77.6456		76.2922	76.1436	1.00195		78.3642	81.776	0.958279		0.465861
15399908	CSDC2	51476341	ENSGALT00000000064	85.964	73.3711	90.8793	75.1396	79.806	79.9865	78.6058	68.561	83.2676	83.4559	86.4165	72.2693	76.924	75.5861	85.8405	75.3629		81.3385	76.7398	1.05993		81.3523	78.4284	1.03728		0.664849
15399914	ACO2	51491244	ENSGALT00000019494	1956.39	2010.28	1895.1	2179.75	1651.18	2104.96	2038.78	1942.8	1712.91	2072.29	1487.82	2041.45	1417.87	2269.93	1753.69	1917.25		2010.38	1934.43	1.03926		1828.62	1839.68	0.993984		0.657863
15399934	TEF	51547720	ENSGALT00000037963	1945.71	2077.65	1752.67	1874.49	1915.8	2082.18	1925.36	1843.8	2039.88	2081.76	1747.75	1850.1	1833.38	2030.16	1573	1653.8		1912.63	1941.79	0.984986		1929.87	1772.59	1.08873		0.186197
15399943	ZC3H7B	51574928	ENSGALT00000019514	311.655	312.827	287.483	322.369	314.052	386.248	325.633	350.332	289.58	308.942	272.895	304.489	319.624	370.104	299.462	301.842		308.583	344.066	0.896872		293.977	322.758	0.910827		0.387949
15399967	L3MBTL2	51645263	ENSGALT00000019537	176.369	208.138	190.986	188.209	194.189	170.219	198.195	190.026	175.813	208.287	178.028	176.692	174.111	208.353	193.907	210.358		190.926	188.157	1.01471		184.705	196.682	0.939103		0.444519
15399985	EP300	51666571	ENSGALT00000019563	1553.43	1197.99	1706.02	1677.31	1156.91	1374.31	1587.61	1430.31	1120.25	1361.72	982.66	1541.75	1072.93	1527.05	1328.32	1430.01		1533.69	1387.28	1.10553		1251.59	1339.58	0.934318		0.7306
15400015	RBX1	51747944	NM_001199250	1304.44	1627.68	1334.59	1522.98	2519.24	1647.71	1632.22	1526.29	1999.62	1501.06	2190.43	1653.64	3227.39	1549.56	2035.35	1587.04		1447.42	1831.36	0.790352		1836.19	2099.83	0.874446		0.576442
15400022	MIR1683	51777702	ENSGALT00000042137	294.915	342.079	310.503	342.066	301.437	259.243	378.653	238.636	274.091	365.31	269.468	301.134	256.846	340.194	255.378	306.717		322.391	294.492	1.09473		302.501	289.784	1.04388		0.903366
15400024	XPNPEP3	51778142	ENSGALT00000019589	498.784	504.645	436.02	438.961	472.632	445.882	493.179	433.165	444.659	527.801	399.632	469.338	394.189	469.576	449.203	435.025		469.602	461.215	1.01819		460.357	436.998	1.05345		0.289741
15400036	SLC25A17	51823974	ENSGALT00000037918	17.758	17.4006	23.5419	18.1566	21.0253	21.4708	21.4473	16.4815	15.1236	19.0366	20.0626	20.6579	19.0959	18.7608	16.4263	19.5197		19.2143	20.1062	0.955638		18.7202	18.4507	1.01461		0.280582
15400041	---	51948510	ENSGALT00000037914	39.9188	38.3254	39.5576	30.821	37.879	41.8678	39.1452	33.1863	39.7509	46.0205	36.349	34.2043	37.6044	41.7457	36.22	41.0883		37.1557	38.0196	0.977278		39.0812	39.1646	0.997871		0.629477
15400045	SGSM3	51949589	ENSGALT00000019637	154.201	157.443	147.741	162.549	137.471	134.186	152.643	153.361	137.323	151.702	127.37	149.966	138.688	139.75	148.254	126.439		155.483	144.415	1.07664		141.59	138.283	1.02392		0.396934
15400066	ADSL	51977091	ENSGALT00000019639	202.873	272.252	169.931	221.938	216.781	205.617	212.973	218.095	236.486	224.055	229.674	169.525	243.309	212.946	215.886	226.182		216.748	213.367	1.01585		214.935	224.581	0.957049		0.180825
15400082	TNRC6B	52006566	ENSGALT00000019682	934.737	672.327	883.933	842.594	701.068	713.368	932.62	712.439	733.091	753.378	607.243	812.552	630.949	803.798	719.052	759.904		833.398	764.874	1.08959		726.566	728.426	0.997447		0.606068
15400103	FAM83F	52154253	ENSGALT00000019690	23.1873	24.798	22.2538	22.0082	21.9841	24.0059	23.3341	22.1987	23.8776	21.3516	23.3077	23.1582	20.7092	23.3696	21.3813	22.4436		23.0618	22.8807	1.00791		22.9238	21.9759	1.04313		0.276568
15400108	GRAP2	52188005	ENSGALT00000019693	34.0598	31.51	38.6413	41.4077	39.2957	39.3558	36.4457	40.9804	51.0917	36.9027	34.093	38.2295	37.9484	42.7089	40.1736	39.2916		36.4047	39.0194	0.93299		40.0792	40.0306	1.00121		0.490232
15400117	CACNA1I	52304376	ENSGALT00000019796	19.6535	18.8235	18.2518	22.4573	20.804	21.2718	20.9496	21.2444	20.9758	23.9727	21.2477	24.0538	26.0669	22.3934	25.515	21.2262		19.7965	21.0675	0.939673		22.5625	23.8004	0.94799		0.0605128
15400141	ATF4	52501043	ENSGALT00000037892	1044.77	1030.12	904.17	980.564	938.738	1126.3	876.532	1062.89	988.94	1187.28	789.268	943.895	941.048	1196.17	832.325	855.11		989.907	1001.11	0.988805		977.345	956.164	1.02215		0.671722
15400147	SMCR7L	52519648	ENSGALT00000019837	654.147	646.998	767.83	755.835	501.174	657.485	689.607	610.587	570.018	665.006	502.387	681.516	439.985	743.75	596.32	664.631		706.203	614.713	1.14883		604.732	611.171	0.989463		0.964592
15400152	MGAT3	52533243	NM_001012693	1032.64	869.769	935.134	845.536	849.398	959.198	887.19	915.787	751.707	896.977	718.218	881.529	874.805	852.284	808.221	861.885		920.769	902.893	1.0198		812.108	849.299	0.95621		0.097365
15400157	TAB1	52562300	ENSGALT00000037882	125.655	133.069	138.559	128.26	146.603	123.377	125.804	138.096	125.086	135.061	132.877	126.575	130.609	121.858	142.911	139.656		131.385	133.47	0.984384		129.9	133.758	0.971153		0.969398
15400176	GTPBP1	52741782	ENSGALT00000030604	694.063	748.719	732.936	754.836	623.393	688.279	667.265	681.071	616.296	677.95	580.197	703.957	569.178	715.658	698.749	699.521		732.639	665.002	1.10171		644.6	670.777	0.960976		0.881287
15400188	TOMM22	52779375	ENSGALT00000030602	970.155	1003.28	992.413	1031.25	1018.95	982.488	1006.73	1041.63	1036.67	980.383	909.012	910.387	1034.56	1016.07	1058	1108.49		999.276	1012.45	0.986988		959.113	1054.28	0.909733		0.125345
15400193	CBY1	52781219	ENSGALT00000019954	89.9714	84.0955	88.5942	79.5803	80.9047	92.4532	80.384	91.5411	93.8974	83.5307	83.4573	95.8866	94.6226	89.5433	85.7987	91.9117		85.5603	86.3207	0.991191		89.193	90.4691	0.985895		0.314497
15400200	KDELR3	52839529	ENSGALT00000020009	163.86	324.389	146.371	216.237	126.299	327.483	97.4365	259.222	128.817	87.584	161.442	101.246	133.934	313.128	152.252	205.954		212.714	202.61	1.04987		119.772	201.317	0.594944		0.985401
15400208	TMEM184B	52909369	ENSGALT00000037851	75.5262	60.1	89.2781	79.3559	67.7919	68.5828	82.3084	69.9369	68.3687	73.6064	67.1337	73.8203	73.0653	78.049	74.3156	69.6757		76.0651	72.155	1.05419		70.7323	73.7764	0.958738		0.686507
15400211	MAFF	52919674	ENSGALT00000020063	129.158	128.592	112.309	123.914	177.023	192.717	128.428	160.135	121.587	135.698	132.554	102.456	155.623	156.015	110.607	113.902		123.493	164.576	0.750374		123.074	134.037	0.91821		0.152761
15400214	PICK1	52962834	ENSGALT00000030592	257.236	268.8	246.791	274.28	268.112	277.257	244.898	267.347	260.741	268.388	243.392	224.037	282.891	261.366	287.706	259.337		261.777	264.404	0.990065		249.139	272.825	0.913184		0.432738
15400230	POLR2F	53012621	ENSGALT00000020084	597.604	604.425	622.525	654.339	1026.79	518.228	720.85	504.236	730.608	546.288	959.861	647.013	1377.21	840.967	835.307	771.957		619.723	692.527	0.894873		720.942	956.36	0.75384		0.206941
15400236	MICALL1	53021170	ENSGALT00000020033	1003.3	955.401	1262.9	1244.31	718.688	1102.31	1202.57	1201.12	800.429	926.089	970.166	1293.38	685.396	961.542	1044.03	1233.55		1116.48	1056.17	1.0571		997.516	981.13	1.0167		0.659069
15400260	EIF3L	53042942	ENSGALT00000020091	1195.2	1131.73	1223.25	1295.49	1029.91	1312.85	1232.44	1362.24	962.895	1096.92	989.301	1259.78	980.858	1307.01	1240.56	1330.84		1211.42	1234.36	0.981415		1077.22	1214.82	0.886738		0.86319
15400273	GALR3	53062872	ENSGALT00000020114	51.2955	54.1244	59.8079	50.4447	58.0552	53.567	61.0693	53.2278	55.8762	58.8191	58.1731	56.9682	54.8408	59.4731	51.2274	56.6652		53.9181	56.4798	0.954644		57.4592	55.5516	1.03434		0.728984
15400276	GCAT	53069756	ENSGALT00000020120	227.777	246.348	163.376	192.271	188.892	182.298	152.352	217.999	257.183	249.784	210.677	221.021	204.018	194.887	198.745	179.902		207.443	185.385	1.11898		234.666	194.388	1.2072		0.555651
15400287	H1F0	53074338	NM_001044673	111.461	89.0219	107.608	99.8892	120.088	104.208	102.529	96.375	114.806	119.598	122.899	123.76	110.733	131.081	107.397	91.8482		101.995	105.8	0.964033		120.266	110.265	1.0907		0.655578
15400291	H1F0	53076629	ENSGALT00000020507	325.321	286.282	329.598	347.606	290.709	314.092	343.723	295.958	338.714	329.955	384.241	381.254	311.874	340.736	361.989	353.308		322.202	311.12	1.03562		358.541	341.977	1.04844		0.105726
15400305	NOL12	53097693	ENSGALT00000020279	428.24	455.564	392.549	432.74	467.428	464.73	326.013	450.615	403.755	474.597	440.87	424.256	519.42	454.27	382.203	355.652		427.273	427.196	1.00018		435.87	427.886	1.01866		0.989473
15400313	PDXP	53119640	ENSGALT00000037821	280.888	277.736	301.066	275.256	295.085	273.061	291.58	299.719	336.228	290.074	311.585	347.757	289.408	291.676	309.274	293.411		283.737	289.861	0.978871		321.411	295.942	1.08606		0.441835
15400315	SH3BP1	53121087	ENSGALT00000020305	241.373	270.134	307.087	354.537	203.657	306.954	294.74	378.587	209.798	208.953	275.591	306.54	234.61	292.168	271.184	355.17		293.283	295.984	0.990872		250.221	288.283	0.867968		0.866527
15400333	LGALS1	53130081	ENSGALT00000020302	12950.4	13249.8	12418.3	12816.1	15128.5	14020	12113.6	12690.3	13257.2	12751.1	12338.2	11910.7	14365.1	12585	12857.6	12421		12858.6	13488.1	0.953332		12564.3	13057.2	0.962254		0.613922
15400338	LOC771207	53147073	ENSGALT00000020304	146.165	144.986	125.267	140.889	138.774	131.33	136.96	149.521	137.157	136.585	136.914	116.803	169.111	128.366	172.284	143.128		139.327	139.146	1.0013		131.865	153.222	0.86061		0.256091
15400340	GGA1	53155859	ENSGALT00000020313	1519.56	1531.52	1779.17	1962.59	1328.46	1716.02	1967.46	2028.46	1477.64	1463.96	1746.01	2020.97	1334.13	1525.29	1853.35	2019.55		1698.21	1760.1	0.964837		1677.15	1683.08	0.996474		0.740636
15400357	---	53187164	ENSGALT00000037812	81.1832	86.2089	91.6424	74.2317	76.7015	93.1015	77.5806	82.9037	87.2157	73.9583	93.828	73.5683	77.5921	88.4021	84.6739	99.0487		83.3165	82.5718	1.00902		82.1426	87.4292	0.939533		0.438145
15400362	---	53200559	ENSGALT00000030587	15.0264	14.4908	18.4296	13.1137	12.7163	15.3106	14.4984	15.5744	16.6221	17.01	13.3686	14.5309	16.9998	17.043	15.6093	15.065		15.2651	14.5249	1.05096		15.3829	16.1793	0.950776		0.0887651
15400365	CYTH4	53353099	ENSGALT00000020357	337.5	323.209	600.202	514.224	418.73	427.458	629.463	504.797	387.891	342.241	609.112	498.398	449.321	373.296	649.147	641.84		443.784	495.112	0.89633		459.41	528.401	0.869435		0.708246
15400380	KCTD17	53474315	ENSGALT00000020399	44.1091	38.7173	63.7772	42.625	35.4987	55.8344	38.4132	40.0664	40.3086	39.8169	54.1897	35.2946	36.6104	33.7107	30.4241	36.3881		47.3071	42.4532	1.11434		42.4024	34.2833	1.23682		0.13847
15400387	MPST	53488582	ENSGALT00000020400	143.978	182.69	196.385	210.423	139.588	166.725	210.014	179.666	156.223	113.226	244.161	193.674	172.483	175.52	223.004	218.086		183.369	173.998	1.05386		176.821	197.273	0.896326		0.286384
15400391	TST	53491469	ENSGALT00000030585	63.7044	64.8521	75.6117	57.3067	67.0042	66.9043	61.2222	65.6722	68.4975	72.847	76.6553	80.6053	85.0491	61.2084	67.5451	64.7878		65.3687	65.2007	1.00258		74.6513	69.6476	1.07184		0.447063
15400395	CSF2RB	53554098	ENSGALT00000020448	595.949	525.677	881.36	781.418	592.656	682.391	1072.6	754.399	639.373	519.044	872.289	856.973	624.165	800.858	1007.91	1024.13		696.101	775.51	0.897604		721.92	864.267	0.835297		0.552316
15400405	NCF4	53569059	ENSGALT00000020450	370.655	405.37	604.674	586.299	539.977	540.71	664.33	647.461	436.942	364.78	739.43	601.347	684.827	611.669	850.628	711.254		491.749	598.12	0.822159		535.624	714.594	0.74955		0.101177
15400417	---	53915551	ENSGALT00000037771	38.4501	37.9081	38.2509	39.9808	39.402	42.7494	40.6681	36.6886	42.0893	41.667	48.7412	42.2002	41.9316	40.157	41.2403	36.4462		38.6475	39.877	0.969166		43.6744	39.9438	1.0934		0.970985
15400420	RASD2	54068502	ENSGALT00000020485	22.5943	22.9829	18.8929	22.6828	23.5333	25.1409	17.3976	27.2065	25.5466	20.5407	22.7956	21.8625	22.6283	26.8808	21.9946	21.2735		21.7882	23.3196	0.934332		22.6863	23.1943	0.978099		0.961035
15400424	MCM5	54126110	ENSGALT00000020490	392.865	420.11	311.337	328.696	402.213	511.52	359.016	487.761	334.674	453.664	411.649	477.265	414.134	343.151	404.54	313.842		363.252	440.127	0.825333		419.313	368.917	1.13661		0.150353
15400441	HMOX1	54135638	ENSGALT00000020496	9492.81	8562.7	7598.24	6402.55	8609.36	8593.44	8608.58	7302.88	9424.82	9429.92	6702.16	7868.7	8252.75	8788.86	8119.81	6908.66		8014.08	8278.57	0.968051		8356.4	8017.52	1.04227		0.629108
15400449	TOM1	54149022	ENSGALT00000020498	1783.01	1629.72	1666.99	1621.22	1414.6	1918.47	1589.18	1754.6	1642.45	1649.24	1294.32	1639.92	1365.25	1661.75	1454.53	1508.07		1675.23	1669.21	1.00361		1556.48	1497.4	1.03946		0.21796
15400467	HMGXB4	54171353	ENSGALT00000020504	248.569	295.498	218.645	242.592	240.657	229.155	231.658	235.598	272.842	243.119	212.7	210.244	234.714	237.34	238.43	226.231		251.326	234.267	1.07282		234.726	234.179	1.00234		0.981886
15400479	---	54272912	ENSGALT00000020505	45.5804	41.5219	48.1664	41.5313	45.4558	51.7358	42.1909	49.2977	50.4817	42.6716	46.723	54.1452	47.3559	41.7725	47.8294	48.2089		44.2	47.1701	0.937035		48.5054	46.2917	1.04782		0.746358
15400486	---	54701416	ENSGALT00000030578	14.7098	15.1347	17.3933	13.7204	14.3413	13.9627	13.4631	14.3313	17.5693	17.3479	17.4829	13.5324	13.4315	13.1069	13.0609	16.4449		15.2396	14.0246	1.08663		16.4831	14.011	1.17644		0.987639
15400492	TIMP3	55131910	ENSGALT00000020523	2602.28	2889.93	2172.57	2429.21	2886.67	3066.31	1999.02	3065.51	2828.63	2409.1	2149.58	1424.17	2790.62	2833.27	2140.73	2293.33		2523.5	2754.38	0.916177		2202.87	2514.49	0.876072		0.467567
15400500	FBXO7	55265519	ENSGALT00000020524	1609.07	1686.29	1556.37	1579.87	1617.32	1383.1	1585.29	1433.17	1717.66	1484.76	1512.92	1488.93	1446.19	1511.69	1512.63	1438.94		1607.9	1504.72	1.06857		1551.07	1477.36	1.04989		0.667127
15400512	ASCL4	55356393	ENSGALT00000030574	57.0666	56.4434	66.7081	55.0257	50.887	57.9192	57.0483	70.0856	67.0848	60.5992	58.6858	71.5935	61.0186	70.3194	50.55	59.0954		58.8109	58.985	0.997049		64.4908	60.2459	1.07046		0.832529
15400515	PWP1	55381603	ENSGALT00000020617	325.965	366.86	313.062	376.197	299.615	300.731	281.784	343.626	340.269	310.705	313.685	248.509	281.605	403.178	244.272	308.533		345.521	306.439	1.12754		303.292	309.397	0.980269		0.937833
15400531	BTBD11	55416450	ENSGALT00000020623	72.948	64.7464	125.807	89.1777	61.104	80.7718	172.809	89.6646	58.6797	68.8185	122.523	133.322	63.5042	70.8692	131.671	128.525		88.1698	101.087	0.872214		95.8358	98.6424	0.971548		0.939022
15400549	CRY1	55631782	ENSGALT00000020627	177.277	174.923	161.066	173.568	171.359	173.155	185.174	187.667	161.544	156.571	204.993	170.673	196.374	192.01	227.526	182.798		171.709	179.339	0.957454		173.445	199.677	0.868631		0.102146
15400565	C1H12orf23	55677010	ENSGALT00000020629	304.284	341.744	255.431	324.271	282.389	279.04	282.662	286.557	292.464	289.965	281.623	276.865	303.74	300.723	300.526	317.755		306.433	282.662	1.0841		285.229	305.686	0.93308		0.00188382
15400571	RIC8B	55717329	ENSGALT00000020633	229.12	228.675	198.198	198.279	266.711	212.815	183.471	238.09	230.24	223.489	248.803	176.827	329.439	206.861	237.76	208.904		213.568	225.272	0.948047		219.84	245.741	0.8946		0.567135
15400581	RFX4	55755290	ENSGALT00000020640	15.7416	17.9544	18.6565	19.7183	18.7438	16.8673	17.0005	18.8341	19.3319	18.448	18.6614	21.2289	20.6303	20.3276	18.1746	18.8872		18.0177	17.8614	1.00875		19.4176	19.5049	0.995521		0.083637
15400600	POLR3B	55854406	ENSGALT00000020649	168.831	153.288	141.188	151.276	163.233	150.336	144.606	152.004	143.011	147.654	122.812	124.818	128.079	137.796	137.046	143.36		153.645	152.545	1.00722		134.574	136.57	0.985382		0.0190171
15400627	TCP11L2	55925408	ENSGALT00000020661	916.017	1082.86	943.755	1013.05	1098.23	637.493	993.739	880.798	1032.88	814.401	945.918	763.604	1032.65	948.151	1202.41	1050.08		988.919	902.564	1.09568		889.201	1058.32	0.8402		0.214281
15400640	OCC-1	56225501	NM_001145200	347.299	546.338	342.08	469.384	566.061	388.256	305.639	339.83	574.793	401.138	691.412	340.873	781.448	417.828	363.949	459.99		426.275	399.947	1.06583		502.054	505.804	0.992586		0.374541
15400647	KIAA1033	56293657	ENSGALT00000020683	1271.52	1346.81	1010.42	982.808	1310.06	1288.22	945.789	1199.76	1307.01	1194.53	964.615	930.393	1198.68	908.708	1038.12	933.273		1152.89	1185.96	0.972117		1099.14	1019.7	1.07791		0.169227
15400679	---	56363835	ENSGALT00000037669	20.1728	20.3659	21.6997	24.2383	29.6037	22.2624	25.1258	22.2191	21.5508	23.0154	27.9945	23.1923	25.8015	20.2237	23.0354	24.4729		21.6192	24.8028	0.871645		23.9382	23.3834	1.02373		0.526171
15400685	C1H12orf45	56367138	ENSGALT00000020722	337.294	383.49	322.663	319.989	495.669	346.287	339.28	340.767	381.2	344.696	380.068	320.652	498.862	294.14	380.806	324.236		340.859	380.501	0.895817		356.654	374.511	0.952318		0.922841
15400690	CHST11	56433776	ENSGALT00000030570	92.8479	96.5885	72.0634	79.7934	65.9466	79.7506	52.9456	76.2041	61.8426	101.301	52.6772	69.5553	63.0353	56.3011	53.5557	54.919		85.3233	68.7117	1.24176		71.3441	56.9528	1.25269		0.11454
15400693	TXNRD1	56627718	ENSGALT00000020758	1230.62	1629.76	1288.15	1443.68	1844.14	2112.59	1561.99	2053.44	1433.47	1421.58	1121.12	1181.39	1648.43	1406.84	1772.57	1701.66		1398.05	1893.04	0.738521		1289.39	1632.38	0.789886		0.127869
15400710	HCFC2	56705586	ENSGALT00000020764	353.385	336.105	323.001	319.039	413.645	304.983	343.844	330.951	331.429	339.501	387.477	274.572	347.991	295.452	374.381	336.633		332.883	348.356	0.955583		333.245	338.614	0.984142		0.743583
15400725	TDG	56741664	ENSGALT00000020769	367.139	411.243	370.867	423.819	316.48	381.437	379.94	400.958	346.903	373.174	306.652	362.01	332.543	379.215	398.458	407.996		393.267	369.704	1.06374		347.185	379.553	0.91472		0.705902
15400736	HSP90B1	56757343	ENSGALT00000020773	6075.17	5472.67	4924.9	4931.67	6054.74	4624.08	4840.83	4841	5574.82	5392.95	4470.37	4602.62	5546.99	5224.84	5008.94	5111.78		5351.1	5090.16	1.05126		5010.19	5223.14	0.959231		0.713853
15400758	---	56782351	ENSGALT00000037641	34.077	30.4699	37.7145	38.2353	31.4652	41.9054	41.1185	38.1872	39.6214	42.842	45.0043	36.5971	34.5053	39.3621	37.8862	42.8431		35.1242	38.1691	0.920227		41.0162	38.6492	1.06124		0.875475
15400763	STAB2	56821064	ENSGALT00000020806	25.1754	22.9091	25.9818	23.8789	26.2658	25.7555	24.9273	22.9148	26.5379	25.0862	25.0014	26.8706	25.5814	24.3984	24.8825	23.3286		24.4863	24.9658	0.980792		25.874	24.5477	1.05403		0.65005
15400827	C1H12orf48	57417186	ENSGALT00000020817	45.4337	43.4977	38.0128	36.6453	68.1314	39.3242	45.4216	40.3133	48.764	47.5968	50.6491	46.7046	63.9404	43.3879	60.9821	43.1482		40.8974	48.2976	0.846778		48.4287	52.8647	0.916087		0.620401
15400841	---	57489245	ENSGALT00000030566	13.4384	13.1494	15.2823	17.8511	15.7192	15.6471	15.3806	14.6116	12.2692	15.0505	13.1008	12.815	14.926	14.4305	15.8749	14.7963		14.9303	15.3396	0.973315		13.3089	15.0069	0.886848		0.435909
15400845	DRAM1	57541501	ENSGALT00000020823	2001.53	1743.85	2494.13	2497.76	2333.03	1836.31	2606.32	2776.29	2208.05	1858.68	2517.54	2149.45	2573.06	1674.18	2892.22	2825.46		2184.32	2387.99	0.914711		2183.43	2491.23	0.876447		0.776666
15400853	CHPT1	57620832	NM_001030764	1603.31	1581.14	1718.83	1717.88	1506.91	1577.31	1708.54	1644.34	1640.22	1413.95	1529.05	1550.86	1516.41	1460.54	1561.34	1524.22		1655.29	1609.28	1.02859		1533.52	1515.63	1.0118		0.0995727
15400863	MYBPC1	57654305	ENSGALT00000020857	35.1581	59.4783	33.8674	46.6677	28.4167	33.2057	18.8588	35.3353	38.0707	31.4371	33.4704	34.9015	41.3138	46.9802	34.5787	35.5889		43.7929	28.9541	1.51249		34.4699	39.6154	0.870115		0.0617989
15400890	SPIC	57753440	ENSGALT00000020861	21.1582	26.6669	30.6109	34.8269	22.6505	25.638	28.9997	22.8361	19.7326	27.1135	26.7233	26.9069	21.0001	21.0514	42.4531	27.8282		28.3157	25.0311	1.13122		25.1191	28.0832	0.894452		0.583288
15400895	TBXAS1	57802502	ENSGALT00000020872	875.513	801.112	1399.27	1216.6	713.512	949.391	1229.35	1193.9	929.802	1128.88	1140.89	1389.77	748.352	882.801	1343.48	1441.89		1073.12	1021.54	1.0505		1147.34	1104.13	1.03913		0.705247
15400906	TMEM213	58376319	ENSGALT00000041348	48.1499	43.5136	46.2402	44.6238	54.6372	42.9584	53.8744	46.9978	57.691	50.2641	46.7169	57.0288	48.5193	48.3609	45.4815	42.8138		45.6319	49.617	0.919683		52.9252	46.2939	1.14324		0.327251
15400909	TRIM24	58436130	ENSGALT00000020916	556.362	682.945	447.094	485.457	642.221	560.997	557.369	436.397	690.221	688.683	513.137	501.267	553.367	670.004	476.265	554.188		542.964	549.246	0.988563		598.327	563.456	1.06189		0.815421
15400928	LOC418108	58688000	ENSGALT00000020944	605.952	744.553	288.183	430.634	836.035	769.683	429.707	529.168	660.425	728.177	313.289	405.111	805.842	887.251	358.467	520.601		517.33	641.148	0.806881		526.75	643.04	0.819156		0.990747
15400942	LOC418109	58700492	ENSGALT00000020949	30.5	25.4597	29.548	33.4528	33.6618	33.9332	29.1906	30.3399	28.2002	32.5763	33.7363	36.9636	29.3433	25.4942	27.8075	29.8199		29.7401	31.7814	0.935773		32.8691	28.1162	1.16905		0.0543804
15400955	JHDM1D	58740426	ENSGALT00000020953	417.584	435.359	897.297	784.304	435.814	502.232	1030.64	745.786	386.892	373.095	662.037	649.837	354.293	434.6	823.105	897.463		633.636	678.619	0.933714		517.965	627.365	0.82562		0.798254
15400976	SLC37A3	58816380	ENSGALT00000020957	145.238	129.512	147.576	189.51	123.487	141.991	142.846	142.963	111.12	137.259	144.351	143.144	118.77	137.495	142.957	152.084		152.959	137.822	1.10984		133.968	137.827	0.972007		0.99955
15400993	MKRN1	58845921	ENSGALT00000020962	1259.44	1521.03	1378.68	1479.95	1276.46	1341.35	1449.16	1393.99	1318.85	1440.98	1016.11	1302.88	1156.61	1281.38	1337.88	1436.98		1409.77	1365.24	1.03262		1269.7	1303.21	0.974288		0.404288
15401003	DENND2A	58898264	ENSGALT00000020969	21.9382	28.4401	22.1771	22.9847	19.8505	24.6246	25.5513	24.0627	24.2419	23.4244	27.0726	27.5354	22.1855	28.8959	22.6589	25.2526		23.885	23.5223	1.01542		25.5686	24.7482	1.03315		0.560386
15401023	---	58984055	ENSGALT00000020979	69.0685	77.1994	58.8047	68.3282	76.6947	77.143	67.3611	61.5838	83.3037	71.7638	88.9979	73.1826	65.2858	70.5814	67.8033	64.2579		68.3502	70.6956	0.966823		79.312	66.9821	1.18408		0.393188
15401027	BRAF	58986189	ENSGALT00000037588	869.126	865.377	1027.87	920.2	1094.16	847.823	998.72	849.333	954.217	764.755	1565.45	832.683	1518.95	912.055	1015.94	1007.63		920.643	947.509	0.971645		1029.28	1113.65	0.92424		0.309967
15401050	MRPS33	59082544	ENSGALT00000020992	201.849	198.95	176.948	204.964	286.299	192.657	202.198	199.596	245.205	230.176	191.433	254.458	288.063	232.346	241.245	251.291		195.678	220.187	0.888688		230.318	253.236	0.909499		0.239084
15401051			---	157.842	167.216	141.748	188.096	207.816	144.483	180.29	159.586	179.679	165.691	139.8	208.795	208.714	181.872	156.66	199.368		163.725	173.044	0.94615		173.491	186.654	0.929483		0.475003
15401052			---	167.67	180.56	145.075	179.617	275.479	172.51	181.674	177.095	242.299	236.115	196.677	248.814	245.245	207.608	220.487	227.878		168.231	201.689	0.834107		230.976	225.305	1.02517		0.396838
15401053			---	522.526	508.298	432.957	482.787	770.299	504.924	488.372	515.924	615.424	501.988	523.196	607.506	854.503	589.321	626.979	613.629		486.642	569.88	0.853938		562.029	671.108	0.837464		0.308859
15401054	KIAA1147	59384249	ENSGALT00000021001	555.798	518.381	349.527	398.117	420.257	625.775	313.226	484.865	467.921	454.559	328.108	303.264	474.931	475	377.445	350.858		455.456	461.031	0.987908		388.463	419.559	0.925885		0.590293
15401064	---	59731313	ENSGALT00000030553	30.0879	26.5993	31.2646	23.3233	28.6851	39.5108	25.7769	24.961	32.8418	28.0285	28.6928	26.2804	31.5856	28.6936	27.9495	25.6007		27.8188	29.7335	0.935605		28.9608	28.4573	1.01769		0.733359
15401066	CHRM2	59887754	ENSGALT00000021029	20.0259	18.5451	23.7334	18.5796	20.4322	20.0788	21.4857	20.1681	24.8817	21.5429	22.5571	19.5963	20.2988	17.3195	19.6105	22.1613		20.221	20.5412	0.984414		22.1445	19.8475	1.11573		0.533858
15401068	MIR490	59948701	ENSGALT00000035276	29.2567	28.7338	35.4096	29.638	30.0812	36.2289	35.2657	39.8356	40.896	32.9215	33.85	40.1239	32.9879	39.9072	35.5278	32.1221		30.7595	35.3528	0.870072		36.9478	35.1362	1.05156		0.937886
15401070	DNM1L	61047537	ENSGALT00000021086	591.805	686.439	695.135	763.219	577.976	605.239	762.863	698.726	590.405	648.617	652.764	674.006	566.336	667.981	698.176	706.146		684.15	661.201	1.03471		641.448	659.66	0.972392		0.977908
15401090	FGD4	61097907	ENSGALT00000021093	578.269	659.806	465.856	539.049	716.875	470.573	592.841	447.449	635.799	590.597	491.403	370.333	635.098	585.119	620.687	587.128		560.745	556.934	1.00684		522.033	607.008	0.86001		0.4594
15401106	BICD1	61220307	ENSGALT00000021097	45.4371	40.2936	47.5357	41.4296	55.0975	48.2664	42.1806	45.9806	48.6637	46.833	49.4809	46.4549	44.3667	44.5246	41.1908	45.2459		43.674	47.8813	0.912131		47.8581	43.832	1.09185		0.206415
15401116	C1H12orf35	61438862	ENSGALT00000021101	181.177	236.63	95.9465	122.671	317.855	101.074	124.729	88.5359	202.508	220.797	111.549	107.693	261.554	112.82	120.799	98.2197		159.106	158.048	1.00669		160.637	148.348	1.08284		0.887759
15401120	METTL20	61532438	ENSGALT00000021104	73.351	50.1964	63.6354	57.8122	75.6145	50.2859	56.4424	55.98	64.1391	59.6149	59.5639	59.2677	65.3856	55.3732	57.1228	49.4097		61.2488	59.5807	1.028		60.6464	56.8228	1.06729		0.683148
15401126	---	61980600	ENSGALT00000037549	42.2534	43.9117	44.7748	42.3692	45.7973	52.4696	41.846	43.9001	53.6481	48.1697	47.0428	43.2608	45.7601	51.077	36.1038	39.8218		43.3273	46.0032	0.941831		48.0304	43.1907	1.11205		0.510361
15401130	---	62002973	ENSGALT00000037548	48.1693	54.1058	54.4108	49.2662	50.8595	60.3335	55.2755	59.1931	50.0732	52.9739	51.9413	55.0465	37.8886	56.5166	58.7062	48.5422		51.488	56.4154	0.912659		52.5087	50.4134	1.04156		0.290368
15401133	WASH1	62071951	ENSGALT00000030549	168.414	159.656	172.041	173.131	177.611	186.553	167.829	188.936	170.29	150.653	186.968	176.288	169.593	189.956	187.876	184.245		168.31	180.232	0.933853		171.05	182.917	0.93512		0.700155
15401145	LOC427923	62242440	ENSGALT00000021191	28.0223	31.221	43.8879	36.3997	28.3431	33.8046	33.1848	35.4361	28.9612	34.0154	39.9387	37.1273	37.0939	30.1769	31.1641	32.9645		34.8827	32.6922	1.067		35.0107	32.8499	1.06578		0.944148
15401158	---	62284252	ENSGALT00000021194	47.1378	40.3852	35.6947	41.0697	47.0719	41.3368	38.7364	35.8569	48.1963	37.5634	43.5485	47.8004	43.8123	40.394	36.9474	37.2522		41.0718	40.7505	1.00789		44.2771	39.6015	1.11807		0.703302
15401171	---	62322610	ENSGALT00000021197	25.9676	25.1682	22.5007	22.3254	24.2702	24.1906	25.7661	26.3899	28.5439	25.6197	33.8035	27.7878	25.1378	25.0517	26.5345	25.517		23.9905	25.1542	0.953737		28.9387	25.5603	1.13218		0.552449
15401186	KDM5A	62361514	ENSGALT00000021199	243.202	221.846	291.035	268.611	220.174	254.479	254.792	254.58	208.256	258.116	214.214	318.537	204.888	274.299	212.155	259.136		256.174	246.006	1.04133		249.781	237.62	1.05118		0.67734
15401210	NINJ2	62489908	ENSGALT00000021203	80.0527	102.016	77.5754	71.6681	68.9908	102.446	57.8547	103.313	74.8695	71.038	88.9291	73.0982	88.7219	98.9594	76.5044	79.5736		82.8281	83.151	0.996117		76.9837	85.9398	0.895786		0.833068
15401215	RAD52	62663189	ENSGALT00000021211	94.8607	99.6546	71.1016	71.1016	85.7079	93.7407	84.2925	88.6059	102.941	122.413	66.3908	87.4863	79.9846	98.0905	83.0944	68.977		84.1796	88.0867	0.955645		94.8078	82.5366	1.14868		0.416176
15401228	FBXL14	63018335	ENSGALT00000021218	614.049	502.685	588.711	611.115	481.84	609.904	533.403	637.144	473.987	577.679	434.818	574.995	464.958	535.779	502.501	508.628		579.14	565.573	1.02399		515.37	502.967	1.02466		0.154075
15401231	CACNA2D4	63106639	ENSGALT00000021243	25.8907	27.9082	29.3745	27.8844	27.3841	31.2505	24.9329	26.9776	28.0942	25.562	26.8735	27.0256	26.2275	27.1505	26.1316	26.9204		27.7645	27.6363	1.00464		26.8888	26.6075	1.01057		0.472593
15401266	DCP1B	63239962	ENSGALT00000021246	312.755	302.187	375.083	340.252	285.616	259.604	329.411	302.309	285.772	290.461	304.111	274.443	276.631	309.739	339.89	339.687		332.569	294.235	1.13028		288.697	316.486	0.912193		0.33028
15401277	CECR5	63788940	ENSGALT00000021270	535.269	433.27	499.745	471.864	474.803	448.356	577.337	461.866	448.883	424.77	399.672	464.632	465.183	461.975	534.669	469.674		485.037	490.59	0.98868		434.489	482.875	0.899796		0.828731
15401284	CECR1	63801255	ENSGALT00000021275	466.991	392.576	519.946	536.705	413.486	592.237	539.606	720.5	433.719	434.006	434.792	504.135	369.315	481.19	462.027	534.717		479.054	566.457	0.845703		451.663	461.812	0.978023		0.198052
15401297	ATP6V1E1	63935883	ENSGALT00000021281	3344.6	3211.63	3034.79	3222.31	3044.27	3365.11	2949.12	3307.28	3363.72	3431.16	2944.89	3230.99	3113.48	3279.7	2914.17	3234.35		3203.33	3166.45	1.01165		3242.69	3135.43	1.03421		0.818765
15401308	BID	63990398	ENSGALT00000021284	905.303	1007.48	1393.33	1565.7	882.942	928.721	1776.79	1116.09	1236.09	892.479	1540.1	1359.33	1189.76	1244.47	1791.66	1458.18		1217.95	1176.14	1.03555		1257	1421.02	0.884579		0.360638
15401314	---	64016278	ENSGALT00000021290	97.8447	80.3795	56.1821	74.8851	79.0211	118.044	71.7413	80.7482	75.9551	76.5229	66.3361	75.2188	72.1587	89.5489	68.641	70.3095		77.3228	87.3886	0.884816		73.5082	75.1645	0.977964		0.32782
15401325	MICAL3	64055634	ENSGALT00000021288	147.379	138.698	83.3499	101.433	117.353	173.42	80.9519	120.091	109.036	134.784	59.5383	82.0656	102.585	149.605	71.4748	73.5858		117.715	122.954	0.957391		96.3559	99.3126	0.970229		0.40405
15401347	AKR1B10	64255738	ENSGALT00000021332	3182.38	3863.2	3205.83	3532.39	4245.39	3489.08	3601.27	3519.02	4280.67	3584.81	3918.78	3395.32	4528.66	3400.64	3931.79	3941.56		3445.95	3713.69	0.927904		3794.89	3950.66	0.960571		0.447526
15401354	LOC418170	64269656	ENSGALT00000021334	654.904	736.317	528.159	674.113	789.619	590.209	564.247	612.27	559.634	699.159	706.705	674.992	1141.27	647.829	788.198	650.972		648.373	639.086	1.01453		660.122	807.068	0.817926		0.23368
15401361	AKR1B1L	64279967	ENSGALT00000005490	683.439	643.219	693.058	607.952	725.541	514.471	652.34	534.245	689.923	665.783	704.672	664.826	839.255	682.049	739.025	651.299		656.917	606.649	1.08286		681.301	727.907	0.935973		0.110677
15401366	LOC425137	64306633	ENSGALT00000021337	41.9461	76.1314	52.0427	73.2	48.9304	39.101	47.2026	47.4717	79.1377	107.441	82.4772	90.6574	100.993	66.9019	88.5626	86.0317		60.83	45.6764	1.33176		89.9285	85.6223	1.05029		0.00165259
15401370	AKR1B10	64610739	ENSGALT00000021346	384.736	383.64	660.042	716.493	502.487	398.726	760.61	677.307	381.892	356.144	838.391	674.645	623.94	319.767	1037.68	634.891		536.228	584.783	0.916969		562.768	654.068	0.860412		0.695362
15401380	RERG	64775524	ENSGALT00000021352	44.5417	66.5167	62.1209	67.5573	37.6941	46.2177	32.8477	54.572	44.4224	31.8886	43.3222	37.2149	33.7149	50.3582	59.6329	72.159		60.1842	42.8329	1.40509		39.212	53.9662	0.726603		0.281303
15401385	EPS8	65082096	ENSGALT00000021369	1097.53	915.529	1442.78	1316.21	1180.7	1239.51	1558.32	1572.16	1104.33	1070.32	1200.18	1446.49	1135.4	1115.37	1451.1	1378.8		1193.01	1387.67	0.859721		1205.33	1270.17	0.948949		0.413377
15401408	SLC15A5	65364649	ENSGALT00000021382	18.5651	15.4404	15.5087	15.4618	15.0018	17.3688	16.0315	18.2355	16.0149	16.3506	19.1485	18.2162	15.9502	14.8078	18.3243	16.7035		16.244	16.6594	0.975066		17.4325	16.4464	1.05996		0.842564
15401425	LMO3	65502170	ENSGALT00000009596	29.8191	25.5109	30.9399	28.96	28.726	34.6789	25.4411	27.1725	28.3857	34.5093	28.3035	34.2388	26.2367	25.7449	27.6004	30.0983		28.8075	29.0046	0.993203		31.3593	27.4201	1.14366		0.504265
15401432	---	65910096	ENSGALT00000042385	31.672	28.2825	35.8677	28.1101	30.7942	36.8366	30.4893	29.9027	29.1063	25.644	30.1088	30.7541	24.3922	26.2845	31.5605	29.6119		30.9831	32.0057	0.968048		28.9033	27.9622	1.03366		0.127453
15401434	RERGL	66051310	ENSGALT00000021403	28.2669	30.1891	32.6638	35.0845	29.3276	32.7505	34.6319	28.5713	29.8046	37.8441	42.2541	36.6229	35.9123	37.7326	36.011	30.688		31.5511	31.3203	1.00737		36.6314	35.086	1.04405		0.121682
15401440	PLCZ1	66341653	ENSGALT00000021418	15.4731	13.489	13.9146	15.3658	13.717	16.714	13.2806	15.9367	15.3987	17.6609	16.9514	14.7857	13.6259	13.7885	14.399	15.2491		14.5606	14.9121	0.976432		16.1992	14.2656	1.13554		0.505571
15401455	LOC418189	67351640	ENSGALT00000021504	16.6979	17.26	20.9819	20.7928	17.9765	21.0008	17.8881	18.6688	19.0962	22.313	18.7009	18.0035	23.5548	18.2647	20.7161	22.2897		18.9332	18.8835	1.00263		19.5284	21.2063	0.920876		0.136518
15401468	SLCO1A2	67387816	ENSGALT00000021499	18.2804	15.6809	16.6466	16.5176	16.8052	16.6036	16.3373	17.3216	16.6283	17.6883	17.1464	17.4256	17.0188	17.6982	16.4779	14.2526		16.7814	16.7669	1.00086		17.2222	16.3619	1.05258		0.619785
15401484	RECQL	67475071	ENSGALT00000021517	241.148	233.916	211.263	209.937	222.565	183.302	205.062	224.879	213.291	233.574	176.967	195.971	215.688	217.797	178.598	204.552		224.066	208.952	1.07233		204.951	204.159	1.00388		0.728559
15401501	---	67516646	ENSGALT00000037414	127.165	82.421	102.345	83.4836	100.097	101.424	77.924	101.674	129.063	48.9104	94.5488	149.012	141.34	92.1364	104.812	77.1115		98.8537	95.2796	1.03751		105.383	103.85	1.01477		0.585901
15401503	---	67601151	ENSGALT00000021522	21.6323	22.3377	21.443	20.7143	19.7312	25.731	23.7165	18.5582	21.5941	22.1027	25.7164	24.5173	18.2761	21.7197	22.1273	18.6207		21.5318	21.9342	0.981653		23.4826	20.186	1.16331		0.40657
15401507	ETNK1	68619958	ENSGALT00000021571	421.229	543.172	440.54	448.153	446.584	429.22	406.978	443.935	487.691	494.884	402.508	389.878	447.27	448.525	426.593	411.051		463.273	431.679	1.07319		443.74	433.36	1.02395		0.899569
15401516	CMAS	69015514	ENSGALT00000021607	435.529	526.626	343.637	384.12	470.845	365.324	362.188	391.283	488.745	420.692	356.057	292.88	500.117	379.465	398.251	320.12		422.478	397.41	1.06308		389.593	399.488	0.975231		0.964823
15401525	---	69043848	ENSGALT00000042393	11.5436	12.058	11.7007	12.6446	13.4153	11.4894	12.922	13.1398	12.4392	14.038	11.6124	12.1063	14.5245	12.7855	12.0011	13.385		11.9867	12.7416	0.940755		12.549	13.174	0.952554		0.550357
15401527	C12orf39	69282816	ENSGALT00000021682	17.5934	17.3483	16.4967	14.7087	17.8857	16.2188	16.767	15.7733	16.3483	19.0385	16.0559	19.4458	14.5911	15.9548	19.9756	14.7334		16.5368	16.6612	0.992531		17.7221	16.3137	1.08633		0.803837
15401533	CASC1	69331639	ENSGALT00000022723	13.0926	14.0159	14.4371	13.8089	13.8035	12.2177	14.5343	13.449	14.3608	15.0684	15.0048	14.0409	13.4952	14.2117	13.9592	13.6858		13.8386	13.5011	1.025		14.6187	13.838	1.05642		0.53237
15401548	KRAS	69357722	ENSGALT00000022726	940.756	1132.97	876.426	939.675	1206.67	899.259	891.265	952.281	1189.39	950.115	978.938	675.712	1382.69	941.453	1040.33	995.944		972.456	987.368	0.984898		948.539	1090.1	0.870136		0.440084
15401554	---	69461468	ENSGALT00000037381	30.4578	24.8755	25.3796	22.4574	24.8755	24.832	24.5087	23.9722	29.2653	26.974	27.1798	22.6955	28.398	24.507	26.5283	22.1129		25.7926	24.5471	1.05074		26.5287	25.3866	1.04499		0.56137
15401557	LOC418209	69517278	ENSGALT00000022731	46.6595	40.6624	45.9728	38.0025	41.0551	41.5936	41.6154	42.5956	45.8998	46.0813	41.9757	40.6447	39.1032	49.8373	40.7624	37.9883		42.8243	41.7149	1.0266		43.6504	41.9228	1.04121		0.941519
15401562	ITPR2	69818939	ENSGALT00000022784	2754.78	2294.25	2317.61	2239.16	2265.56	2240.1	2356.99	2103.49	2344.64	2552.99	1484.63	1977.79	1979.73	2621.34	1784.4	1860.08		2401.45	2241.54	1.07134		2090.01	2061.39	1.01389		0.397976
15401610	C1H12orf11	70126355	ENSGALT00000022801	1081.09	993.855	1003.01	919.535	1061.77	944.814	954.873	998.065	1015.46	1080.51	870.932	922.836	1062.7	991.162	919.127	978.197		999.372	989.879	1.00959		972.436	987.797	0.984449		0.959871
15401628	TM7SF3	70165330	ENSGALT00000022808	234.718	219.028	175.681	200.651	202.131	271.767	182.549	209.19	191.358	200.376	119.558	190.898	170.701	176.112	147.181	170.845		207.519	216.409	0.958921		175.548	166.21	1.05618		0.0486577
15401642	CYB5R3	70468162	ENSGALT00000022856	2772.34	2601.12	2296.12	2069.66	2536.44	2637.23	2207.56	2566.77	2501.69	2443.68	1905.56	2160.46	2275.82	2132.5	2402.07	2330.66		2434.81	2487	0.979014		2252.85	2285.26	0.985817		0.11978
15401652	A4GALT	70507590	ENSGALT00000022862	26.4031	36.3659	32.0813	36.0603	39.7491	28.6695	34.3988	33.7858	34.2238	24.2232	28.7309	38.3	29.7559	31.1349	30.8555	33.7155		32.7276	34.1508	0.958327		31.3695	31.3654	1.00013		0.292692
15401654	ARFGAP3	70535309	ENSGALT00000022879	653.063	734.375	529.05	496.214	816.186	650.088	519.468	605.417	716.405	698.436	629.456	441.177	831.166	657.701	632.543	590.54		603.176	647.79	0.931128		621.368	677.987	0.91649		0.724548
15401672	PACSIN2	70575138	ENSGALT00000030521	731.983	810.051	1041.63	1134.58	830.173	699.432	1255.24	1012.11	989.468	685.06	916.216	971.409	766.805	734.87	1259.04	1257.48		929.561	949.239	0.97927		890.538	1004.55	0.886505		0.780517
15401688	TTLL1	70648598	ENSGALT00000022906	56.3368	81.2564	62.5116	63.7362	65.6541	75.7309	70.1145	74.4151	62.2358	61.0496	69.4582	58.3549	68.2706	62.4363	77.4516	70.2886		65.9602	71.4786	0.922796		62.7746	69.6118	0.901782		0.644788
15401700	MCAT	70688066	ENSGALT00000022910	855.028	873.003	966.089	934.615	864.64	875.735	1035.41	878.195	858.665	878.662	1341.32	986.023	967.171	943.048	1072.96	1007.37		907.184	913.496	0.993091		1016.17	997.637	1.01857		0.141168
15401707	TTLL12	70704344	ENSGALT00000022912	3243.35	3538.49	3267.27	3253.57	3091.65	3120.69	3447.82	3142.55	3295.63	3242.77	3406.37	3232.2	3083.28	3114.64	3849.01	3399.88		3325.67	3200.68	1.03905		3294.24	3361.7	0.979933		0.442384
15401722	SCUBE1	70736500	ENSGALT00000022933	13.0746	15.8205	14.8627	16.2992	16.5728	17.8319	12.3295	15.9816	15.1498	15.607	18.8471	15.1902	15.7377	15.4061	16.2107	15.1689		15.0142	15.679	0.957604		16.1985	15.6309	1.03632		0.969399
15401744	---	70973618	ENSGALT00000042321	157.308	153.134	196.179	120.231	142.102	192.733	152.949	180.188	227.014	160.173	173.878	188.606	160.921	177.111	210.736	206.77		156.713	166.993	0.938441		187.418	188.884	0.992236		0.23937
15401746	---	71017842	ENSGALT00000030519	90.1964	89.8608	84.7248	73.2976	87.128	84.5552	78.1341	86.8022	98.323	91.3468	76.7585	79.447	66.9496	75.7557	80.1411	79.3238		84.5199	84.1549	1.00434		86.4688	75.5425	1.14464		0.0572955
15401749	---	71056719	ENSGALT00000037335	20.7505	18.4408	23.2192	20.7231	21.225	23.0539	19.4731	21.2225	21.7409	19.9661	22.3024	24.4146	19.1119	23.2247	21.3582	16.4137		20.7834	21.2436	0.978335		22.106	20.0271	1.1038		0.486426
15401754	EFCAB6	71073546	ENSGALT00000022944	24.0287	23.3624	25.5077	23.886	23.466	27.1721	26.4311	23.7297	21.1753	25.7364	27.4228	25.7842	24.8423	23.8748	24.5711	25.9814		24.1962	25.1997	0.960177		25.0297	24.8174	1.00855		0.724741
15401762	SULT4A1	71189186	ENSGALT00000022945	147.513	144.108	158.444	156.676	152.445	158.813	153.257	155.552	147.16	163.897	172.048	116.519	177.368	118.516	151.316	149.089		151.685	155.017	0.978507		149.906	149.072	1.00559		0.641301
15401772	---	71471486	ENSGALT00000037328	47.6154	43.7535	52.7443	44.7683	46.6047	40.2106	46.7692	45.074	45.6642	46.464	51.4168	45.5191	43.7263	48.0959	50.9245	38.3767		47.2203	44.6646	1.05722		47.2661	45.2809	1.04384		0.850724
15401776	KIAA1644	71479361	ENSGALT00000022973	55.9369	61.3948	108.715	107.687	42.4756	70.2555	111.168	97.3547	50.9392	41.4898	85.2744	75.7652	49.6971	46.0028	122.341	117.374		83.4334	80.3135	1.03885		63.3671	83.8536	0.755687		0.895296
15401780	PHF21B	72105089	ENSGALT00000022994	16.582	17.1775	15.8267	17.5599	15.8248	17.2052	15.7406	17.7405	16.4744	16.4489	15.847	16.6824	16.1274	16.5883	16.2303	14.9174		16.7865	16.6278	1.00954		16.3632	15.9658	1.02489		0.325448
15401791	---	72261021	ENSGALT00000030513	10.3608	10.2471	11.037	9.1701	10.3181	9.86159	11.0772	10.6958	8.74057	10.9842	9.52233	11.0757	9.68081	11.4458	8.51973	8.79504		10.2038	10.4882	0.972883		10.0807	9.61034	1.04894		0.262177
15401794	KIAA0930	72411997	ENSGALT00000023003	1532.09	1546.06	1677.06	1651.54	1416.52	1621.13	1585.83	1626.05	1377.49	1465.26	1401.52	1548.1	1365.9	1543.8	1610.03	1613.17		1601.69	1562.38	1.02516		1448.09	1533.22	0.944476		0.715258
15401805	SMC1B	72547637	ENSGALT00000023005	15.3343	13.0858	16.8596	13.8937	14.6155	15.1988	14.1361	18.5803	14.3193	12.7712	17.2762	15.1086	15.9744	14.4759	15.9662	13.8301		14.7934	15.6327	0.946311		14.8688	15.0617	0.987194		0.635013
15401828	WNT7B	72939329	ENSGALT00000023017	23.5353	24.82	27.4484	28.8431	28.8434	23.3013	28.2683	22.0779	23.6001	23.0567	28.3326	26.7983	26.1099	25.538	26.435	23.8051		26.1617	25.6227	1.02103		25.4469	25.472	0.999016		0.936435
15401837	C1H22orf40	73513796	ENSGALT00000023027	266.68	313.631	246.86	243.939	317.807	233.287	270.778	251.189	330.536	324.081	259.551	255.517	371.106	278.011	303.629	288.113		267.777	268.265	0.998182		292.421	310.215	0.94264		0.181603
15401843	PKDREJ	73541648	ENSGALT00000023031	23.5743	22.6294	22.6565	25.1713	21.372	18.3784	23.002	21.1412	21.0111	22.9163	23.4584	26.508	20.6523	25.334	25.6336	22.616		23.5079	20.9734	1.12084		23.4735	23.559	0.99637		0.140459
15401848	ZC3HAV1	73639563	ENSGALT00000037302	458.443	474.232	537.132	484.388	640.542	643.225	643.704	560.684	552.99	431.602	608.5	375.807	747.974	672.031	598.673	598.584		488.549	622.039	0.785399		492.225	654.315	0.752274		0.462588
15401863	LRP6	73972608	ENSGALT00000018841	482.233	338.214	436.073	371.114	361.635	386.884	394.432	379.376	312.08	383.605	246.424	344.998	318.265	384.576	337.009	374.789		406.908	380.582	1.06917		321.777	353.66	0.909848		0.167251
15401885	MANSC1	74144657	ENSGALT00000022888	168.432	160.725	131.181	168.25	147.037	158.638	142.861	181.049	163.538	176.302	106.143	158.06	144.557	146.75	183.174	152.717		157.147	157.396	0.998417		151.011	156.8	0.963079		0.963166
15401889	DUSP16	74192412	ENSGALT00000001455	316.09	323.973	657.844	642.236	239.993	345.275	480.958	617.175	232.175	296.005	468.16	591.851	259.351	327.173	541.027	641.07		485.036	420.85	1.15251		397.047	442.155	0.897982		0.866351
15401897	---	74234193	ENSGALT00000037290	161.817	174.434	390.424	380.146	129.878	190.389	295.653	407.399	130.979	149.066	233.701	271.174	140.324	170.766	315.39	374.674		276.705	255.83	1.0816		196.23	250.289	0.784015		0.948992
15401902	---	74332916	ENSGALT00000037289	15.2685	14.4881	13.9965	12.8849	17.1841	14.415	14.1132	14.7723	13.9625	17.9015	14.3597	13.8891	16.6936	15.056	14.4066	14.5747		14.1595	15.1212	0.936402		15.0282	15.1828	0.98982		0.946085
15401904	CDKN1A	74373197	ENSGALT00000030506	400.081	438.41	187.052	234.667	442.257	229.888	214.438	152.694	365.114	378.733	154.687	167.665	322.063	292.115	182.572	164.164		315.052	259.819	1.21258		266.55	240.229	1.10957		0.800808
15401906	PTHLH	74765553	ENSGALT00000030034	15.6573	15.6572	15.9848	16.3867	14.672	17.6718	15.3391	13.944	15.4785	16.1237	15.2441	17.6291	16.3239	16.1201	14.8625	15.3627		15.9215	15.4067	1.03341		16.1188	15.6673	1.02882		0.775941
15401914	---	75213808	ENSGALT00000027947	14.3441	13.4135	13.0165	12.9223	12.5457	14.2726	14.148	13.9579	13.9619	13.309	12.8581	13.9811	12.6332	13.5412	13.558	13.6664		13.4241	13.7311	0.977643		13.5275	13.3497	1.01332		0.445373
15401918	RAD51AP1	75377991	ENSGALT00000027945	59.8985	72.2158	46.1708	47.4747	135.75	61.1742	52.3076	49.4244	76.2038	59.332	86.4732	45.2186	155.182	58.9901	72.4243	42.5045		56.44	74.664	0.75592		66.8069	82.2752	0.811993		0.822015
15401926	C1H12orf5	75468823	ENSGALT00000027940	155.554	180.32	117.125	133.606	287.791	151.716	169.943	192.677	164.898	168.422	154.328	89.1822	264.542	201.207	140.666	156.358		146.651	200.532	0.731312		144.208	190.693	0.756229		0.818642
15401932	---	75497315	ENSGALT00000027939	1146.97	1210.96	934.985	1111.58	1200.97	1032.62	1179.7	1127.53	1276.27	1049.55	963.458	837.486	1132.9	953.553	1134.01	1219.65		1101.13	1135.21	0.969976		1031.69	1110.03	0.92943		0.721479
15401937	CCND2	75501156	ENSGALT00000027938	2425.39	2421.61	2403.71	2300.08	2097.78	2249.08	2277.78	2185.85	1868.8	2255.64	1668.42	1829.75	1801.37	2430.2	1908.8	2033.42		2387.7	2202.62	1.08403		1905.65	2043.45	0.932568		0.308345
15401944	---	75911673	ENSGALT00000027934	33.5308	29.2862	32.9016	26.3786	33.9318	36.8895	28.5964	32.0488	31.7494	36.7771	26.9792	36.1779	28.5611	30.0847	28.1966	26.5638		30.5243	32.8666	0.928733		32.9209	28.3516	1.16117		0.0533355
15401946	ANO2	76361434	ENSGALT00000012319	16.168	15.0531	13.2901	14.4623	14.0743	13.6271	14.9821	15.1031	13.2367	15.0415	14.5806	15.1573	12.4531	14.3487	13.9133	12.7356		14.7434	14.4467	1.02054		14.504	13.3627	1.08541		0.110381
15401973	VWF	76566657	ENSGALT00000027924	18.7569	17.092	16.5133	17.14	19.5203	18.6523	18.6817	16.8618	18.2168	18.071	19.1348	19.0529	18.2386	16.3431	17.5659	17.0176		17.3755	18.4291	0.942834		18.6189	17.2913	1.07677		0.150104
15402023	---	76775432	ENSGALT00000030041	24.2984	21.8588	24.3854	24.3963	23.6276	23.0007	22.5264	20.3905	22.95	32.6399	25.9131	24.1711	24.7332	24.8558	23.5954	23.4562		23.7347	22.3863	1.06023		26.4185	24.1601	1.09348		0.0666613
15402030	ARHGEF19	76788630	ENSGALT00000027929	20.4016	20.1225	15.6076	18.2681	15.0596	19.6271	22.4485	19.7109	22.682	19.1413	21.1516	22.0035	19.5793	18.6026	17.869	19.1041		18.5999	19.2115	0.968164		21.2446	18.7887	1.13071		0.797274
15402044	PRMT8	78388651	ENSGALT00000037254	10.1576	11.0203	10.7269	10.6878	11.5848	11.973	10.8132	10.2385	8.66667	10.6346	9.86953	10.1545	9.66862	10.6808	10.8234	9.33255		10.6481	11.1524	0.954785		9.83134	10.1264	0.970867		0.103934
15402049	PARP11	78466545	ENSGALT00000023176	723.143	853.753	622.104	736.721	1279.5	669.688	808.229	626.693	1014.92	707.118	1284.77	673.708	1815.13	745.352	974.38	778.138		733.93	846.027	0.867503		920.129	1078.25	0.853353		0.456751
15402059	TSPAN9	78500387	ENSGALT00000023174	498.613	543.352	459.105	514.81	501.847	584.783	457.042	605.857	502.977	445.951	298.723	372.242	504.929	462.19	511.161	524.251		503.97	537.382	0.937824		404.973	500.633	0.808923		0.364182
15402070	TEAD4	78659066	ENSGALT00000023169	169.391	315.055	240.261	292.6	107.697	292.809	221.092	298.85	148.048	113.495	279.938	198.34	143.923	306.421	252.324	330.593		254.327	230.112	1.10523		184.955	258.315	0.716007		0.659175
15402084	---	78726042	ENSGALT00000029983	144.13	88.8907	141.996	117.647	116.966	127.752	119.715	108.651	103.158	112.318	107.3	106.393	126.783	120.351	107.778	115.085		123.166	118.271	1.04139		107.292	117.499	0.91313		0.89553
15402086	TULP3	78730618	ENSGALT00000021894	176.586	194.114	180.033	204.817	167.855	174.144	165.03	187.143	154.914	168.347	132.189	147.22	168.428	174.03	160.214	180.269		188.888	173.543	1.08842		150.668	170.735	0.882462		0.681155
15402099	C1H12orf32	78760759	ENSGALT00000021891	71.4329	68.4434	69.2098	61.5347	82.9811	64.8195	73.512	59.6491	72.7553	71.1246	66.4737	77.463	90.9194	70.9077	69.8217	58.9392		67.6552	70.2404	0.963194		71.9541	72.647	0.990463		0.784216
15402105	ITFG2	78802531	ENSGALT00000023162	490.603	479.253	505.568	537.728	442.426	480.167	555.654	512.593	515.799	550.666	384.164	487.969	378.313	505.111	487.907	502.223		503.288	497.71	1.01121		484.65	468.389	1.03472		0.476859
15402119	FKBP4	78821649	ENSGALT00000023158	549.577	559.144	458.664	503.982	623.971	495.826	469.812	500.374	478.704	536.155	332.575	453.537	514.142	527.225	485.049	452.451		517.842	522.496	0.991094		450.243	494.717	0.910102		0.495394
15402134	NECAP1	78857366	ENSGALT00000023157	2453.9	2199.62	2333.47	2198.27	2332.5	2434.28	2540.88	2377.02	2288.25	2391.4	1766.56	2279.13	2005.76	2290.46	2403.38	2463.72		2296.31	2421.17	0.948432		2181.34	2290.83	0.952205		0.285208
15402142	FOXJ2	78884193	ENSGALT00000023154	829.843	722.379	820.849	846.78	759.327	824.156	861.236	774.424	725.104	796.591	640.924	758.968	670.162	861.035	715.331	849.443		804.963	804.786	1.00022		730.397	773.993	0.943674		0.584194
15402154	LOC418258	78911450	ENSGALT00000023149	385.201	285.843	353.671	356.148	328.084	335.9	370.96	355.887	287.931	341.444	274.258	357.627	317.549	337.698	359.648	339.789		345.216	347.708	0.992833		315.315	338.671	0.931037		0.512215
15402159	NANOG	79002735	NM_001146142	27.7371	23.6162	32.097	24.9575	28.0336	33.4783	27.6108	23.7046	29.0784	29.2904	27.3732	28.5372	23.9065	26.9868	24.3371	26.8435		27.102	28.2068	0.96083		28.5698	25.5185	1.11957		0.261061
15402164	AICDA	79043141	ENSGALT00000023094	13.853	14.9935	14.5163	12.6369	13.9474	15.0366	14.0582	14.8234	14.6784	14.095	14.9712	15.42	14.1948	14.5123	15.807	14.3807		13.9999	14.4664	0.967754		14.7912	14.7237	1.00458		0.593659
15402171	MFAP5	79059526	ENSGALT00000023092	87.1991	197.13	63.8981	65.3926	75.0932	108.384	43.674	86.8585	69.0873	66.005	65.8932	38.5374	75.2511	89.0184	60.6864	98.0538		103.405	78.5024	1.31722		59.8807	80.7524	0.741535		0.891281
15402175	---	79141429	ENSGALT00000037223	25.7366	26.6731	29.248	27.3635	35.2351	30.7512	34.2378	27.3221	30.2091	28.9249	28.5164	29.6965	30.6672	29.4252	32.4152	28.3457		27.2553	31.8866	0.854759		29.3367	30.2133	0.970985		0.434982
15402182	---	79306967	ENSGALT00000037217	557.148	520.074	503.584	468.467	722.779	512.58	626.631	438.205	642.673	597.381	758.435	516.217	527.419	552.042	537.142	494.004		512.318	575.049	0.890913		628.676	527.652	1.19146		0.485968
15402187	M6PR	79309334	ENSGALT00000023056	3119.74	3046.53	3205	3301.33	3136.87	3116.87	3606.79	3084.16	3524.22	3239.91	3153.53	3571.22	2816.21	3394.4	3450.79	3308.18		3168.15	3236.17	0.978981		3372.22	3242.39	1.04004		0.975046
15402196	---	79369735	ENSGALT00000019456	23.9687	26.9523	25.5727	23.7543	24.425	26.9146	24.1142	27.0829	24.8053	27.4721	23.9451	25.1251	25.0013	21.9281	24.9767	20.7543		25.062	25.6342	0.97768		25.3369	23.1651	1.09375		0.114688
15402212	LOC396151	79411098	ENSGALT00000037193	14.2138	14.1382	14.2115	15.4036	14.707	14.6835	13.9635	15.7752	13.4491	14.5146	15.7454	14.5213	12.8137	13.4634	14.885	14.4891		14.4918	14.7823	0.980347		14.5576	13.9128	1.04635		0.199219
15402251	LOC425757	79456666	ENSGALT00000019460	15.751	15.3237	18.3589	13.4187	14.2649	13.9072	14.2119	16.2618	15.3519	15.9529	13.1061	16.8094	14.1919	15.3387	18.1989	15.5395		15.7131	14.6615	1.07173		15.3051	15.8173	0.967617		0.293687
15402280	MAN1A2	79557580	ENSGALT00000023197	1160.93	1078.91	1322.84	1287.18	943.488	1011.27	1366.86	1220.4	1103.74	1069.45	918.487	1128.52	883.059	1012.3	1059.1	1314.71		1212.46	1135.51	1.06777		1055.05	1067.29	0.988531		0.625575
15402295	CSTA	79869341	ENSGALT00000023286	6819.45	6757.67	6086.64	7150.95	7799.04	6822.43	6524.31	6830	7524.03	6453.61	7202.49	6968.01	11018.3	7493.48	7576.31	6871.74		6703.68	6993.94	0.958498		7037.03	8239.95	0.854014		0.250432
15402300	CCDC58	79893084	ENSGALT00000023287	227.425	249.508	222.113	208.002	266.452	187.15	214.405	189.755	255.898	217.324	318.318	224.094	363.008	219.4	237.829	212.088		226.762	214.441	1.05746		253.909	258.081	0.983832		0.315865
15402305	KPNA1	79912901	ENSGALT00000023305	1424.98	1345.57	1296.4	1405.08	1217.22	1340.08	1189.21	1427.23	1293.86	1593.31	842.944	1261.44	1066.95	1179.39	1008.35	1183.58		1368.01	1293.43	1.05766		1247.89	1109.57	1.12466		0.0396587
15402316	VAMP1	80050728	ENSGALT00000037164	62.6115	60.9915	59.0875	51.8959	59.5681	74.0882	66.9521	68.6463	58.1863	59.5783	55.6047	61.7982	53.9091	61.5409	70.8415	53.6309		58.6466	67.3137	0.871244		58.7919	59.9806	0.980181		0.196265
15402320	MRPL51	80054953	ENSGALT00000023314	1079.25	1102.8	1048.41	1070.76	1253.65	958.478	1128.14	1042.39	1168.47	1110.76	1184.76	1056.07	1328.8	952.246	1165.81	1045.43		1075.31	1095.66	0.981419		1130.01	1123.07	1.00618		0.798863
15402325	---	80087475	ENSGALT00000037155	70.3508	70.444	76.6713	58.7964	72.7613	73.856	59.8249	68.5096	72.036	76.6723	75.5184	89.1987	57.4894	71.0777	76.5435	60.3903		69.0656	68.738	1.00477		78.3563	66.3752	1.18051		0.682154
15402329	IFFO1	80109070	ENSGALT00000023324	358.958	385.033	379.503	373.672	362.527	407.503	473.803	376.336	337.3	351.819	351.558	393.19	357.014	410.878	396.57	449.442		374.292	405.042	0.92408		358.467	403.476	0.888446		0.961684
15402337	NOP2	80127249	ENSGALT00000023326	521.569	514.505	487.537	487.744	563.018	585.107	549.821	540.726	533.278	497.231	491.389	521.684	503.29	463.976	516.247	514.376		502.839	559.668	0.898459		510.896	499.472	1.02287		0.00819541
[truncated: 16,965 more rows]
